# Supplementary material for: Unusual thermolysis of aza­cyclic allene under microwave conditions: crystal structure of (3RS,3aSR,8RS,8aRS)-methyl 5,6-dimeth­oxy-3a,10-dimethyl-1-phenyl-3,3a,8,8a-tetra­hydro-3,8-(epimino­methano)­cyclo­penta­[a]indene-2-carboxyl­ate from synchrotron X-ray diffraction
Source: Acta Crystallogr E Crystallogr Commun. 2017 Oct 24;73(Pt 11):1770–3. doi: 10.1107/S2056989017014864 (PMC5683510; doi:10.1107/S2056989017014864)
Supplement: Supplementary file 1 [file e-73-01770-sup1.cif]

##############################################################################
#                                                                            #
# This CIF contains the data in a paper accepted for publication in          #
# Acta Crystallographica Section E. It conforms to the requirements of       #
# Notes for Authors for Acta Crystallographica Section E, and has been       #
# peer reviewed under the auspices of the IUCr Commission on Journals.       #
#                                                                            #
# Full details of the Crystallographic Information File format               #
# are given in the paper "The Crystallographic Information File (CIF):       #
# a New Standard Archive File for Crystallography" by S. R. Hall, F. H.      #
# Allen and I. D. Brown [Acta Cryst. (1991), A47, 655-685].                  #
#                                                                            #
# The current version of the core CIF dictionary is obtainable from          #
# ftp://ftp.iucr.org/pub/cif_core.dic.                                       #
#                                                                            #
# Software is freely available for graphical display of the structure(s)     #
# in this CIF. For information consult the CIF software page                 #
# http://www.iucr.org/resources/cif/software.                                #
#                                                                            #
# This file may be used for bona fide research purposes within the           #
# scientific community so long as proper attribution is given to the journal # 
# article from which it was obtained.                                        #
#                                                                            #
##############################################################################
data_global
_audit_creation_method
                       'from SHELXL97 CIF aIt is very nd IUCr SHELXL97-template'
_journal_date_recd_electronic     2017-10-05
_journal_date_accepted     2017-10-13
_journal_name_full     'Acta Crystallographica, Section E'
_journal_year     2017
_journal_volume     73
_journal_issue     11
_journal_page_first     1770
_journal_page_last     1773
_journal_paper_category     GO
_journal_paper_doi     10.1107/S2056989017014864
_journal_coeditor_code     YK2110
_publ_contact_author_name     'Le Tuan Anh'
_publ_contact_author_address
;
Department of Pharmaceutical Chemistry, Faculty of Chemistry,
VNU University of Science, 19 Le Thanh Tong, Hoan Kiem, Hanoi 100000, Vietnam
;
_publ_contact_author_email     'huschemical.lab@gmail.com'
_publ_contact_author_fax     '+844-37-54-74-29'
_publ_contact_author_phone     '+844-37-54-70-15'
_publ_section_title
;\
Unusual thermolysis of azacyclic allene under microwave conditions: crystal
structure of (3<i>RS</i>,3a<i>SR</i>,8<i>RS</i>,8a<i>RS</i>)-methyl
5,6-dimethoxy-3a,10-dimethyl-1-phenyl-3,3a,8,8a-tetrahydro-3,8-\
(epiminomethano)cyclopenta[<i>a</i>]indene-2-carboxylate from synchrotron
X-ray diffraction
;
_publ_section_title_footnote     .
loop_
    _publ_author_name
    _publ_author_footnote
    _publ_author_address
    'Le Tuan Anh' .
;
Department of Pharmaceutical Chemistry, Faculty of Chemistry,
VNU University of Science, 19 Le Thanh Tong, Hoan Kiem, Hanoi 100000, Vietnam
;
    'Alexander A. Titov' .
;
Organic Chemistry Department, Peoples' Friendship University of Russia
(RUDN University), Miklukho-Maklay St., 6, Moscow 117198, Russian Federation
;
    'Maxim S. Kobzev' .
;
Organic Chemistry Department, Peoples' Friendship University of Russia
(RUDN University), Miklukho-Maklay St., 6, Moscow 117198, Russian Federation
;
    'Leonid G. Voskressensky' .
;
Organic Chemistry Department, Peoples' Friendship University of Russia
(RUDN University), Miklukho-Maklay St., 6, Moscow 117198, Russian Federation
;
    'Alexey V. Varlamov' .
;
Organic Chemistry Department, Peoples' Friendship University of Russia
(RUDN University), Miklukho-Maklay St., 6, Moscow 117198, Russian Federation
;
    'Pavel V. Dorovatovskii' .
;
National Research Centre "Kurchatov Institute",
1 Acad. Kurchatov Sq., Moscow 123182, Russian Federation
;
    'Victor N. Khrustalev' .
;
Inorganic Chemistry Department, Peoples' Friendship University of Russia
(RUDN University), Miklukho-Maklay St., 6, Moscow 117198, Russian Federation
;
_publ_section_synopsis
;\
The structure of methyl
5,6-dimethoxy-3a,10-dimethyl-1-phenyl-3,3a,8,8a-tetrahydro-3,8-\
(epiminomethano)cyclopenta[<i>a</i>]indene-2-carboxylate, the product of
unusual thermolysis of azacyclic allene under microvawe conditions, was
studied by synchrotron X-ray diffraction.
;
data_I
_audit_creation_method     SHELXL-2014/6
_chemical_name_systematic
;\
(3<i>RS</i>,3a<i>SR</i>,8<i>RS</i>,8a<i>RS</i>)-Methyl
5,6-dimethoxy-3a,10-dimethyl-1-phenyl-3,3a,8,8a-tetrahydro-3,8-\
(epiminomethano)cyclopenta[<i>a</i>]indene-2-carboxylate
;
_chemical_name_common     ?
_chemical_formula_moiety     'C25 H27 N O4'
_chemical_formula_sum     'C25 H27 N O4'
_chemical_formula_weight     405.47
_chemical_melting_point     ?
_shelx_space_group_comment
;
The symmetry employed for this shelxl refinement is uniquely defined
by the following loop, which should always be used as a source of
symmetry information in preference to the above space-group names.
They are only intended as comments.
;
_space_group_crystal_system     monoclinic
_space_group_name_H-M_alt     'P 21/c'
_space_group_name_Hall     '-P 2ybc'
loop_
    _space_group_symop_operation_xyz
    'x, y, z'
    '-x, y+1/2, -z+1/2'
    '-x, -y, -z'
    'x, -y-1/2, z-1/2'
_cell_length_a     26.404(5)
_cell_length_b     7.9303(16)
_cell_length_c     30.720(6)
_cell_angle_alpha     90
_cell_angle_beta     95.09(3)
_cell_angle_gamma     90
_cell_volume     6407(2)
_cell_formula_units_Z     12
_cell_measurement_reflns_used     600
_cell_measurement_theta_min     3.6
_cell_measurement_theta_max     36.0
_cell_measurement_temperature     100(2)
_exptl_crystal_description     prism
_exptl_crystal_colour     colourless
_exptl_crystal_size_max     0.25
_exptl_crystal_size_mid     0.24
_exptl_crystal_size_min     0.21
_exptl_crystal_density_diffrn     1.261
_exptl_crystal_density_meas     ?
_exptl_crystal_density_method     ?
_exptl_crystal_F_000     2592
_exptl_absorpt_coefficient_mu     0.177
_exptl_absorpt_correction_type     multi-scan
_exptl_absorpt_process_details
;
(<i>Scala</i>; Evans, 2006)
;
_shelx_estimated_absorpt_T_min     0.953
_shelx_estimated_absorpt_T_max     0.961
_exptl_absorpt_correction_T_min     0.940
_exptl_absorpt_correction_T_max     0.951
_diffrn_ambient_temperature     100(2)
_diffrn_radiation_type     synchrotron
_diffrn_radiation_wavelength     0.96990
_diffrn_measurement_device_type     'Rayonix SX165 CCD'
_diffrn_measurement_method     '/f scan'
_diffrn_detector_area_resol_mean     ?
_diffrn_reflns_number     74044
_diffrn_reflns_av_R_equivalents     0.0708
_diffrn_reflns_theta_min     3.513
_diffrn_reflns_theta_max     39.706
_diffrn_reflns_theta_full     35.587
_diffrn_measured_fraction_theta_max     0.887
_diffrn_measured_fraction_theta_full     0.994
_diffrn_reflns_limit_h_min     -33
_diffrn_reflns_limit_h_max     33
_diffrn_reflns_limit_k_min     -8
_diffrn_reflns_limit_k_max     10
_diffrn_reflns_limit_l_min     -39
_diffrn_reflns_limit_l_max     39
_refine_special_details     ?
_reflns_number_total     13622
_reflns_number_gt     10086
_reflns_threshold_expression     'I > 2\s(I)'
_refine_ls_structure_factor_coef     Fsqd
_refine_ls_matrix_type     full
_refine_ls_R_factor_all     0.0759
_refine_ls_R_factor_gt     0.0529
_refine_ls_wR_factor_gt     0.1291
_refine_ls_wR_factor_ref     0.1458
_refine_ls_goodness_of_fit_ref     1.068
_refine_ls_restrained_S_all     1.068
_refine_ls_number_reflns     13622
_refine_ls_number_parameters     827
_refine_ls_number_restraints     0
_refine_ls_hydrogen_treatment     constr
_refine_ls_weighting_scheme     calc
_refine_ls_weighting_details
              'w=1/[\s^2^(Fo^2^)+(0.0696P)^2^+0.8571P] where P=(Fo^2^+2Fc^2^)/3'
_atom_sites_solution_hydrogens     geom
_atom_sites_solution_primary     difmap
_atom_sites_solution_secondary     difmap
_refine_ls_shift/su_max     0.001
_refine_ls_shift/su_mean     0.000
_refine_diff_density_max     0.456
_refine_diff_density_min     -0.378
_refine_ls_extinction_method
;
SHELXL2014 (Sheldrick, 2015b)
;
_refine_ls_extinction_coef     0.00120(18)
_refine_ls_extinction_expression
                                  'Fc^*^=kFc[1+0.001xFc^2^\l^3^/sin(2\q)]^-1/4^'
loop_
    _atom_type_symbol
    _atom_type_description
    _atom_type_scat_dispersion_real
    _atom_type_scat_dispersion_imag
    _atom_type_scat_source
    'C' 'C' 0.0070 0.0030
                         'International Tables Vol C Tables 4.2.6.8 and 6.1.1.4'
    'H' 'H' 0.0000 0.0000
                         'International Tables Vol C Tables 4.2.6.8 and 6.1.1.4'
    'N' 'N' 0.0130 0.0070
                         'International Tables Vol C Tables 4.2.6.8 and 6.1.1.4'
    'O' 'O' 0.0210 0.0120
                         'International Tables Vol C Tables 4.2.6.8 and 6.1.1.4'
_computing_data_collection
;
<i>Marccd</i> (Doyle, 2011)
;
_computing_cell_refinement
;
<i>i</i>MOSFLM (Battye <i>et al.</i>,  2011)
;
_computing_data_reduction
;
<i>i</i>MOSFLM (Battye <i>et al.</i>,  2011)
;
_computing_structure_solution
;
SHELXT (Sheldrick, 2015a)
;
_computing_structure_refinement
;
SHELXL2014 (Sheldrick, 2015b)
;
_computing_molecular_graphics
;
SHELXTL (Sheldrick, 2008)
;
_computing_publication_material
;
SHELXTL (Sheldrick, 2008)
;
loop_
    _atom_site_type_symbol
    _atom_site_label
    _atom_site_fract_x
    _atom_site_fract_y
    _atom_site_fract_z
    _atom_site_U_iso_or_equiv
    _atom_site_adp_type
    _atom_site_calc_flag
    _atom_site_occupancy
    _atom_site_disorder_assembly
    _atom_site_disorder_group
    O O1 0.27574(4) 0.67806(16) 0.64919(4) 0.0291(3) Uani d 1 . .
    O O2 0.19523(4) 0.75446(16) 0.65782(4) 0.0293(3) Uani d 1 . .
    O O3 0.30254(4) 0.29541(15) 0.38931(4) 0.0266(3) Uani d 1 . .
    O O4 0.26028(4) 0.55159(15) 0.35018(3) 0.0244(3) Uani d 1 . .
    C C1 0.16537(6) 0.6161(2) 0.57029(5) 0.0201(3) Uani d 1 . .
    C C2 0.21299(6) 0.6304(2) 0.59036(5) 0.0198(3) Uani d 1 . .
    C C3 0.25165(6) 0.5938(2) 0.55724(5) 0.0195(3) Uani d 1 . .
    H H3 0.2835 0.5432 0.5717 0.023 Uiso calc 1 . .
    C C3A 0.22152(6) 0.4638(2) 0.52660(5) 0.0195(3) Uani d 1 . .
    C C3B 0.23500(6) 0.4674(2) 0.47966(5) 0.0197(3) Uani d 1 . .
    C C4 0.26706(6) 0.3619(2) 0.45845(5) 0.0210(4) Uani d 1 . .
    H H4 0.2842 0.2711 0.4736 0.025 Uiso calc 1 . .
    C C5 0.27349(6) 0.3925(2) 0.41453(5) 0.0210(4) Uani d 1 . .
    C C6 0.24940(6) 0.5322(2) 0.39281(5) 0.0206(4) Uani d 1 . .
    C C7 0.21706(6) 0.6363(2) 0.41435(5) 0.0218(4) Uani d 1 . .
    H H7 0.2006 0.7297 0.3998 0.026 Uiso calc 1 . .
    C C7A 0.20952(6) 0.6002(2) 0.45771(5) 0.0196(3) Uani d 1 . .
    C C8 0.17978(6) 0.6978(2) 0.48975(5) 0.0205(4) Uani d 1 . .
    H H8 0.1478 0.7487 0.4756 0.025 Uiso calc 1 . .
    C C8A 0.16948(6) 0.5569(2) 0.52346(5) 0.0201(3) Uani d 1 . .
    H H8A 0.1407 0.4817 0.5127 0.024 Uiso calc 1 . .
    C C9 0.21579(6) 0.8298(2) 0.51258(5) 0.0207(3) Uani d 1 . .
    H H9A 0.2247 0.9154 0.4911 0.025 Uiso calc 1 . .
    H H9B 0.1985 0.8878 0.5357 0.025 Uiso calc 1 . .
    N N10 0.26251(5) 0.74768(17) 0.53217(4) 0.0200(3) Uani d 1 . .
    C C11 0.11459(6) 0.6438(2) 0.58631(5) 0.0205(3) Uani d 1 . .
    C C12 0.10117(7) 0.5756(2) 0.62547(6) 0.0291(4) Uani d 1 . .
    H H12 0.1255 0.5114 0.6431 0.035 Uiso calc 1 . .
    C C13 0.05300(7) 0.5997(2) 0.63919(6) 0.0330(4) Uani d 1 . .
    H H13 0.0445 0.5506 0.6658 0.040 Uiso calc 1 . .
    C C14 0.01719(6) 0.6951(2) 0.61416(6) 0.0294(4) Uani d 1 . .
    H H14 -0.0156 0.7138 0.6237 0.035 Uiso calc 1 . .
    C C15 0.03000(6) 0.7628(2) 0.57498(6) 0.0286(4) Uani d 1 . .
    H H15 0.0058 0.8286 0.5577 0.034 Uiso calc 1 . .
    C C16 0.07783(6) 0.7357(2) 0.56054(5) 0.0248(4) Uani d 1 . .
    H H16 0.0856 0.7797 0.5331 0.030 Uiso calc 1 . .
    C C17 0.23166(6) 0.6887(2) 0.63484(5) 0.0216(4) Uani d 1 . .
    C C18 0.21198(7) 0.8065(3) 0.70192(5) 0.0349(5) Uani d 1 . .
    H H18A 0.2401 0.8868 0.7012 0.052 Uiso calc 1 . .
    H H18B 0.2235 0.7076 0.7192 0.052 Uiso calc 1 . .
    H H18C 0.1837 0.8602 0.7152 0.052 Uiso calc 1 . .
    C C19 0.22182(6) 0.2883(2) 0.54690(5) 0.0243(4) Uani d 1 . .
    H H19A 0.1990 0.2142 0.5287 0.036 Uiso calc 1 . .
    H H19B 0.2103 0.2954 0.5763 0.036 Uiso calc 1 . .
    H H19C 0.2564 0.2424 0.5487 0.036 Uiso calc 1 . .
    C C20 0.24521(7) 0.7058(2) 0.32898(5) 0.0300(4) Uani d 1 . .
    H H20A 0.2585 0.7100 0.3002 0.045 Uiso calc 1 . .
    H H20B 0.2588 0.8010 0.3467 0.045 Uiso calc 1 . .
    H H20C 0.2080 0.7124 0.3254 0.045 Uiso calc 1 . .
    C C21 0.32021(7) 0.1375(2) 0.40771(6) 0.0308(4) Uani d 1 . .
    H H21A 0.3390 0.0767 0.3865 0.046 Uiso calc 1 . .
    H H21B 0.2911 0.0697 0.4149 0.046 Uiso calc 1 . .
    H H21C 0.3427 0.1583 0.4343 0.046 Uiso calc 1 . .
    C C22 0.29463(6) 0.8685(2) 0.55748(5) 0.0239(4) Uani d 1 . .
    H H22A 0.2753 0.9199 0.5798 0.036 Uiso calc 1 . .
    H H22B 0.3057 0.9564 0.5380 0.036 Uiso calc 1 . .
    H H22C 0.3245 0.8103 0.5716 0.036 Uiso calc 1 . .
    O O5 0.04526(4) 0.27952(16) 0.18932(4) 0.0306(3) Uani d 1 . .
    O O6 0.12346(4) 0.37557(16) 0.17935(4) 0.0302(3) Uani d 1 . .
    O O7 0.04963(4) -0.16000(15) 0.44959(4) 0.0258(3) Uani d 1 . .
    O O8 0.11516(4) 0.06677(16) 0.48935(3) 0.0255(3) Uani d 1 . .
    C C23 0.16239(6) 0.1905(2) 0.25797(5) 0.0188(3) Uani d 1 . .
    C C24 0.11291(6) 0.2176(2) 0.24310(5) 0.0185(3) Uani d 1 . .
    C C25 0.07877(6) 0.1781(2) 0.27969(5) 0.0185(3) Uani d 1 . .
    H H25 0.0444 0.1382 0.2677 0.022 Uiso calc 1 . .
    C C25A 0.10949(6) 0.0350(2) 0.30487(5) 0.0193(3) Uani d 1 . .
    C C25B 0.10346(6) 0.0281(2) 0.35363(5) 0.0192(3) Uani d 1 . .
    C C26 0.07316(6) -0.0761(2) 0.37696(5) 0.0204(3) Uani d 1 . .
    H H26 0.0508 -0.1554 0.3623 0.024 Uiso calc 1 . .
    C C27 0.07641(6) -0.0616(2) 0.42257(5) 0.0214(4) Uani d 1 . .
    C C28 0.10869(6) 0.0601(2) 0.44392(5) 0.0217(4) Uani d 1 . .
    C C29 0.13786(6) 0.1658(2) 0.42003(5) 0.0219(4) Uani d 1 . .
    H H29 0.1591 0.2493 0.4343 0.026 Uiso calc 1 . .
    C C29A 0.13541(6) 0.1474(2) 0.37498(5) 0.0205(3) Uani d 1 . .
    C C30 0.16122(6) 0.2481(2) 0.34132(5) 0.0204(4) Uani d 1 . .
    H H30 0.1958 0.2889 0.3526 0.025 Uiso calc 1 . .
    C C30A 0.16310(6) 0.1158(2) 0.30369(5) 0.0198(3) Uani d 1 . .
    H H30A 0.1911 0.0318 0.3098 0.024 Uiso calc 1 . .
    C C31 0.12553(6) 0.3929(2) 0.32492(5) 0.0210(4) Uani d 1 . .
    H H31A 0.1217 0.4732 0.3491 0.025 Uiso calc 1 . .
    H H31B 0.1406 0.4545 0.3012 0.025 Uiso calc 1 . .
    N N32 0.07522(5) 0.32672(17) 0.30861(4) 0.0199(3) Uani d 1 . .
    C C33 0.21087(6) 0.2266(2) 0.23888(5) 0.0201(3) Uani d 1 . .
    C C34 0.21906(6) 0.1952(2) 0.19520(5) 0.0259(4) Uani d 1 . .
    H H34 0.1926 0.1476 0.1761 0.031 Uiso calc 1 . .
    C C35 0.26551(7) 0.2328(2) 0.17949(6) 0.0310(4) Uani d 1 . .
    H H35 0.2705 0.2098 0.1498 0.037 Uiso calc 1 . .
    C C36 0.30473(7) 0.3035(2) 0.20663(6) 0.0293(4) Uani d 1 . .
    H H36 0.3362 0.3308 0.1956 0.035 Uiso calc 1 . .
    C C37 0.29726(6) 0.3338(2) 0.25022(6) 0.0279(4) Uani d 1 . .
    H H37 0.3237 0.3829 0.2691 0.033 Uiso calc 1 . .
    C C38 0.25138(6) 0.2928(2) 0.26632(5) 0.0235(4) Uani d 1 . .
    H H38 0.2473 0.3097 0.2964 0.028 Uiso calc 1 . .
    C C39 0.09013(6) 0.2923(2) 0.20193(5) 0.0209(4) Uani d 1 . .
    C C40 0.10380(8) 0.4429(3) 0.13759(6) 0.0380(5) Uani d 1 . .
    H H40A 0.0890 0.3515 0.1191 0.057 Uiso calc 1 . .
    H H40B 0.1315 0.4960 0.1233 0.057 Uiso calc 1 . .
    H H40C 0.0776 0.5272 0.1420 0.057 Uiso calc 1 . .
    C C41 0.10082(6) -0.1333(2) 0.28122(5) 0.0230(4) Uani d 1 . .
    H H41A 0.1229 -0.2193 0.2958 0.035 Uiso calc 1 . .
    H H41B 0.1088 -0.1213 0.2508 0.035 Uiso calc 1 . .
    H H41C 0.0652 -0.1672 0.2819 0.035 Uiso calc 1 . .
    C C42 0.07612(7) 0.1543(2) 0.50948(5) 0.0289(4) Uani d 1 . .
    H H42A 0.0696 0.2630 0.4949 0.043 Uiso calc 1 . .
    H H42B 0.0870 0.1734 0.5404 0.043 Uiso calc 1 . .
    H H42C 0.0449 0.0867 0.5070 0.043 Uiso calc 1 . .
    C C43 0.02597(7) -0.3088(2) 0.43054(6) 0.0338(4) Uani d 1 . .
    H H43A -0.0009 -0.2763 0.4080 0.051 Uiso calc 1 . .
    H H43B 0.0112 -0.3745 0.4533 0.051 Uiso calc 1 . .
    H H43C 0.0515 -0.3771 0.4173 0.051 Uiso calc 1 . .
    C C44 0.04325(6) 0.4598(2) 0.28805(5) 0.0245(4) Uani d 1 . .
    H H44A 0.0379 0.5475 0.3096 0.037 Uiso calc 1 . .
    H H44B 0.0104 0.4122 0.2769 0.037 Uiso calc 1 . .
    H H44C 0.0600 0.5089 0.2638 0.037 Uiso calc 1 . .
    O O9 0.38416(4) 0.20757(16) 0.51668(4) 0.0281(3) Uani d 1 . .
    O O10 0.46237(4) 0.31084(16) 0.50926(4) 0.0283(3) Uani d 1 . .
    O O11 0.36852(5) -0.25476(16) 0.76825(4) 0.0337(3) Uani d 1 . .
    O O12 0.40905(5) -0.00499(16) 0.81049(4) 0.0346(3) Uani d 1 . .
    C C45 0.49830(6) 0.1339(2) 0.59067(5) 0.0194(3) Uani d 1 . .
    C C46 0.44971(6) 0.1511(2) 0.57266(5) 0.0191(3) Uani d 1 . .
    C C47 0.41323(6) 0.0987(2) 0.60641(5) 0.0204(4) Uani d 1 . .
    H H47 0.3809 0.0510 0.5920 0.025 Uiso calc 1 . .
    C C47A 0.44527(6) -0.0399(2) 0.63274(5) 0.0208(4) Uani d 1 . .
    C C47B 0.43428(6) -0.0539(2) 0.68019(5) 0.0217(4) Uani d 1 . .
    C C48 0.40304(6) -0.1680(2) 0.70002(5) 0.0246(4) Uani d 1 . .
    H H48 0.3862 -0.2562 0.6836 0.030 Uiso calc 1 . .
    C C49 0.39714(6) -0.1497(2) 0.74438(5) 0.0261(4) Uani d 1 . .
    C C50 0.42073(7) -0.0153(2) 0.76786(5) 0.0274(4) Uani d 1 . .
    C C51 0.45268(6) 0.0966(2) 0.74807(5) 0.0263(4) Uani d 1 . .
    H H51 0.4691 0.1863 0.7642 0.032 Uiso calc 1 . .
    C C51A 0.45971(6) 0.0730(2) 0.70407(5) 0.0233(4) Uani d 1 . .
    C C52 0.48757(6) 0.1839(2) 0.67344(5) 0.0221(4) Uani d 1 . .
    H H52 0.5199 0.2318 0.6878 0.027 Uiso calc 1 . .
    C C52A 0.49672(6) 0.0566(2) 0.63598(5) 0.0206(4) Uani d 1 . .
    H H52A 0.5263 -0.0194 0.6439 0.025 Uiso calc 1 . .
    C C53 0.45036(6) 0.3205(2) 0.65498(5) 0.0223(4) Uani d 1 . .
    H H53A 0.4424 0.3980 0.6787 0.027 Uiso calc 1 . .
    H H53B 0.4662 0.3871 0.6326 0.027 Uiso calc 1 . .
    N N54 0.40313(5) 0.24188(18) 0.63536(4) 0.0219(3) Uani d 1 . .
    C C55 0.54798(6) 0.1758(2) 0.57438(5) 0.0201(3) Uani d 1 . .
    C C56 0.55974(6) 0.1444(2) 0.53162(5) 0.0235(4) Uani d 1 . .
    H H56 0.5348 0.0956 0.5112 0.028 Uiso calc 1 . .
    C C57 0.60753(6) 0.1839(2) 0.51869(6) 0.0273(4) Uani d 1 . .
    H H57 0.6151 0.1607 0.4896 0.033 Uiso calc 1 . .
    C C58 0.64441(6) 0.2571(2) 0.54792(5) 0.0258(4) Uani d 1 . .
    H H58 0.6768 0.2855 0.5388 0.031 Uiso calc 1 . .
    C C59 0.63324(6) 0.2882(2) 0.59062(5) 0.0253(4) Uani d 1 . .
    H H59 0.6581 0.3390 0.6108 0.030 Uiso calc 1 . .
    C C60 0.58591(6) 0.2452(2) 0.60395(5) 0.0229(4) Uani d 1 . .
    H H60 0.5792 0.2630 0.6335 0.027 Uiso calc 1 . .
    C C61 0.42839(6) 0.2241(2) 0.53060(5) 0.0212(4) Uani d 1 . .
    C C62 0.44417(7) 0.3744(3) 0.46658(5) 0.0337(4) Uani d 1 . .
    H H62A 0.4133 0.4410 0.4689 0.050 Uiso calc 1 . .
    H H62B 0.4366 0.2796 0.4466 0.050 Uiso calc 1 . .
    H H62C 0.4704 0.4457 0.4553 0.050 Uiso calc 1 . .
    C C63 0.44378(7) -0.2058(2) 0.60785(5) 0.0260(4) Uani d 1 . .
    H H63A 0.4673 -0.2860 0.6231 0.039 Uiso calc 1 . .
    H H63B 0.4538 -0.1864 0.5783 0.039 Uiso calc 1 . .
    H H63C 0.4092 -0.2519 0.6061 0.039 Uiso calc 1 . .
    C C64 0.42125(8) 0.1456(3) 0.83337(6) 0.0406(5) Uani d 1 . .
    H H64A 0.4076 0.1415 0.8620 0.061 Uiso calc 1 . .
    H H64B 0.4064 0.2415 0.8167 0.061 Uiso calc 1 . .
    H H64C 0.4583 0.1586 0.8374 0.061 Uiso calc 1 . .
    C C65 0.34943(7) -0.4060(2) 0.74740(6) 0.0362(5) Uani d 1 . .
    H H65A 0.3315 -0.4725 0.7681 0.054 Uiso calc 1 . .
    H H65B 0.3778 -0.4719 0.7378 0.054 Uiso calc 1 . .
    H H65C 0.3259 -0.3770 0.7220 0.054 Uiso calc 1 . .
    C C66 0.36905(6) 0.3679(2) 0.61390(5) 0.0253(4) Uani d 1 . .
    H H66A 0.3386 0.3120 0.6001 0.038 Uiso calc 1 . .
    H H66B 0.3865 0.4270 0.5915 0.038 Uiso calc 1 . .
    H H66C 0.3592 0.4492 0.6356 0.038 Uiso calc 1 . .
loop_
    _atom_site_aniso_label
    _atom_site_aniso_U_11
    _atom_site_aniso_U_22
    _atom_site_aniso_U_33
    _atom_site_aniso_U_12
    _atom_site_aniso_U_13
    _atom_site_aniso_U_23
    O1 0.0238(6) 0.0403(8) 0.0228(6) 0.0006(6) -0.0001(5) -0.0031(5)
    O2 0.0268(6) 0.0402(8) 0.0210(6) 0.0067(6) 0.0022(5) -0.0091(5)
    O3 0.0314(7) 0.0264(7) 0.0226(6) 0.0071(5) 0.0060(5) -0.0020(5)
    O4 0.0300(6) 0.0262(7) 0.0170(5) -0.0005(5) 0.0025(5) 0.0001(5)
    C1 0.0208(8) 0.0184(9) 0.0213(8) 0.0004(7) 0.0033(6) 0.0016(7)
    C2 0.0204(8) 0.0195(9) 0.0196(8) -0.0001(7) 0.0027(6) 0.0007(7)
    C3 0.0189(8) 0.0208(9) 0.0186(7) 0.0017(7) 0.0013(6) 0.0009(7)
    C3A 0.0195(8) 0.0193(9) 0.0198(8) 0.0003(7) 0.0024(6) -0.0008(7)
    C3B 0.0185(8) 0.0196(9) 0.0209(8) -0.0015(7) 0.0012(6) -0.0021(7)
    C4 0.0198(8) 0.0205(9) 0.0224(8) -0.0007(7) 0.0002(6) 0.0004(7)
    C5 0.0191(8) 0.0224(9) 0.0216(8) -0.0004(7) 0.0022(6) -0.0044(7)
    C6 0.0208(8) 0.0242(9) 0.0165(7) -0.0040(7) -0.0002(6) -0.0011(7)
    C7 0.0213(8) 0.0218(9) 0.0217(8) -0.0008(7) -0.0011(6) 0.0003(7)
    C7A 0.0177(8) 0.0193(9) 0.0215(8) -0.0021(7) -0.0005(6) -0.0023(7)
    C8 0.0203(8) 0.0228(9) 0.0181(8) 0.0033(7) 0.0007(6) 0.0005(7)
    C8A 0.0174(8) 0.0209(9) 0.0218(8) -0.0006(7) 0.0014(6) -0.0018(7)
    C9 0.0211(8) 0.0197(9) 0.0214(8) 0.0022(7) 0.0028(6) 0.0015(7)
    N10 0.0186(7) 0.0199(7) 0.0214(7) 0.0002(6) 0.0011(5) -0.0003(6)
    C11 0.0196(8) 0.0214(9) 0.0207(8) -0.0027(7) 0.0025(6) -0.0013(7)
    C12 0.0264(9) 0.0306(10) 0.0308(9) 0.0036(8) 0.0061(7) 0.0076(8)
    C13 0.0310(10) 0.0354(11) 0.0345(10) -0.0002(8) 0.0146(8) 0.0077(9)
    C14 0.0212(9) 0.0313(11) 0.0367(10) -0.0027(8) 0.0085(7) -0.0046(8)
    C15 0.0205(9) 0.0378(11) 0.0271(9) 0.0037(8) -0.0002(7) -0.0032(8)
    C16 0.0222(8) 0.0329(10) 0.0191(8) 0.0027(8) 0.0010(6) -0.0010(7)
    C17 0.0230(9) 0.0224(9) 0.0199(8) 0.0005(7) 0.0048(6) 0.0016(7)
    C18 0.0402(11) 0.0440(12) 0.0203(9) 0.0054(9) 0.0020(7) -0.0089(8)
    C19 0.0274(9) 0.0227(10) 0.0227(8) -0.0006(7) 0.0021(7) -0.0007(7)
    C20 0.0361(10) 0.0325(11) 0.0211(8) 0.0020(8) 0.0006(7) 0.0061(8)
    C21 0.0351(10) 0.0272(10) 0.0308(9) 0.0084(8) 0.0067(8) -0.0024(8)
    C22 0.0208(8) 0.0247(10) 0.0260(8) -0.0038(7) 0.0022(7) -0.0037(7)
    O5 0.0254(6) 0.0397(8) 0.0259(6) -0.0022(6) -0.0025(5) 0.0053(6)
    O6 0.0285(7) 0.0382(8) 0.0235(6) -0.0069(6) 0.0000(5) 0.0125(6)
    O7 0.0278(6) 0.0281(7) 0.0222(6) -0.0059(5) 0.0058(5) 0.0051(5)
    O8 0.0254(6) 0.0354(7) 0.0157(5) 0.0021(5) 0.0023(4) 0.0013(5)
    C23 0.0211(8) 0.0175(9) 0.0181(7) -0.0006(7) 0.0031(6) -0.0023(6)
    C24 0.0211(8) 0.0176(9) 0.0171(7) -0.0017(7) 0.0027(6) -0.0006(6)
    C25 0.0192(8) 0.0201(9) 0.0164(7) -0.0016(7) 0.0027(6) -0.0004(6)
    C25A 0.0204(8) 0.0205(9) 0.0170(7) -0.0011(7) 0.0011(6) 0.0007(7)
    C25B 0.0173(8) 0.0200(9) 0.0203(8) 0.0006(7) 0.0008(6) 0.0011(7)
    C26 0.0194(8) 0.0201(9) 0.0213(8) -0.0006(7) 0.0000(6) 0.0020(7)
    C27 0.0206(8) 0.0229(9) 0.0211(8) 0.0005(7) 0.0032(6) 0.0046(7)
    C28 0.0226(8) 0.0269(10) 0.0153(7) 0.0024(7) 0.0000(6) 0.0026(7)
    C29 0.0205(8) 0.0243(9) 0.0206(8) -0.0027(7) 0.0001(6) 0.0004(7)
    C29A 0.0194(8) 0.0227(9) 0.0191(8) -0.0009(7) 0.0008(6) 0.0021(7)
    C30 0.0193(8) 0.0247(9) 0.0172(7) -0.0050(7) 0.0014(6) -0.0005(7)
    C30A 0.0184(8) 0.0221(9) 0.0189(8) 0.0006(7) 0.0017(6) 0.0005(7)
    C31 0.0242(8) 0.0200(9) 0.0191(8) -0.0040(7) 0.0045(6) -0.0021(7)
    N32 0.0214(7) 0.0184(7) 0.0200(7) -0.0005(6) 0.0026(5) -0.0018(6)
    C33 0.0201(8) 0.0184(9) 0.0223(8) 0.0013(7) 0.0041(6) 0.0008(7)
    C34 0.0258(9) 0.0305(10) 0.0218(8) -0.0028(8) 0.0046(7) -0.0058(7)
    C35 0.0302(10) 0.0395(12) 0.0248(9) -0.0016(9) 0.0109(7) -0.0027(8)
    C36 0.0232(9) 0.0323(11) 0.0336(10) 0.0014(8) 0.0102(7) 0.0021(8)
    C37 0.0206(9) 0.0320(11) 0.0314(9) -0.0012(8) 0.0038(7) -0.0004(8)
    C38 0.0220(8) 0.0291(10) 0.0196(8) 0.0000(7) 0.0029(6) -0.0003(7)
    C39 0.0223(9) 0.0212(9) 0.0196(8) -0.0020(7) 0.0034(6) -0.0019(7)
    C40 0.0441(12) 0.0455(13) 0.0230(9) -0.0081(10) -0.0040(8) 0.0134(9)
    C41 0.0272(9) 0.0196(9) 0.0218(8) -0.0012(7) -0.0005(7) -0.0006(7)
    C42 0.0282(9) 0.0388(11) 0.0202(8) 0.0005(8) 0.0043(7) -0.0016(8)
    C43 0.0391(11) 0.0301(11) 0.0335(10) -0.0092(9) 0.0108(8) 0.0021(8)
    C44 0.0253(9) 0.0226(9) 0.0264(8) 0.0021(7) 0.0068(7) 0.0019(7)
    O9 0.0229(6) 0.0366(8) 0.0243(6) -0.0016(5) -0.0010(5) 0.0026(5)
    O10 0.0267(6) 0.0341(7) 0.0238(6) -0.0040(5) 0.0006(5) 0.0099(5)
    O11 0.0405(7) 0.0343(8) 0.0281(6) -0.0021(6) 0.0128(5) 0.0076(6)
    O12 0.0493(8) 0.0340(8) 0.0212(6) -0.0002(6) 0.0071(5) 0.0008(6)
    C45 0.0222(8) 0.0170(9) 0.0194(8) -0.0006(7) 0.0046(6) -0.0021(7)
    C46 0.0197(8) 0.0188(9) 0.0189(8) -0.0016(7) 0.0029(6) -0.0015(7)
    C47 0.0184(8) 0.0237(9) 0.0193(8) -0.0013(7) 0.0018(6) 0.0008(7)
    C47A 0.0198(8) 0.0215(9) 0.0211(8) -0.0003(7) 0.0021(6) 0.0016(7)
    C47B 0.0193(8) 0.0239(9) 0.0222(8) 0.0020(7) 0.0030(6) 0.0035(7)
    C48 0.0236(9) 0.0256(10) 0.0248(8) 0.0019(7) 0.0027(7) 0.0046(7)
    C49 0.0271(9) 0.0263(10) 0.0256(9) 0.0031(8) 0.0063(7) 0.0072(8)
    C50 0.0324(10) 0.0320(11) 0.0184(8) 0.0078(8) 0.0056(7) 0.0069(7)
    C51 0.0293(9) 0.0275(10) 0.0218(8) 0.0036(8) 0.0008(7) 0.0009(7)
    C51A 0.0227(8) 0.0268(10) 0.0203(8) 0.0040(7) 0.0011(6) 0.0039(7)
    C52 0.0227(8) 0.0256(10) 0.0181(8) -0.0027(7) 0.0012(6) -0.0017(7)
    C52A 0.0179(8) 0.0216(9) 0.0225(8) 0.0013(7) 0.0021(6) 0.0016(7)
    C53 0.0246(9) 0.0217(9) 0.0207(8) -0.0016(7) 0.0034(6) -0.0013(7)
    N54 0.0204(7) 0.0236(8) 0.0219(7) 0.0017(6) 0.0033(5) -0.0003(6)
    C55 0.0194(8) 0.0185(9) 0.0227(8) 0.0018(7) 0.0031(6) 0.0004(7)
    C56 0.0220(8) 0.0260(10) 0.0232(8) -0.0024(7) 0.0046(6) -0.0043(7)
    C57 0.0274(9) 0.0304(10) 0.0252(9) 0.0001(8) 0.0087(7) -0.0013(8)
    C58 0.0208(8) 0.0274(10) 0.0303(9) -0.0008(7) 0.0074(7) 0.0010(8)
    C59 0.0198(8) 0.0287(10) 0.0273(9) -0.0023(7) 0.0009(7) 0.0020(8)
    C60 0.0226(8) 0.0253(9) 0.0211(8) 0.0010(7) 0.0031(6) 0.0004(7)
    C61 0.0232(9) 0.0209(9) 0.0199(8) -0.0001(7) 0.0045(6) -0.0018(7)
    C62 0.0393(11) 0.0379(12) 0.0235(9) -0.0027(9) 0.0012(8) 0.0098(8)
    C63 0.0274(9) 0.0228(10) 0.0277(9) -0.0012(7) 0.0018(7) 0.0016(7)
    C64 0.0562(13) 0.0413(13) 0.0230(9) -0.0053(10) -0.0031(9) -0.0061(9)
    C65 0.0394(11) 0.0330(11) 0.0373(11) -0.0078(9) 0.0088(8) 0.0058(9)
    C66 0.0251(9) 0.0247(10) 0.0267(9) 0.0044(7) 0.0057(7) 0.0026(7)
_geom_special_details
;
 All esds (except the esd in the dihedral angle between two l.s. planes)
 are estimated using the full covariance matrix.  The cell esds are taken
 into account individually in the estimation of esds in distances, angles
 and torsion angles; correlations between esds in cell parameters are only
 used when they are defined by crystal symmetry.  An approximate (isotropic)
 treatment of cell esds is used for estimating esds involving l.s. planes.
;
loop_
    _geom_bond_atom_site_label_1
    _geom_bond_atom_site_label_2
    _geom_bond_site_symmetry_2
    _geom_bond_distance
    _geom_bond_publ_flag
    O1 C17 . 1.2105(19) ?
    O2 C17 . 1.3477(19) ?
    O2 C18 . 1.447(2) ?
    O3 C5 . 1.3737(19) ?
    O3 C21 . 1.435(2) ?
    O4 C6 . 1.3741(18) ?
    O4 C20 . 1.425(2) ?
    C1 C2 . 1.355(2) ?
    C1 C11 . 1.485(2) ?
    C1 C8A . 1.527(2) ?
    C2 C17 . 1.485(2) ?
    C2 C3 . 1.532(2) ?
    C3 N10 . 1.485(2) ?
    C3 C3A . 1.565(2) ?
    C3 H3 . 1.0000 ?
    C3A C3B . 1.516(2) ?
    C3A C19 . 1.525(2) ?
    C3A C8A . 1.555(2) ?
    C3B C7A . 1.391(2) ?
    C3B C4 . 1.393(2) ?
    C4 C5 . 1.396(2) ?
    C4 H4 . 0.9500 ?
    C5 C6 . 1.415(2) ?
    C6 C7 . 1.396(2) ?
    C7 C7A . 1.394(2) ?
    C7 H7 . 0.9500 ?
    C7A C8 . 1.524(2) ?
    C8 C9 . 1.541(2) ?
    C8 C8A . 1.563(2) ?
    C8 H8 . 1.0000 ?
    C8A H8A . 1.0000 ?
    C9 N10 . 1.475(2) ?
    C9 H9A . 0.9900 ?
    C9 H9B . 0.9900 ?
    N10 C22 . 1.458(2) ?
    C11 C12 . 1.393(2) ?
    C11 C16 . 1.401(2) ?
    C12 C13 . 1.388(2) ?
    C12 H12 . 0.9500 ?
    C13 C14 . 1.389(3) ?
    C13 H13 . 0.9500 ?
    C14 C15 . 1.387(2) ?
    C14 H14 . 0.9500 ?
    C15 C16 . 1.392(2) ?
    C15 H15 . 0.9500 ?
    C16 H16 . 0.9500 ?
    C18 H18A . 0.9800 ?
    C18 H18B . 0.9800 ?
    C18 H18C . 0.9800 ?
    C19 H19A . 0.9800 ?
    C19 H19B . 0.9800 ?
    C19 H19C . 0.9800 ?
    C20 H20A . 0.9800 ?
    C20 H20B . 0.9800 ?
    C20 H20C . 0.9800 ?
    C21 H21A . 0.9800 ?
    C21 H21B . 0.9800 ?
    C21 H21C . 0.9800 ?
    C22 H22A . 0.9800 ?
    C22 H22B . 0.9800 ?
    C22 H22C . 0.9800 ?
    O5 C39 . 1.2177(19) ?
    O6 C39 . 1.3414(19) ?
    O6 C40 . 1.443(2) ?
    O7 C27 . 1.3789(19) ?
    O7 C43 . 1.435(2) ?
    O8 C28 . 1.3919(18) ?
    O8 C42 . 1.428(2) ?
    C23 C24 . 1.362(2) ?
    C23 C33 . 1.483(2) ?
    C23 C30A . 1.523(2) ?
    C24 C39 . 1.476(2) ?
    C24 C25 . 1.534(2) ?
    C25 N32 . 1.484(2) ?
    C25 C25A . 1.560(2) ?
    C25 H25 . 1.0000 ?
    C25A C25B . 1.521(2) ?
    C25A C41 . 1.527(2) ?
    C25A C30A . 1.557(2) ?
    C25B C26 . 1.392(2) ?
    C25B C29A . 1.393(2) ?
    C26 C27 . 1.401(2) ?
    C26 H26 . 0.9500 ?
    C27 C28 . 1.410(2) ?
    C28 C29 . 1.391(2) ?
    C29 C29A . 1.387(2) ?
    C29 H29 . 0.9500 ?
    C29A C30 . 1.515(2) ?
    C30 C31 . 1.541(2) ?
    C30 C30A . 1.566(2) ?
    C30 H30 . 1.0000 ?
    C30A H30A . 1.0000 ?
    C31 N32 . 1.474(2) ?
    C31 H31A . 0.9900 ?
    C31 H31B . 0.9900 ?
    N32 C44 . 1.459(2) ?
    C33 C34 . 1.400(2) ?
    C33 C38 . 1.403(2) ?
    C34 C35 . 1.390(2) ?
    C34 H34 . 0.9500 ?
    C35 C36 . 1.389(3) ?
    C35 H35 . 0.9500 ?
    C36 C37 . 1.392(2) ?
    C36 H36 . 0.9500 ?
    C37 C38 . 1.387(2) ?
    C37 H37 . 0.9500 ?
    C38 H38 . 0.9500 ?
    C40 H40A . 0.9800 ?
    C40 H40B . 0.9800 ?
    C40 H40C . 0.9800 ?
    C41 H41A . 0.9800 ?
    C41 H41B . 0.9800 ?
    C41 H41C . 0.9800 ?
    C42 H42A . 0.9800 ?
    C42 H42B . 0.9800 ?
    C42 H42C . 0.9800 ?
    C43 H43A . 0.9800 ?
    C43 H43B . 0.9800 ?
    C43 H43C . 0.9800 ?
    C44 H44A . 0.9800 ?
    C44 H44B . 0.9800 ?
    C44 H44C . 0.9800 ?
    O9 C61 . 1.2148(19) ?
    O10 C61 . 1.346(2) ?
    O10 C62 . 1.446(2) ?
    O11 C49 . 1.379(2) ?
    O11 C65 . 1.430(2) ?
    O12 C50 . 1.3744(19) ?
    O12 C64 . 1.409(2) ?
    C45 C46 . 1.358(2) ?
    C45 C55 . 1.483(2) ?
    C45 C52A . 1.525(2) ?
    C46 C61 . 1.481(2) ?
    C46 C47 . 1.534(2) ?
    C47 N54 . 1.481(2) ?
    C47 C47A . 1.567(2) ?
    C47 H47 . 1.0000 ?
    C47A C47B . 1.515(2) ?
    C47A C63 . 1.520(2) ?
    C47A C52A . 1.555(2) ?
    C47B C51A . 1.383(2) ?
    C47B C48 . 1.400(2) ?
    C48 C49 . 1.393(2) ?
    C48 H48 . 0.9500 ?
    C49 C50 . 1.402(3) ?
    C50 C51 . 1.400(3) ?
    C51 C51A . 1.393(2) ?
    C51 H51 . 0.9500 ?
    C51A C52 . 1.524(2) ?
    C52 C53 . 1.537(2) ?
    C52 C52A . 1.566(2) ?
    C52 H52 . 1.0000 ?
    C52A H52A . 1.0000 ?
    C53 N54 . 1.474(2) ?
    C53 H53A . 0.9900 ?
    C53 H53B . 0.9900 ?
    N54 C66 . 1.462(2) ?
    C55 C56 . 1.399(2) ?
    C55 C60 . 1.403(2) ?
    C56 C57 . 1.392(2) ?
    C56 H56 . 0.9500 ?
    C57 C58 . 1.391(2) ?
    C57 H57 . 0.9500 ?
    C58 C59 . 1.392(2) ?
    C58 H58 . 0.9500 ?
    C59 C60 . 1.392(2) ?
    C59 H59 . 0.9500 ?
    C60 H60 . 0.9500 ?
    C62 H62A . 0.9800 ?
    C62 H62B . 0.9800 ?
    C62 H62C . 0.9800 ?
    C63 H63A . 0.9800 ?
    C63 H63B . 0.9800 ?
    C63 H63C . 0.9800 ?
    C64 H64A . 0.9800 ?
    C64 H64B . 0.9800 ?
    C64 H64C . 0.9800 ?
    C65 H65A . 0.9800 ?
    C65 H65B . 0.9800 ?
    C65 H65C . 0.9800 ?
    C66 H66A . 0.9800 ?
    C66 H66B . 0.9800 ?
    C66 H66C . 0.9800 ?
loop_
    _geom_angle_atom_site_label_1
    _geom_angle_atom_site_label_2
    _geom_angle_atom_site_label_3
    _geom_angle_site_symmetry_1
    _geom_angle_site_symmetry_3
    _geom_angle
    _geom_angle_publ_flag
    C17 O2 C18 . . 115.32(13) ?
    C5 O3 C21 . . 116.44(13) ?
    C6 O4 C20 . . 117.24(13) ?
    C2 C1 C11 . . 131.73(15) ?
    C2 C1 C8A . . 108.29(13) ?
    C11 C1 C8A . . 119.97(13) ?
    C1 C2 C17 . . 131.57(15) ?
    C1 C2 C3 . . 109.17(13) ?
    C17 C2 C3 . . 118.94(13) ?
    N10 C3 C2 . . 111.07(13) ?
    N10 C3 C3A . . 109.91(12) ?
    C2 C3 C3A . . 101.02(12) ?
    N10 C3 H3 . . 111.5 ?
    C2 C3 H3 . . 111.5 ?
    C3A C3 H3 . . 111.5 ?
    C3B C3A C19 . . 114.39(13) ?
    C3B C3A C8A . . 102.28(12) ?
    C19 C3A C8A . . 115.55(13) ?
    C3B C3A C3 . . 114.21(13) ?
    C19 C3A C3 . . 111.78(13) ?
    C8A C3A C3 . . 97.13(12) ?
    C7A C3B C4 . . 121.05(14) ?
    C7A C3B C3A . . 109.34(14) ?
    C4 C3B C3A . . 129.61(15) ?
    C3B C4 C5 . . 118.62(15) ?
    C3B C4 H4 . . 120.7 ?
    C5 C4 H4 . . 120.7 ?
    O3 C5 C4 . . 124.74(15) ?
    O3 C5 C6 . . 115.02(14) ?
    C4 C5 C6 . . 120.24(15) ?
    O4 C6 C7 . . 125.03(15) ?
    O4 C6 C5 . . 114.44(14) ?
    C7 C6 C5 . . 120.52(14) ?
    C7A C7 C6 . . 118.45(15) ?
    C7A C7 H7 . . 120.8 ?
    C6 C7 H7 . . 120.8 ?
    C3B C7A C7 . . 121.01(15) ?
    C3B C7A C8 . . 109.04(13) ?
    C7 C7A C8 . . 129.64(15) ?
    C7A C8 C9 . . 107.86(13) ?
    C7A C8 C8A . . 101.22(13) ?
    C9 C8 C8A . . 108.69(12) ?
    C7A C8 H8 . . 112.8 ?
    C9 C8 H8 . . 112.8 ?
    C8A C8 H8 . . 112.8 ?
    C1 C8A C3A . . 102.94(12) ?
    C1 C8A C8 . . 115.81(14) ?
    C3A C8A C8 . . 100.12(12) ?
    C1 C8A H8A . . 112.3 ?
    C3A C8A H8A . . 112.3 ?
    C8 C8A H8A . . 112.3 ?
    N10 C9 C8 . . 110.22(13) ?
    N10 C9 H9A . . 109.6 ?
    C8 C9 H9A . . 109.6 ?
    N10 C9 H9B . . 109.6 ?
    C8 C9 H9B . . 109.6 ?
    H9A C9 H9B . . 108.1 ?
    C22 N10 C9 . . 110.70(13) ?
    C22 N10 C3 . . 113.17(12) ?
    C9 N10 C3 . . 112.43(12) ?
    C12 C11 C16 . . 118.24(15) ?
    C12 C11 C1 . . 122.36(15) ?
    C16 C11 C1 . . 119.36(14) ?
    C13 C12 C11 . . 121.27(17) ?
    C13 C12 H12 . . 119.4 ?
    C11 C12 H12 . . 119.4 ?
    C12 C13 C14 . . 120.25(16) ?
    C12 C13 H13 . . 119.9 ?
    C14 C13 H13 . . 119.9 ?
    C15 C14 C13 . . 119.00(16) ?
    C15 C14 H14 . . 120.5 ?
    C13 C14 H14 . . 120.5 ?
    C14 C15 C16 . . 120.99(17) ?
    C14 C15 H15 . . 119.5 ?
    C16 C15 H15 . . 119.5 ?
    C15 C16 C11 . . 120.19(15) ?
    C15 C16 H16 . . 119.9 ?
    C11 C16 H16 . . 119.9 ?
    O1 C17 O2 . . 122.95(15) ?
    O1 C17 C2 . . 122.93(14) ?
    O2 C17 C2 . . 114.11(14) ?
    O2 C18 H18A . . 109.5 ?
    O2 C18 H18B . . 109.5 ?
    H18A C18 H18B . . 109.5 ?
    O2 C18 H18C . . 109.5 ?
    H18A C18 H18C . . 109.5 ?
    H18B C18 H18C . . 109.5 ?
    C3A C19 H19A . . 109.5 ?
    C3A C19 H19B . . 109.5 ?
    H19A C19 H19B . . 109.5 ?
    C3A C19 H19C . . 109.5 ?
    H19A C19 H19C . . 109.5 ?
    H19B C19 H19C . . 109.5 ?
    O4 C20 H20A . . 109.5 ?
    O4 C20 H20B . . 109.5 ?
    H20A C20 H20B . . 109.5 ?
    O4 C20 H20C . . 109.5 ?
    H20A C20 H20C . . 109.5 ?
    H20B C20 H20C . . 109.5 ?
    O3 C21 H21A . . 109.5 ?
    O3 C21 H21B . . 109.5 ?
    H21A C21 H21B . . 109.5 ?
    O3 C21 H21C . . 109.5 ?
    H21A C21 H21C . . 109.5 ?
    H21B C21 H21C . . 109.5 ?
    N10 C22 H22A . . 109.5 ?
    N10 C22 H22B . . 109.5 ?
    H22A C22 H22B . . 109.5 ?
    N10 C22 H22C . . 109.5 ?
    H22A C22 H22C . . 109.5 ?
    H22B C22 H22C . . 109.5 ?
    C39 O6 C40 . . 116.17(13) ?
    C27 O7 C43 . . 116.59(13) ?
    C28 O8 C42 . . 115.06(12) ?
    C24 C23 C33 . . 132.29(14) ?
    C24 C23 C30A . . 107.67(13) ?
    C33 C23 C30A . . 119.97(13) ?
    C23 C24 C39 . . 131.03(15) ?
    C23 C24 C25 . . 109.29(13) ?
    C39 C24 C25 . . 119.26(13) ?
    N32 C25 C24 . . 110.41(13) ?
    N32 C25 C25A . . 109.79(12) ?
    C24 C25 C25A . . 101.45(12) ?
    N32 C25 H25 . . 111.6 ?
    C24 C25 H25 . . 111.6 ?
    C25A C25 H25 . . 111.6 ?
    C25B C25A C41 . . 114.38(13) ?
    C25B C25A C30A . . 102.27(12) ?
    C41 C25A C30A . . 116.53(13) ?
    C25B C25A C25 . . 114.79(13) ?
    C41 C25A C25 . . 110.51(12) ?
    C30A C25A C25 . . 97.07(12) ?
    C26 C25B C29A . . 120.83(14) ?
    C26 C25B C25A . . 130.04(14) ?
    C29A C25B C25A . . 109.12(13) ?
    C25B C26 C27 . . 118.64(15) ?
    C25B C26 H26 . . 120.7 ?
    C27 C26 H26 . . 120.7 ?
    O7 C27 C26 . . 124.50(15) ?
    O7 C27 C28 . . 115.37(14) ?
    C26 C27 C28 . . 120.13(14) ?
    C29 C28 O8 . . 118.79(14) ?
    C29 C28 C27 . . 120.49(14) ?
    O8 C28 C27 . . 120.50(14) ?
    C29A C29 C28 . . 118.94(15) ?
    C29A C29 H29 . . 120.5 ?
    C28 C29 H29 . . 120.5 ?
    C29 C29A C25B . . 120.93(15) ?
    C29 C29A C30 . . 129.89(15) ?
    C25B C29A C30 . . 109.08(13) ?
    C29A C30 C31 . . 108.47(13) ?
    C29A C30 C30A . . 101.31(13) ?
    C31 C30 C30A . . 108.45(12) ?
    C29A C30 H30 . . 112.6 ?
    C31 C30 H30 . . 112.6 ?
    C30A C30 H30 . . 112.6 ?
    C23 C30A C25A . . 104.16(12) ?
    C23 C30A C30 . . 114.93(13) ?
    C25A C30A C30 . . 99.80(12) ?
    C23 C30A H30A . . 112.3 ?
    C25A C30A H30A . . 112.3 ?
    C30 C30A H30A . . 112.3 ?
    N32 C31 C30 . . 110.63(13) ?
    N32 C31 H31A . . 109.5 ?
    C30 C31 H31A . . 109.5 ?
    N32 C31 H31B . . 109.5 ?
    C30 C31 H31B . . 109.5 ?
    H31A C31 H31B . . 108.1 ?
    C44 N32 C31 . . 111.03(13) ?
    C44 N32 C25 . . 112.34(12) ?
    C31 N32 C25 . . 112.55(12) ?
    C34 C33 C38 . . 117.90(15) ?
    C34 C33 C23 . . 123.82(15) ?
    C38 C33 C23 . . 118.26(14) ?
    C35 C34 C33 . . 120.70(16) ?
    C35 C34 H34 . . 119.6 ?
    C33 C34 H34 . . 119.6 ?
    C36 C35 C34 . . 120.82(16) ?
    C36 C35 H35 . . 119.6 ?
    C34 C35 H35 . . 119.6 ?
    C35 C36 C37 . . 119.05(16) ?
    C35 C36 H36 . . 120.5 ?
    C37 C36 H36 . . 120.5 ?
    C38 C37 C36 . . 120.35(16) ?
    C38 C37 H37 . . 119.8 ?
    C36 C37 H37 . . 119.8 ?
    C37 C38 C33 . . 121.11(15) ?
    C37 C38 H38 . . 119.4 ?
    C33 C38 H38 . . 119.4 ?
    O5 C39 O6 . . 122.77(15) ?
    O5 C39 C24 . . 123.36(15) ?
    O6 C39 C24 . . 113.86(13) ?
    O6 C40 H40A . . 109.5 ?
    O6 C40 H40B . . 109.5 ?
    H40A C40 H40B . . 109.5 ?
    O6 C40 H40C . . 109.5 ?
    H40A C40 H40C . . 109.5 ?
    H40B C40 H40C . . 109.5 ?
    C25A C41 H41A . . 109.5 ?
    C25A C41 H41B . . 109.5 ?
    H41A C41 H41B . . 109.5 ?
    C25A C41 H41C . . 109.5 ?
    H41A C41 H41C . . 109.5 ?
    H41B C41 H41C . . 109.5 ?
    O8 C42 H42A . . 109.5 ?
    O8 C42 H42B . . 109.5 ?
    H42A C42 H42B . . 109.5 ?
    O8 C42 H42C . . 109.5 ?
    H42A C42 H42C . . 109.5 ?
    H42B C42 H42C . . 109.5 ?
    O7 C43 H43A . . 109.5 ?
    O7 C43 H43B . . 109.5 ?
    H43A C43 H43B . . 109.5 ?
    O7 C43 H43C . . 109.5 ?
    H43A C43 H43C . . 109.5 ?
    H43B C43 H43C . . 109.5 ?
    N32 C44 H44A . . 109.5 ?
    N32 C44 H44B . . 109.5 ?
    H44A C44 H44B . . 109.5 ?
    N32 C44 H44C . . 109.5 ?
    H44A C44 H44C . . 109.5 ?
    H44B C44 H44C . . 109.5 ?
    C61 O10 C62 . . 115.94(13) ?
    C49 O11 C65 . . 117.15(14) ?
    C50 O12 C64 . . 117.71(15) ?
    C46 C45 C55 . . 132.22(15) ?
    C46 C45 C52A . . 108.11(13) ?
    C55 C45 C52A . . 119.67(14) ?
    C45 C46 C61 . . 131.83(14) ?
    C45 C46 C47 . . 108.93(13) ?
    C61 C46 C47 . . 118.88(13) ?
    N54 C47 C46 . . 110.80(13) ?
    N54 C47 C47A . . 110.20(12) ?
    C46 C47 C47A . . 101.34(12) ?
    N54 C47 H47 . . 111.4 ?
    C46 C47 H47 . . 111.4 ?
    C47A C47 H47 . . 111.4 ?
    C47B C47A C63 . . 114.94(14) ?
    C47B C47A C52A . . 102.44(13) ?
    C63 C47A C52A . . 116.19(14) ?
    C47B C47A C47 . . 114.04(13) ?
    C63 C47A C47 . . 111.00(13) ?
    C52A C47A C47 . . 96.70(13) ?
    C51A C47B C48 . . 121.09(15) ?
    C51A C47B C47A . . 109.35(14) ?
    C48 C47B C47A . . 129.54(15) ?
    C49 C48 C47B . . 118.67(16) ?
    C49 C48 H48 . . 120.7 ?
    C47B C48 H48 . . 120.7 ?
    O11 C49 C48 . . 124.86(16) ?
    O11 C49 C50 . . 115.17(14) ?
    C48 C49 C50 . . 119.96(16) ?
    O12 C50 C51 . . 124.83(17) ?
    O12 C50 C49 . . 114.11(15) ?
    C51 C50 C49 . . 121.06(15) ?
    C51A C51 C50 . . 118.25(17) ?
    C51A C51 H51 . . 120.9 ?
    C50 C51 H51 . . 120.9 ?
    C47B C51A C51 . . 120.81(16) ?
    C47B C51A C52 . . 109.30(14) ?
    C51 C51A C52 . . 129.37(16) ?
    C51A C52 C53 . . 107.87(13) ?
    C51A C52 C52A . . 101.29(13) ?
    C53 C52 C52A . . 108.58(13) ?
    C51A C52 H52 . . 112.8 ?
    C53 C52 H52 . . 112.8 ?
    C52A C52 H52 . . 112.8 ?
    C45 C52A C47A . . 103.53(12) ?
    C45 C52A C52 . . 115.48(14) ?
    C47A C52A C52 . . 99.98(12) ?
    C45 C52A H52A . . 112.3 ?
    C47A C52A H52A . . 112.3 ?
    C52 C52A H52A . . 112.3 ?
    N54 C53 C52 . . 110.03(14) ?
    N54 C53 H53A . . 109.7 ?
    C52 C53 H53A . . 109.7 ?
    N54 C53 H53B . . 109.7 ?
    C52 C53 H53B . . 109.7 ?
    H53A C53 H53B . . 108.2 ?
    C66 N54 C53 . . 111.07(13) ?
    C66 N54 C47 . . 112.94(13) ?
    C53 N54 C47 . . 112.27(12) ?
    C56 C55 C60 . . 118.20(15) ?
    C56 C55 C45 . . 123.61(15) ?
    C60 C55 C45 . . 118.14(14) ?
    C57 C56 C55 . . 120.68(16) ?
    C57 C56 H56 . . 119.7 ?
    C55 C56 H56 . . 119.7 ?
    C58 C57 C56 . . 120.66(15) ?
    C58 C57 H57 . . 119.7 ?
    C56 C57 H57 . . 119.7 ?
    C57 C58 C59 . . 119.18(15) ?
    C57 C58 H58 . . 120.4 ?
    C59 C58 H58 . . 120.4 ?
    C60 C59 C58 . . 120.32(16) ?
    C60 C59 H59 . . 119.8 ?
    C58 C59 H59 . . 119.8 ?
    C59 C60 C55 . . 120.90(15) ?
    C59 C60 H60 . . 119.5 ?
    C55 C60 H60 . . 119.5 ?
    O9 C61 O10 . . 123.04(15) ?
    O9 C61 C46 . . 122.97(15) ?
    O10 C61 C46 . . 113.99(14) ?
    O10 C62 H62A . . 109.5 ?
    O10 C62 H62B . . 109.5 ?
    H62A C62 H62B . . 109.5 ?
    O10 C62 H62C . . 109.5 ?
    H62A C62 H62C . . 109.5 ?
    H62B C62 H62C . . 109.5 ?
    C47A C63 H63A . . 109.5 ?
    C47A C63 H63B . . 109.5 ?
    H63A C63 H63B . . 109.5 ?
    C47A C63 H63C . . 109.5 ?
    H63A C63 H63C . . 109.5 ?
    H63B C63 H63C . . 109.5 ?
    O12 C64 H64A . . 109.5 ?
    O12 C64 H64B . . 109.5 ?
    H64A C64 H64B . . 109.5 ?
    O12 C64 H64C . . 109.5 ?
    H64A C64 H64C . . 109.5 ?
    H64B C64 H64C . . 109.5 ?
    O11 C65 H65A . . 109.5 ?
    O11 C65 H65B . . 109.5 ?
    H65A C65 H65B . . 109.5 ?
    O11 C65 H65C . . 109.5 ?
    H65A C65 H65C . . 109.5 ?
    H65B C65 H65C . . 109.5 ?
    N54 C66 H66A . . 109.5 ?
    N54 C66 H66B . . 109.5 ?
    H66A C66 H66B . . 109.5 ?
    N54 C66 H66C . . 109.5 ?
    H66A C66 H66C . . 109.5 ?
    H66B C66 H66C . . 109.5 ?
loop_
    _geom_torsion_atom_site_label_1
    _geom_torsion_atom_site_label_2
    _geom_torsion_atom_site_label_3
    _geom_torsion_atom_site_label_4
    _geom_torsion_site_symmetry_1
    _geom_torsion_site_symmetry_2
    _geom_torsion_site_symmetry_3
    _geom_torsion_site_symmetry_4
    _geom_torsion
    _geom_torsion_publ_flag
    C11 C1 C2 C17 . . . . -4.3(3) ?
    C8A C1 C2 C17 . . . . 177.21(17) ?
    C11 C1 C2 C3 . . . . -177.48(16) ?
    C8A C1 C2 C3 . . . . 3.99(18) ?
    C1 C2 C3 N10 . . . . 85.35(16) ?
    C17 C2 C3 N10 . . . . -88.86(17) ?
    C1 C2 C3 C3A . . . . -31.19(17) ?
    C17 C2 C3 C3A . . . . 154.60(14) ?
    N10 C3 C3A C3B . . . . 32.76(18) ?
    C2 C3 C3A C3B . . . . 150.15(13) ?
    N10 C3 C3A C19 . . . . 164.63(13) ?
    C2 C3 C3A C19 . . . . -77.98(15) ?
    N10 C3 C3A C8A . . . . -74.17(14) ?
    C2 C3 C3A C8A . . . . 43.22(14) ?
    C19 C3A C3B C7A . . . . 149.06(14) ?
    C8A C3A C3B C7A . . . . 23.36(17) ?
    C3 C3A C3B C7A . . . . -80.35(16) ?
    C19 C3A C3B C4 . . . . -30.9(2) ?
    C8A C3A C3B C4 . . . . -156.63(16) ?
    C3 C3A C3B C4 . . . . 99.7(2) ?
    C7A C3B C4 C5 . . . . 0.4(2) ?
    C3A C3B C4 C5 . . . . -179.63(15) ?
    C21 O3 C5 C4 . . . . 10.8(2) ?
    C21 O3 C5 C6 . . . . -169.50(14) ?
    C3B C4 C5 O3 . . . . -177.74(15) ?
    C3B C4 C5 C6 . . . . 2.6(2) ?
    C20 O4 C6 C7 . . . . 12.3(2) ?
    C20 O4 C6 C5 . . . . -168.59(14) ?
    O3 C5 C6 O4 . . . . -2.0(2) ?
    C4 C5 C6 O4 . . . . 177.74(14) ?
    O3 C5 C6 C7 . . . . 177.21(14) ?
    C4 C5 C6 C7 . . . . -3.1(2) ?
    O4 C6 C7 C7A . . . . 179.67(14) ?
    C5 C6 C7 C7A . . . . 0.6(2) ?
    C4 C3B C7A C7 . . . . -2.9(2) ?
    C3A C3B C7A C7 . . . . 177.10(14) ?
    C4 C3B C7A C8 . . . . -177.06(14) ?
    C3A C3B C7A C8 . . . . 2.94(18) ?
    C6 C7 C7A C3B . . . . 2.4(2) ?
    C6 C7 C7A C8 . . . . 175.21(15) ?
    C3B C7A C8 C9 . . . . 86.25(16) ?
    C7 C7A C8 C9 . . . . -87.25(19) ?
    C3B C7A C8 C8A . . . . -27.78(16) ?
    C7 C7A C8 C8A . . . . 158.72(16) ?
    C2 C1 C8A C3A . . . . 25.11(17) ?
    C11 C1 C8A C3A . . . . -153.63(14) ?
    C2 C1 C8A C8 . . . . -83.04(17) ?
    C11 C1 C8A C8 . . . . 98.23(17) ?
    C3B C3A C8A C1 . . . . -158.40(13) ?
    C19 C3A C8A C1 . . . . 76.66(16) ?
    C3 C3A C8A C1 . . . . -41.65(14) ?
    C3B C3A C8A C8 . . . . -38.74(14) ?
    C19 C3A C8A C8 . . . . -163.67(13) ?
    C3 C3A C8A C8 . . . . 78.01(13) ?
    C7A C8 C8A C1 . . . . 149.93(13) ?
    C9 C8 C8A C1 . . . . 36.53(18) ?
    C7A C8 C8A C3A . . . . 40.12(14) ?
    C9 C8 C8A C3A . . . . -73.29(15) ?
    C7A C8 C9 N10 . . . . -53.83(16) ?
    C8A C8 C9 N10 . . . . 55.13(16) ?
    C8 C9 N10 C22 . . . . -174.44(12) ?
    C8 C9 N10 C3 . . . . -46.77(16) ?
    C2 C3 N10 C22 . . . . 74.47(16) ?
    C3A C3 N10 C22 . . . . -174.60(12) ?
    C2 C3 N10 C9 . . . . -51.88(17) ?
    C3A C3 N10 C9 . . . . 59.06(16) ?
    C2 C1 C11 C12 . . . . -48.2(3) ?
    C8A C1 C11 C12 . . . . 130.16(17) ?
    C2 C1 C11 C16 . . . . 134.47(19) ?
    C8A C1 C11 C16 . . . . -47.1(2) ?
    C16 C11 C12 C13 . . . . -1.0(3) ?
    C1 C11 C12 C13 . . . . -178.31(17) ?
    C11 C12 C13 C14 . . . . -0.9(3) ?
    C12 C13 C14 C15 . . . . 1.3(3) ?
    C13 C14 C15 C16 . . . . 0.2(3) ?
    C14 C15 C16 C11 . . . . -2.2(3) ?
    C12 C11 C16 C15 . . . . 2.5(3) ?
    C1 C11 C16 C15 . . . . 179.93(16) ?
    C18 O2 C17 O1 . . . . -2.2(2) ?
    C18 O2 C17 C2 . . . . 177.75(15) ?
    C1 C2 C17 O1 . . . . 172.56(18) ?
    C3 C2 C17 O1 . . . . -14.8(2) ?
    C1 C2 C17 O2 . . . . -7.4(3) ?
    C3 C2 C17 O2 . . . . 165.25(14) ?
    C33 C23 C24 C39 . . . . 0.6(3) ?
    C30A C23 C24 C39 . . . . 177.66(16) ?
    C33 C23 C24 C25 . . . . -171.75(16) ?
    C30A C23 C24 C25 . . . . 5.29(18) ?
    C23 C24 C25 N32 . . . . 84.75(16) ?
    C39 C24 C25 N32 . . . . -88.66(17) ?
    C23 C24 C25 C25A . . . . -31.61(16) ?
    C39 C24 C25 C25A . . . . 154.98(14) ?
    N32 C25 C25A C25B . . . . 32.49(18) ?
    C24 C25 C25A C25B . . . . 149.30(13) ?
    N32 C25 C25A C41 . . . . 163.65(12) ?
    C24 C25 C25A C41 . . . . -79.54(15) ?
    N32 C25 C25A C30A . . . . -74.56(14) ?
    C24 C25 C25A C30A . . . . 42.26(13) ?
    C41 C25A C25B C26 . . . . -29.3(2) ?
    C30A C25A C25B C26 . . . . -156.20(16) ?
    C25 C25A C25B C26 . . . . 100.0(2) ?
    C41 C25A C25B C29A . . . . 149.53(14) ?
    C30A C25A C25B C29A . . . . 22.64(17) ?
    C25 C25A C25B C29A . . . . -81.20(17) ?
    C29A C25B C26 C27 . . . . -1.6(2) ?
    C25A C25B C26 C27 . . . . 177.10(15) ?
    C43 O7 C27 C26 . . . . 14.1(2) ?
    C43 O7 C27 C28 . . . . -165.90(15) ?
    C25B C26 C27 O7 . . . . -178.15(15) ?
    C25B C26 C27 C28 . . . . 1.9(2) ?
    C42 O8 C28 C29 . . . . 103.54(18) ?
    C42 O8 C28 C27 . . . . -81.8(2) ?
    O7 C27 C28 C29 . . . . 179.56(15) ?
    C26 C27 C28 C29 . . . . -0.5(2) ?
    O7 C27 C28 O8 . . . . 5.0(2) ?
    C26 C27 C28 O8 . . . . -175.00(14) ?
    O8 C28 C29 C29A . . . . 173.37(14) ?
    C27 C28 C29 C29A . . . . -1.2(2) ?
    C28 C29 C29A C25B . . . . 1.5(2) ?
    C28 C29 C29A C30 . . . . 177.52(16) ?
    C26 C25B C29A C29 . . . . -0.1(2) ?
    C25A C25B C29A C29 . . . . -179.06(15) ?
    C26 C25B C29A C30 . . . . -176.84(14) ?
    C25A C25B C29A C30 . . . . 4.20(18) ?
    C29 C29A C30 C31 . . . . -91.4(2) ?
    C25B C29A C30 C31 . . . . 84.96(16) ?
    C29 C29A C30 C30A . . . . 154.58(17) ?
    C25B C29A C30 C30A . . . . -29.07(16) ?
    C24 C23 C30A C25A . . . . 23.32(17) ?
    C33 C23 C30A C25A . . . . -159.21(14) ?
    C24 C23 C30A C30 . . . . -84.78(16) ?
    C33 C23 C30A C30 . . . . 92.68(17) ?
    C25B C25A C30A C23 . . . . -157.64(12) ?
    C41 C25A C30A C23 . . . . 76.86(16) ?
    C25 C25A C30A C23 . . . . -40.30(14) ?
    C25B C25A C30A C30 . . . . -38.65(15) ?
    C41 C25A C30A C30 . . . . -164.14(13) ?
    C25 C25A C30A C30 . . . . 78.70(13) ?
    C29A C30 C30A C23 . . . . 151.59(13) ?
    C31 C30 C30A C23 . . . . 37.56(17) ?
    C29A C30 C30A C25A . . . . 40.86(14) ?
    C31 C30 C30A C25A . . . . -73.17(14) ?
    C29A C30 C31 N32 . . . . -54.65(16) ?
    C30A C30 C31 N32 . . . . 54.58(16) ?
    C30 C31 N32 C44 . . . . -172.92(12) ?
    C30 C31 N32 C25 . . . . -46.02(16) ?
    C24 C25 N32 C44 . . . . 73.76(16) ?
    C25A C25 N32 C44 . . . . -175.20(12) ?
    C24 C25 N32 C31 . . . . -52.44(16) ?
    C25A C25 N32 C31 . . . . 58.60(16) ?
    C24 C23 C33 C34 . . . . -43.9(3) ?
    C30A C23 C33 C34 . . . . 139.35(17) ?
    C24 C23 C33 C38 . . . . 137.56(19) ?
    C30A C23 C33 C38 . . . . -39.2(2) ?
    C38 C33 C34 C35 . . . . -1.7(3) ?
    C23 C33 C34 C35 . . . . 179.80(17) ?
    C33 C34 C35 C36 . . . . -0.5(3) ?
    C34 C35 C36 C37 . . . . 1.1(3) ?
    C35 C36 C37 C38 . . . . 0.4(3) ?
    C36 C37 C38 C33 . . . . -2.7(3) ?
    C34 C33 C38 C37 . . . . 3.2(3) ?
    C23 C33 C38 C37 . . . . -178.16(16) ?
    C40 O6 C39 O5 . . . . -3.2(2) ?
    C40 O6 C39 C24 . . . . 176.56(15) ?
    C23 C24 C39 O5 . . . . 165.36(17) ?
    C25 C24 C39 O5 . . . . -22.9(2) ?
    C23 C24 C39 O6 . . . . -14.4(3) ?
    C25 C24 C39 O6 . . . . 157.40(14) ?
    C55 C45 C46 C61 . . . . -2.5(3) ?
    C52A C45 C46 C61 . . . . 177.20(16) ?
    C55 C45 C46 C47 . . . . -175.48(16) ?
    C52A C45 C46 C47 . . . . 4.22(18) ?
    C45 C46 C47 N54 . . . . 85.56(16) ?
    C61 C46 C47 N54 . . . . -88.48(17) ?
    C45 C46 C47 C47A . . . . -31.37(17) ?
    C61 C46 C47 C47A . . . . 154.60(14) ?
    N54 C47 C47A C47B . . . . 32.61(18) ?
    C46 C47 C47A C47B . . . . 149.97(13) ?
    N54 C47 C47A C63 . . . . 164.35(13) ?
    C46 C47 C47A C63 . . . . -78.29(15) ?
    N54 C47 C47A C52A . . . . -74.25(14) ?
    C46 C47 C47A C52A . . . . 43.12(14) ?
    C63 C47A C47B C51A . . . . 150.67(14) ?
    C52A C47A C47B C51A . . . . 23.74(17) ?
    C47 C47A C47B C51A . . . . -79.52(17) ?
    C63 C47A C47B C48 . . . . -31.1(2) ?
    C52A C47A C47B C48 . . . . -158.03(17) ?
    C47 C47A C47B C48 . . . . 98.7(2) ?
    C51A C47B C48 C49 . . . . 1.2(2) ?
    C47A C47B C48 C49 . . . . -176.84(16) ?
    C65 O11 C49 C48 . . . . 9.1(2) ?
    C65 O11 C49 C50 . . . . -171.75(15) ?
    C47B C48 C49 O11 . . . . -178.54(15) ?
    C47B C48 C49 C50 . . . . 2.4(2) ?
    C64 O12 C50 C51 . . . . 13.6(3) ?
    C64 O12 C50 C49 . . . . -165.73(16) ?
    O11 C49 C50 O12 . . . . -3.4(2) ?
    C48 C49 C50 O12 . . . . 175.73(15) ?
    O11 C49 C50 C51 . . . . 177.20(15) ?
    C48 C49 C50 C51 . . . . -3.6(3) ?
    O12 C50 C51 C51A . . . . -178.05(15) ?
    C49 C50 C51 C51A . . . . 1.2(3) ?
    C48 C47B C51A C51 . . . . -3.6(3) ?
    C47A C47B C51A C51 . . . . 174.76(15) ?
    C48 C47B C51A C52 . . . . -176.13(15) ?
    C47A C47B C51A C52 . . . . 2.28(18) ?
    C50 C51 C51A C47B . . . . 2.4(2) ?
    C50 C51 C51A C52 . . . . 173.18(16) ?
    C47B C51A C52 C53 . . . . 86.89(16) ?
    C51 C51A C52 C53 . . . . -84.8(2) ?
    C47B C51A C52 C52A . . . . -27.06(17) ?
    C51 C51A C52 C52A . . . . 161.30(17) ?
    C46 C45 C52A C47A . . . . 24.97(17) ?
    C55 C45 C52A C47A . . . . -155.29(14) ?
    C46 C45 C52A C52 . . . . -83.22(17) ?
    C55 C45 C52A C52 . . . . 96.52(17) ?
    C47B C47A C52A C45 . . . . -157.99(13) ?
    C63 C47A C52A C45 . . . . 75.88(17) ?
    C47 C47A C52A C45 . . . . -41.51(14) ?
    C47B C47A C52A C52 . . . . -38.55(15) ?
    C63 C47A C52A C52 . . . . -164.68(13) ?
    C47 C47A C52A C52 . . . . 77.94(13) ?
    C51A C52 C52A C45 . . . . 149.79(13) ?
    C53 C52 C52A C45 . . . . 36.38(18) ?
    C51A C52 C52A C47A . . . . 39.48(15) ?
    C53 C52 C52A C47A . . . . -73.93(15) ?
    C51A C52 C53 N54 . . . . -53.32(16) ?
    C52A C52 C53 N54 . . . . 55.67(16) ?
    C52 C53 N54 C66 . . . . -174.61(12) ?
    C52 C53 N54 C47 . . . . -47.09(17) ?
    C46 C47 N54 C66 . . . . 74.48(16) ?
    C47A C47 N54 C66 . . . . -174.19(13) ?
    C46 C47 N54 C53 . . . . -52.04(17) ?
    C47A C47 N54 C53 . . . . 59.29(16) ?
    C46 C45 C55 C56 . . . . -42.3(3) ?
    C52A C45 C55 C56 . . . . 138.03(17) ?
    C46 C45 C55 C60 . . . . 140.13(19) ?
    C52A C45 C55 C60 . . . . -39.5(2) ?
    C60 C55 C56 C57 . . . . -1.1(3) ?
    C45 C55 C56 C57 . . . . -178.70(16) ?
    C55 C56 C57 C58 . . . . -0.7(3) ?
    C56 C57 C58 C59 . . . . 1.0(3) ?
    C57 C58 C59 C60 . . . . 0.5(3) ?
    C58 C59 C60 C55 . . . . -2.4(3) ?
    C56 C55 C60 C59 . . . . 2.7(2) ?
    C45 C55 C60 C59 . . . . -179.63(15) ?
    C62 O10 C61 O9 . . . . -4.4(2) ?
    C62 O10 C61 C46 . . . . 175.83(14) ?
    C45 C46 C61 O9 . . . . 168.95(17) ?
    C47 C46 C61 O9 . . . . -18.6(2) ?
    C45 C46 C61 O10 . . . . -11.3(3) ?
    C47 C46 C61 O10 . . . . 161.13(14) ?
_shelx_hkl_file
;
 -33   0   1   21.11   41.86   1
  33   0  -1   24.75   28.05   1
  33   0  -2   26.63   24.75   1
 -33   0   2    1.73   26.94   1
 -33   0   3    4.00   19.76   1
  33   0  -3   19.51   28.39   1
  33   0  -4  492.34   58.02   1
 -33   0   4  369.10   77.00   1
 -33   0   5    8.38   17.88   1
  33   0  -5  -17.09   13.36   1
 -33   0   6  180.48   36.23   1
  33   0  -6  174.66   33.25   1
 -33   0   7   14.53   23.33   1
  33   0  -7   25.84   19.21   1
 -33   0   8  225.24   42.04   1
  33   0  -8  232.65   45.45   1
 -33   0   9   47.86   31.43   1
  33   0 -10  101.70   54.98   1
  33   1  -1  125.51   31.13   1
 -33  -1   1   89.60   37.96   1
 -33   1   2    6.39   22.71   1
  33  -1  -2    2.86   19.63   1
  33   1  -2   30.47   27.01   1
 -33  -1   2   16.19   45.79   1
  33   1  -3  -11.04   24.10   1
 -33  -1   3   -9.62   18.60   1
  33  -1  -3   39.70   22.56   1
 -33   1   4  -23.32   20.35   1
  33  -1  -4   -1.22   21.56   1
  33   1  -4  -27.27   25.94   1
 -33  -1   4   45.19   32.66   1
  33  -1  -5   36.85   23.84   1
  33   1  -5   98.43   27.95   1
 -33  -1   5   46.72   23.57   1
 -33   1   5  -10.69   28.93   1
 -33   1   6    5.58   32.87   1
  33   1  -6   81.81   27.78   1
 -33  -1   6  117.65   31.42   1
  33   1  -7  -14.78   12.64   1
 -33  -1   7   11.18   17.42   1
  33   1  -8   -8.30   12.39   1
 -33  -1   8   -6.98   18.10   1
  33   1  -9  294.72   48.59   1
 -33  -1   9  253.65   45.09   1
 -33  -1  10    6.45   22.13   1
  33   2  -1   58.90   32.40   1
 -33  -2   1   69.61   58.15   1
  33   2  -2    7.71   21.58   1
 -33  -2   2    4.68   28.22   1
  33   2  -3   36.77   28.65   1
 -33  -2   3    2.64   34.59   1
  33   2  -4   15.37   23.67   1
 -33  -2   4   -1.22   18.59   1
  33   2  -5    8.06   28.10   1
 -33  -2   5   20.27   34.34   1
  33   2  -6    1.70   14.31   1
 -33  -2   6   17.35   19.17   1
  33   2  -7   -3.21   15.43   1
 -33  -2   7   12.90   20.64   1
 -32   0   1    4.75   20.17   1
  32   0  -1    0.72   15.20   1
 -32   0   2  522.30   86.69   1
  32   0  -2  554.31   80.01   1
 -32   0   3   -8.79   18.48   1
  32   0  -3   -6.26   14.30   1
 -32   0   4  278.70   63.69   1
  32   0  -4  262.00   53.68   1
 -32   0   5   20.00   20.42   1
  32   0  -5    1.52   16.98   1
 -32   0   6   16.95   20.11   1
  32   0  -6   13.33   16.10   1
 -32   0   7  -32.90   20.84   1
  32   0  -7   40.03   17.20   1
 -32   0   8  178.75   35.09   1
  32   0  -8  171.51   32.65   1
  32   0  -9   29.17   29.54   1
 -32   0   9    9.55   27.36   1
 -32   0  10  195.83   48.60   1
 -32   0  11  -15.65   19.78   1
  32   0 -11  -13.52   24.56   1
 -32   0  12   22.62   22.69   1
  32   0 -12   29.84   28.23   1
 -32   0  13   14.77   24.68   1
  32   0 -13   19.27   49.66   1
 -32   0  14  -21.72   19.05   1
  32   0 -14   -7.08   42.36   1
 -32   0  15  -17.32   21.91   1
  32   0 -15  -20.34   18.10   1
 -32   1   1    4.08   69.98   1
  32  -1  -1  244.96   53.59   1
  32   1  -1  376.77   52.54   1
 -32  -1   1  394.31   74.45   1
 -32   1   2   13.91   30.30   1
  32  -1  -2   25.91   22.69   1
  32   1  -2   35.68   23.96   1
 -32  -1   2   65.90   31.50   1
 -32   1   3  -34.64   51.34   1
  32  -1  -3  -15.15   22.62   1
  32   1  -3   48.67   25.81   1
 -32  -1   3   22.78   43.58   1
 -32   1   4   23.05   22.29   1
  32  -1  -4    0.40   21.00   1
  32   1  -4   45.84   24.78   1
 -32  -1   4   12.60   19.87   1
  32   1  -5    7.59   23.27   1
 -32   1   5   12.75   22.53   1
  32  -1  -5   10.26   22.24   1
 -32  -1   5  -21.37   32.23   1
 -32   1   6   38.47   23.44   1
  32  -1  -6   30.22   27.31   1
  32   1  -6   30.36   26.97   1
 -32  -1   6   51.75   30.94   1
 -32   1   7    4.41   25.26   1
  32  -1  -7   66.54   28.31   1
  32   1  -7   45.31   18.97   1
 -32  -1   7   57.38   22.98   1
 -32   1   8   26.10   26.07   1
  32   1  -8    8.15   18.07   1
 -32  -1   8   18.94   22.90   1
 -32   1   9  -20.34   23.59   1
  32   1  -9   55.90   18.37   1
 -32  -1   9   46.05   21.49   1
  32  -1  -9   52.89   38.95   1
 -32   1  10   17.97   23.29   1
  32  -1 -10   48.96   23.20   1
  32   1 -10   86.79   32.55   1
 -32  -1  10  106.18   28.15   1
 -32   1  11  -21.14   21.04   1
  32  -1 -11    2.11   30.93   1
 -32  -1  11   58.26   25.81   1
 -32  -1  12  151.37   30.15   1
 -32   1  12   -8.46   31.81   1
  32  -1 -12   47.19   39.97   1
  32   1 -12  146.08   54.66   1
 -32   1  13   -7.14   23.93   1
  32  -1 -13   12.99   17.09   1
  32   1 -13    8.27   25.88   1
 -32  -1  13   -1.99   19.92   1
  32   1 -14  414.13   75.38   1
 -32  -1  14  289.08   63.40   1
  32   1 -15   32.24   46.22   1
 -32  -1  15   45.71   29.23   1
  32  -2  -1   -5.14   24.29   1
  32   2  -1   63.79   28.61   1
 -32  -2   1   66.73   55.73   1
  32   2  -2    1.92   21.52   1
 -32  -2   2   10.86   29.33   1
 -32   2   2   25.45   26.96   1
  32  -2  -2   25.47   25.75   1
 -32   2   3   30.43   24.47   1
  32  -2  -3   55.53   25.22   1
 -32  -2   3   21.30   46.22   1
  32  -2  -4    7.72   22.34   1
  32   2  -4   25.13   23.98   1
 -32  -2   4   -8.78   20.03   1
 -32   2   4   51.54   26.71   1
 -32   2   5    8.79   26.92   1
  32  -2  -5   39.42   30.11   1
  32   2  -5  -27.84   26.70   1
 -32  -2   5    4.97   32.51   1
 -32   2   6   -2.11   22.79   1
  32   2  -6   -5.34   23.58   1
 -32  -2   6   21.06   18.13   1
 -32   2   7    0.83   26.79   1
  32  -2  -7   32.58   44.89   1
  32   2  -7   -3.15   17.11   1
 -32  -2   7   15.05   21.98   1
  32   2  -8   56.64   21.36   1
 -32  -2   8   66.90   24.78   1
  32   2  -9   33.37   21.88   1
 -32  -2   9   39.69   25.56   1
  32   2 -10   45.57   35.61   1
 -32  -2  10   42.55   30.23   1
 -32  -2  11   97.68   30.42   1
  32   2 -12   20.60   47.53   1
 -32  -2  12   -7.09   24.42   1
  32   2 -13   29.47   50.43   1
 -32  -2  13   44.79   27.82   1
  32   3  -1  219.75   40.06   1
 -32  -3   1  248.07   47.83   1
  32   3  -2   22.12   27.88   1
 -32  -3   2   48.23   53.92   1
  32   3  -3   15.45   23.13   1
 -32  -3   3   10.09   19.12   1
  32   3  -4   21.75   21.60   1
 -32  -3   4    9.07   34.07   1
  32   3  -5   10.65   25.55   1
 -32  -3   5   30.33   20.63   1
  32   3  -6   43.05   26.84   1
 -32  -3   6   24.49   29.93   1
  32   3  -7   20.86   16.05   1
 -32  -3   7   24.20   20.12   1
  32   3  -8    9.00   16.88   1
 -32  -3   8   12.37   21.33   1
 -31   0   1   53.69   39.71   1
  31   0  -1   22.33   22.90   1
 -31   0   2  224.08   41.70   1
  31   0  -2  225.89   37.50   1
 -31   0   3  -22.92   20.03   1
  31   0  -3   10.63   14.45   1
 -31   0   4    0.60   34.85   1
  31   0  -4    5.58   17.59   1
 -31   0   5    7.56   19.54   1
  31   0  -5   -0.55   15.55   1
  31   0  -6   63.06   21.42   1
 -31   0   6   41.12   26.53   1
 -31   0   7   24.01   20.55   1
  31   0  -7  -12.91   16.92   1
 -31   0   8   47.89   21.56   1
  31   0  -8   22.96   18.58   1
 -31   0   9   -3.60   17.26   1
  31   0  -9   11.70   16.01   1
 -31   0  10 1248.40  145.91   1
 -31   0  11   11.16   22.67   1
  31   0 -11   32.42   29.31   1
 -31   0  12  347.14   45.65   1
  31   0 -12  291.53   44.47   1
 -31   0  13   11.86   15.86   1
  31   0 -13  -14.21   14.60   1
 -31   0  14   37.55   27.51   1
  31   0 -14   34.88   51.18   1
 -31   0  15   14.41   26.54   1
  31   0 -15   -1.55   36.03   1
 -31   0  16  230.39   42.85   1
  31   0 -16  256.59   41.74   1
 -31   0  17    9.93   22.03   1
  31   0 -17  -28.58   19.56   1
 -31   0  18  167.14   43.28   1
  31   0 -18  136.24   52.76   1
 -31   1   1   21.24   23.17   1
  31  -1  -1    7.18   21.37   1
  31   1  -1   37.81   19.88   1
 -31  -1   1    8.26   38.44   1
  31   1  -2    5.26   15.18   1
 -31  -1   2   11.45   19.42   1
 -31   1   2   11.21   50.56   1
  31  -1  -2   -0.37   21.65   1
 -31   1   3  152.83   42.71   1
  31  -1  -3  151.66   45.80   1
  31   1  -3  221.08   43.60   1
 -31  -1   3  227.74   54.80   1
 -31   1   4  210.89   40.40   1
  31  -1  -4  131.16   32.52   1
  31   1  -4  104.44   29.80   1
 -31  -1   4  129.36   33.55   1
 -31   1   5   44.62   24.02   1
  31  -1  -5  -40.48   23.19   1
  31   1  -5   19.32   18.83   1
 -31  -1   5   19.48   35.25   1
 -31   1   6  -15.93   19.09   1
  31  -1  -6   44.55   21.04   1
  31   1  -6  -40.07   16.88   1
 -31  -1   6    0.81   24.31   1
 -31   1   7   11.01   19.93   1
  31  -1  -7    0.19   18.96   1
  31   1  -7    7.25   14.02   1
 -31  -1   7   -0.95   17.95   1
 -31   1   8   95.23   35.51   1
  31  -1  -8   72.12   37.89   1
  31   1  -8   87.39   30.67   1
 -31  -1   8   91.98   33.21   1
 -31   1   9  190.30   46.97   1
  31   1  -9  208.79   43.71   1
 -31  -1   9  158.95   45.54   1
 -31   1  10  285.90   45.50   1
  31  -1 -10  319.59   46.23   1
  31   1 -10  290.12   43.16   1
 -31  -1  10  272.33   43.97   1
 -31   1  11    0.75   15.58   1
  31  -1 -11   -2.24   18.44   1
 -31  -1  11    9.75   17.18   1
 -31   1  12  -29.30   18.36   1
  31  -1 -12  -13.57   34.67   1
  31   1 -12    3.70   46.00   1
 -31  -1  12   52.54   23.67   1
 -31  -1  13   11.81   21.02   1
 -31   1  13   40.35   23.43   1
  31  -1 -13  -20.63   36.18   1
  31   1 -13   26.34   47.78   1
 -31   1  14  -15.75   23.56   1
  31  -1 -14  -11.29   17.28   1
  31   1 -14   12.83   25.76   1
 -31  -1  14   28.40   19.88   1
 -31   1  15  -22.09   24.19   1
  31  -1 -15   15.09   17.54   1
  31   1 -15   23.52   26.62   1
 -31  -1  15    6.31   20.43   1
  31  -1 -16   21.43   20.54   1
 -31   1  16  -21.35   25.18   1
  31   1 -16   44.16   36.22   1
 -31  -1  16    7.53   26.95   1
 -31   1  17    4.95   29.86   1
  31  -1 -17   65.64   42.91   1
  31   1 -17   96.14   43.38   1
 -31  -1  17  123.71   35.11   1
  31   1 -18   37.09   24.24   1
 -31  -1  18   47.65   26.49   1
  31   2  -1   -3.19   15.57   1
 -31  -2   1   37.97   20.67   1
 -31   2   1    8.49   53.10   1
  31  -2  -1    4.92   24.46   1
 -31   2   2    4.02   42.80   1
  31  -2  -2  247.71   47.75   1
  31   2  -2  244.83   43.73   1
 -31  -2   2  254.26   56.38   1
 -31   2   3   31.92   32.63   1
  31  -2  -3  145.23   32.73   1
  31   2  -3  194.82   29.28   1
 -31  -2   3  145.64   33.36   1
 -31   2   4   22.95   24.34   1
  31  -2  -4   26.85   23.53   1
  31   2  -4   -0.69   17.90   1
 -31  -2   4  -22.54   35.17   1
 -31   2   5   -8.63   19.91   1
  31   2  -5   -1.98   14.66   1
 -31  -2   5   -5.15   18.13   1
  31  -2  -5    7.73   25.08   1
 -31   2   6   -4.96   30.06   1
  31  -2  -6  115.74   33.21   1
  31   2  -6  142.50   26.80   1
 -31  -2   6  136.65   30.04   1
 -31   2   7   48.13   26.11   1
  31  -2  -7    3.90   32.14   1
  31   2  -7  -17.19   18.82   1
  31   2  -8   23.06   13.64   1
 -31  -2   8   17.89   17.67   1
 -31   2   8  -20.12   22.68   1
  31  -2  -8    4.35   39.97   1
 -31   2   9   -7.19   16.66   1
  31   2  -9   -4.53   13.00   1
 -31  -2   9   13.28   16.98   1
  31  -2  -9   13.00   36.23   1
 -31   2  10   20.48   17.93   1
  31  -2 -10  -11.84   20.96   1
  31   2 -10   17.50   25.36   1
 -31  -2  10   23.04   23.49   1
  31   2 -11  145.18   36.63   1
 -31  -2  11  168.41   32.53   1
 -31   2  11   30.43   37.60   1
  31  -2 -11  130.27   48.36   1
  31   2 -12   25.26   25.49   1
 -31  -2  12   26.39   21.33   1
 -31   2  12   13.50   26.49   1
  31  -2 -12  -24.33   38.48   1
 -31   2  13  -15.94   29.55   1
  31  -2 -13   96.68   47.03   1
  31   2 -13  165.85   53.93   1
 -31  -2  13  103.15   35.10   1
  31   2 -14  -22.18   45.96   1
 -31  -2  14  -15.78   18.26   1
  31   2 -15  233.29   42.58   1
 -31  -2  15  195.89   38.42   1
  31   2 -16   48.62   24.04   1
 -31  -2  16   50.81   26.81   1
 -31  -2  17  159.29   44.82   1
  31   3  -1  549.28   76.33   1
 -31  -3   1  423.60   92.12   1
  31   3  -2   69.27   27.98   1
 -31  -3   2  101.31   35.01   1
  31   3  -3    8.88   26.95   1
 -31  -3   3   56.30   52.88   1
  31   3  -4  422.98   50.84   1
 -31  -3   4  287.17   51.78   1
  31   3  -5  258.77   48.37   1
 -31  -3   5   98.16   48.31   1
  31   3  -6  114.50   35.03   1
 -31  -3   6   20.98   40.19   1
  31   3  -7   -5.90   13.05   1
 -31  -3   7   16.38   17.60   1
  31   3  -8   -2.58   13.72   1
 -31  -3   8   -0.57   19.41   1
  31   3  -9   16.93   14.96   1
 -31  -3   9   15.37   18.95   1
  31   3 -10  159.10   39.53   1
 -31  -3  10  151.18   35.80   1
 -31  -3  11   -0.00   23.37   1
  31   3 -12   16.87   27.98   1
 -31  -3  12   33.11   21.69   1
  31   3 -13  106.43   34.32   1
 -31  -3  13  114.40   30.27   1
  31   4  -2  452.03   69.70   1
 -31  -4   2  359.84   86.71   1
  31   4  -3   26.61   25.36   1
 -31  -4   3   23.58   21.44   1
  31   4  -4  107.98   36.27   1
 -31  -4   4   35.07   41.87   1
 -30   0   1  -10.57   35.24   1
  30   0  -1   12.91   16.65   1
 -30   0   2  535.35   65.10   1
  30   0  -2  511.47   58.37   1
 -30   0   3   20.27   34.47   1
  30   0  -3   -1.02   18.09   1
 -30   0   4  412.00   59.10   1
  30   0  -4  460.81   69.96   1
 -30   0   5   13.32   19.71   1
  30   0  -5   12.13   16.48   1
  30   0  -6  199.22   35.97   1
 -30   0   6  190.70   55.26   1
 -30   0   7   -2.63   21.12   1
  30   0  -7   20.45   17.45   1
 -30   0   8   -8.04   17.15   1
  30   0  -8    6.98   14.93   1
 -30   0   9    9.76   17.40   1
  30   0  -9   -1.25   13.77   1
 -30   0  10  109.66   30.19   1
  30   0 -10  133.96   28.85   1
 -30   0  11   -4.48   17.81   1
 -30   0  12  782.67  101.48   1
  30   0 -12  749.61   95.25   1
 -30   0  13    2.31   16.21   1
  30   0 -13    1.49   14.65   1
 -30   0  14  271.36   41.58   1
  30   0 -14  269.89   41.11   1
 -30   0  15   -1.27   15.16   1
  30   0 -15    3.36   15.09   1
 -30   0  16   17.11   20.01   1
  30   0 -16   11.62   29.82   1
 -30   0  17   10.47   27.51   1
  30   0 -17   14.78   37.66   1
 -30   0  18  226.66   42.20   1
  30   0 -18  266.04   59.76   1
 -30   0  19    5.26   20.35   1
  30   0 -19   -3.25   20.20   1
 -30   0  20  117.58   31.25   1
  30   0 -20  105.42   31.39   1
  30  -1  -1  190.50   33.40   1
  30   1  -1  135.61   29.00   1
 -30  -1   1  131.26   34.44   1
 -30   1   1  122.86   52.82   1
 -30   1   2  327.64   73.14   1
  30  -1  -2  326.07   60.78   1
  30   1  -2  382.01   58.76   1
 -30  -1   2  294.05   68.19   1
 -30   1   3  518.33   65.79   1
  30  -1  -3  502.65   58.38   1
 -30  -1   3  471.67   63.66   1
  30   1  -3  492.52   74.79   1
  30  -1  -4   89.73   26.04   1
  30   1  -4   82.13   22.99   1
 -30  -1   4   49.61   26.08   1
 -30   1   4   63.70   54.46   1
  30  -1  -5   -9.65   18.15   1
  30   1  -5   -8.71   15.15   1
 -30  -1   5    2.46   32.18   1
 -30   1   6  -40.69   17.94   1
 -30  -1   6   -2.36   16.49   1
  30  -1  -6  -13.56   11.71   1
  30   1  -6   -9.55   12.52   1
 -30   1   7   22.29   20.87   1
  30  -1  -7   16.83   16.97   1
  30   1  -7   29.93   17.74   1
 -30  -1   7   13.12   20.98   1
  30  -1  -8  241.97   38.02   1
  30   1  -8  231.87   37.80   1
 -30  -1   8  220.86   39.87   1
 -30   1   8  205.73   50.86   1
 -30   1   9   -0.94   23.57   1
  30   1  -9    3.00   15.93   1
 -30  -1   9    5.85   19.36   1
 -30  -1  10  266.38   43.08   1
 -30   1  10  251.92   55.84   1
  30  -1 -10  263.56   55.31   1
  30   1 -10  311.80   53.49   1
 -30   1  11   92.45   27.61   1
  30  -1 -11  122.07   27.72   1
  30   1 -11  118.03   27.78   1
 -30  -1  11  114.14   28.70   1
 -30   1  12   -1.47   17.03   1
  30  -1 -12   24.79   17.11   1
  30   1 -12   26.90   16.44   1
 -30  -1  12   18.56   18.28   1
  30  -1 -13    1.89   15.66   1
 -30   1  13    8.28   18.43   1
  30   1 -13   25.54   27.01   1
 -30  -1  13  -14.87   19.33   1
 -30   1  14   31.49   28.71   1
  30  -1 -14   66.01   38.59   1
  30   1 -14   41.98   30.68   1
 -30  -1  14    7.85   24.26   1
  30   1 -15   -8.37   14.64   1
 -30  -1  15   -7.92   15.63   1
 -30   1  15   25.33   23.31   1
  30  -1 -15  -15.09   35.24   1
 -30   1  16   23.70   22.41   1
  30   1 -16    3.32   20.02   1
 -30  -1  16   11.95   23.48   1
  30  -1 -16   23.83   36.57   1
 -30   1  17   -4.11   20.53   1
  30  -1 -17   34.00   22.70   1
  30   1 -17   55.04   23.44   1
 -30  -1  17   64.37   26.05   1
 -30   1  18    0.00   16.40   1
  30  -1 -18   -8.79   18.85   1
  30   1 -18   19.41   36.13   1
 -30  -1  18  -21.67   25.24   1
 -30   1  19   -5.15   19.99   1
  30  -1 -19    5.33   37.22   1
  30   1 -19   64.56   37.26   1
 -30  -1  19  -30.76   24.39   1
  30   1 -20  -20.50   37.49   1
 -30  -1  20   41.94   24.72   1
  30   2  -1  118.05   23.30   1
 -30  -2   1   90.85   29.38   1
 -30   2   1    8.18   56.95   1
  30  -2  -1  114.86   34.23   1
 -30   2   2  -28.39   29.38   1
  30  -2  -2   42.42   21.44   1
  30   2  -2    9.71   19.08   1
 -30  -2   2   45.99   36.92   1
  30  -2  -3  312.65   41.93   1
  30   2  -3  304.41   38.32   1
 -30  -2   3  306.47   43.23   1
 -30   2   3    8.23   52.56   1
 -30   2   4    1.86   23.07   1
  30  -2  -4  -11.51   22.56   1
  30   2  -4   -2.68   16.53   1
 -30  -2   4   26.58   33.60   1
 -30   2   5   -3.08   19.82   1
  30   2  -5   13.19   14.80   1
 -30  -2   5   16.54   18.58   1
  30  -2  -5  -16.95   22.30   1
 -30   2   6   20.35   22.20   1
  30  -2  -6   18.02   25.02   1
  30   2  -6    4.34   15.49   1
 -30  -2   6  -10.64   19.64   1
 -30   2   7  -56.63   22.55   1
  30   2  -7    5.99   14.75   1
 -30  -2   7   22.27   32.13   1
  30   2  -8    6.53   12.49   1
 -30  -2   8  -11.52   16.91   1
 -30   2   8  -30.77   22.71   1
  30  -2  -8    9.35   42.07   1
  30   2  -9  275.41   37.12   1
 -30  -2   9  294.59   38.91   1
 -30   2   9   15.76   46.87   1
  30  -2  -9  279.41   56.08   1
 -30   2  10  -15.32   17.55   1
  30  -2 -10   35.96   37.32   1
  30   2 -10   13.79   17.81   1
 -30  -2  10   13.99   21.12   1
 -30   2  11    7.20   31.67   1
  30  -2 -11  172.05   35.16   1
  30   2 -11  273.17   42.07   1
 -30  -2  11  219.52   42.76   1
  30  -2 -12   26.22   22.80   1
 -30  -2  12   65.16   20.70   1
 -30   2  12   -2.74   28.38   1
  30   2 -13   81.63   23.67   1
 -30  -2  13  131.77   26.12   1
 -30   2  13  -16.72   34.94   1
  30  -2 -13  133.34   45.75   1
  30   2 -14  101.52   31.85   1
 -30  -2  14   99.22   26.75   1
 -30   2  14    6.11   34.33   1
  30  -2 -14   90.89   44.57   1
  30  -2 -15  355.55   64.23   1
  30   2 -15  382.52   69.65   1
 -30  -2  15  400.74   56.61   1
 -30   2  16   -3.57   23.59   1
  30  -2 -16   26.63   21.71   1
  30   2 -16   15.51   41.91   1
 -30  -2  16   12.80   24.71   1
  30  -2 -17   92.51   30.45   1
  30   2 -17  131.29   29.22   1
 -30  -2  17  166.96   31.78   1
 -30   2  17    7.24   34.01   1
  30   2 -18   15.18   21.99   1
 -30  -2  18   42.74   25.03   1
  30   2 -19   82.91   28.62   1
 -30  -2  19  102.68   29.28   1
 -30   3   1   15.43   29.29   1
  30  -3  -1   62.76   29.11   1
  30   3  -1   30.37   21.50   1
 -30  -3   1   23.10   39.51   1
  30   3  -2   10.91   15.52   1
 -30  -3   2   37.48   20.30   1
 -30   3   2   28.80   25.88   1
  30  -3  -2  -31.39   25.69   1
 -30   3   3    1.12   24.74   1
  30  -3  -3  -19.27   33.00   1
  30   3  -3   26.60   19.65   1
 -30  -3   3   62.42   36.70   1
  30   3  -4   20.59   15.51   1
 -30  -3   4    7.17   19.46   1
 -30   3   4    1.32   27.60   1
 -30   3   5    6.69   28.79   1
  30  -3  -5   45.60   48.52   1
  30   3  -5    2.96   21.26   1
 -30  -3   5   31.76   36.11   1
 -30   3   6   33.15   23.41   1
  30  -3  -6    8.63   40.64   1
  30   3  -6    8.52   21.57   1
 -30  -3   6   43.66   37.11   1
 -30   3   7   10.42   16.91   1
  30   3  -7   -6.30   14.86   1
 -30  -3   7    0.19   18.00   1
  30  -3  -7  -14.45   38.55   1
  30  -3  -8   22.80   24.66   1
 -30  -3   8   51.09   21.69   1
 -30   3   8   24.70   25.02   1
  30   3  -8   38.56   22.40   1
  30  -3  -9   -9.61   22.66   1
 -30   3   9   19.67   27.61   1
  30   3  -9   13.56   15.50   1
 -30  -3   9    7.29   20.47   1
  30   3 -10    3.78   11.38   1
 -30  -3  10  -10.16   15.93   1
 -30   3  10   16.31   25.96   1
  30  -3 -10  -31.41   40.48   1
 -30   3  11  -26.78   32.94   1
  30   3 -11  225.19   36.62   1
 -30  -3  11  167.89   32.25   1
  30  -3 -11  102.46   51.15   1
 -30  -3  12   41.01   29.26   1
  30   3 -13  -30.56   45.42   1
 -30  -3  13  -11.25   18.84   1
  30   3 -14   67.98   29.48   1
 -30  -3  14   28.42   23.55   1
  30   3 -15  -12.03   25.63   1
 -30  -3  15   -3.02   18.43   1
  30   3 -16   73.58   46.44   1
 -30  -3  16   30.35   31.07   1
  30   3 -17   -1.70   37.37   1
 -30  -3  17   53.61   28.80   1
  30   4  -1   46.17   23.56   1
 -30  -4   1   17.57   31.85   1
  30   4  -2   96.05   38.03   1
 -30  -4   2  136.06   61.92   1
  30   4  -3  221.59   37.90   1
 -30  -4   3  163.83   44.23   1
  30   4  -4  -25.42   24.35   1
 -30  -4   4   10.48   30.70   1
  30   4  -5   46.05   26.24   1
 -30  -4   5   20.38   21.48   1
  30   4  -6  113.92   36.93   1
 -30  -4   6   41.96   41.68   1
  30   4  -7  -22.69   15.55   1
 -30  -4   7   31.20   20.28   1
  30   4  -8    1.88   12.34   1
 -30  -4   8   -4.09   16.70   1
  30   4  -9    1.31   13.59   1
 -30  -4   9   -4.04   19.22   1
  30   4 -10  -37.08   25.92   1
 -30  -4  10  -47.93   17.65   1
 -30  -4  11   11.80   22.33   1
 -30  -4  12    8.73   22.35   1
  30   4 -12   11.84   48.04   1
 -29   0   1   -3.88   18.64   1
  29   0  -1   -3.57   11.72   1
  29   0  -2  147.71   30.06   1
 -29   0   2  149.47   50.58   1
 -29   0   3   22.17   34.23   1
  29   0  -3    2.63   18.06   1
 -29   0   4  164.18   36.11   1
  29   0  -4  177.43   41.29   1
 -29   0   5    2.80   18.68   1
  29   0  -5    8.11   14.76   1
  29   0  -6   36.20   17.68   1
 -29   0   6   -1.13   35.30   1
  29   0  -7  -14.61   12.17   1
 -29   0   8  249.21   52.22   1
  29   0  -8  241.90   49.96   1
 -29   0   9    5.24   17.49   1
  29   0  -9   14.96   13.96   1
 -29   0  10   47.89   21.74   1
  29   0 -10   46.04   20.56   1
 -29   0  11    7.22   17.04   1
  29   0 -12  112.31   28.84   1
 -29   0  12  161.43   38.18   1
 -29   0  13   53.75   21.33   1
  29   0 -13  -11.85   28.38   1
 -29   0  14  802.85  104.83   1
  29   0 -14  812.01   98.77   1
 -29   0  15   15.01   17.13   1
  29   0 -15  -15.31   26.74   1
 -29   0  16   10.22   16.31   1
  29   0 -16   12.07   16.74   1
 -29   0  17  -12.39   15.38   1
  29   0 -17   12.76   15.51   1
 -29   0  18   -9.94   16.05   1
  29   0 -18   15.77   16.10   1
  29   0 -19   -5.57   20.14   1
 -29   0  19    0.71   17.48   1
 -29   0  20  558.54   83.32   1
  29   0 -20  559.11   85.73   1
 -29   0  21    9.91   26.15   1
  29   0 -21   20.18   35.90   1
 -29   0  22   -4.18   20.57   1
  29   0 -22  -24.39   18.32   1
  29   1  -1    0.64   11.63   1
 -29  -1   1  -12.45   18.44   1
 -29   1   1   26.05   34.28   1
  29  -1  -1  -21.52   15.71   1
 -29   1   2   92.57   28.66   1
  29  -1  -2   98.19   31.17   1
  29   1  -2   70.34   29.97   1
 -29  -1   2  107.36   44.75   1
 -29   1   3  385.88   57.93   1
  29  -1  -3  419.01   52.88   1
  29   1  -3  474.00   52.39   1
 -29  -1   3  471.30   58.42   1
  29   1  -4  421.02   50.21   1
 -29  -1   4  415.68   56.02   1
 -29   1   4  402.36   74.47   1
  29  -1  -4  393.30   67.02   1
 -29   1   5  477.79   82.88   1
  29  -1  -5  536.08   77.55   1
  29   1  -5  500.80   76.24   1
 -29  -1   5  522.92   82.05   1
 -29   1   6   52.99   23.27   1
  29  -1  -6   70.70   24.01   1
  29   1  -6   31.17   24.15   1
 -29  -1   6   15.85   37.99   1
 -29   1   7   -5.24   18.01   1
  29  -1  -7   16.42   14.46   1
  29   1  -7    8.01   15.33   1
 -29  -1   7    7.96   18.32   1
 -29   1   8   43.53   20.58   1
  29  -1  -8   27.69   17.59   1
  29   1  -8   20.66   17.24   1
 -29  -1   8   27.05   19.98   1
 -29   1   9  130.00   29.21   1
  29  -1  -9   85.66   27.08   1
  29   1  -9  130.32   33.35   1
 -29  -1   9   83.59   35.62   1
 -29   1  10   17.87   18.18   1
  29  -1 -10   11.62   19.80   1
  29   1 -10    9.28   14.88   1
 -29  -1  10  -39.00   18.77   1
 -29   1  11  -13.98   19.32   1
  29  -1 -11   13.58   27.44   1
  29   1 -11   34.27   17.92   1
 -29  -1  11  -10.17   19.31   1
 -29   1  12  149.60   38.64   1
  29  -1 -12  127.80   42.49   1
 -29   1  13    5.09   16.26   1
  29   1 -13   -5.17   13.79   1
 -29  -1  13   20.25   15.65   1
  29  -1 -13  -21.14   26.95   1
 -29   1  14    9.57   16.19   1
  29  -1 -14   13.04   15.81   1
  29   1 -14    7.76   14.98   1
 -29  -1  14   -1.37   16.29   1
 -29   1  15  164.46   31.52   1
  29  -1 -15  133.46   31.08   1
  29   1 -15  135.13   30.82   1
 -29  -1  15  165.84   39.57   1
  29  -1 -16   88.42   25.68   1
  29   1 -16  105.09   37.92   1
 -29  -1  16   73.22   31.51   1
 -29   1  17   45.74   25.67   1
  29  -1 -17   54.89   34.59   1
  29   1 -17   34.95   32.20   1
 -29  -1  17   26.95   24.07   1
 -29   1  18  138.10   41.64   1
  29  -1 -18  177.63   48.05   1
  29   1 -18  184.10   46.56   1
 -29  -1  18  143.36   40.37   1
  29   1 -19   65.94   25.21   1
 -29  -1  19   53.02   24.96   1
 -29   1  19   53.49   27.67   1
  29  -1 -19   43.20   36.54   1
 -29   1  20  494.82   61.33   1
  29  -1 -20  495.95   65.15   1
  29   1 -20  592.25   64.62   1
 -29  -1  20  572.56   62.13   1
 -29   1  21   34.46   19.91   1
  29  -1 -21   38.99   22.50   1
  29   1 -21   49.78   23.49   1
 -29  -1  21   -7.64   22.77   1
  29  -1 -22    3.93   22.22   1
  29   1 -22   49.47   35.14   1
 -29  -1  22  -31.42   24.47   1
 -29   2   1   -6.62   38.36   1
  29  -2  -1  183.98   41.32   1
  29   2  -1  180.95   37.73   1
 -29  -2   1  248.86   52.54   1
 -29   2   2   23.05   27.84   1
  29  -2  -2   17.55   19.03   1
  29   2  -2   -1.61   13.14   1
 -29  -2   2  -13.44   19.62   1
  29  -2  -3   99.18   27.13   1
  29   2  -3   74.25   22.60   1
 -29  -2   3   81.37   27.01   1
 -29   2   3   38.28   54.57   1
 -29   2   4   -9.23   23.30   1
  29  -2  -4    5.74   22.48   1
  29   2  -4   17.71   17.30   1
 -29  -2   4   17.47   33.52   1
  29   2  -5  317.69   40.42   1
 -29  -2   5  371.88   45.16   1
  29  -2  -5  383.32   55.21   1
 -29   2   6   -6.66   19.39   1
  29   2  -6   12.07   15.03   1
 -29  -2   6   10.73   18.24   1
  29  -2  -6    8.90   24.89   1
 -29   2   7    0.39   20.46   1
  29  -2  -7   20.92   23.98   1
  29   2  -7  -25.59   17.09   1
 -29  -2   7   15.97   33.15   1
  29  -2  -8  250.04   37.82   1
 -29   2   8    6.10   45.18   1
  29   2  -8  276.52   43.39   1
  29   2  -9   20.87   13.83   1
 -29  -2   9    2.91   17.03   1
 -29   2   9  -22.69   20.75   1
  29  -2  -9    8.46   38.06   1
  29   2 -10  104.70   23.26   1
 -29  -2  10   79.44   25.29   1
 -29   2  10   31.46   29.69   1
  29  -2 -10   87.95   42.87   1
  29   2 -11   38.21   17.52   1
 -29  -2  11   35.99   18.96   1
 -29   2  11    5.10   21.05   1
  29  -2 -11    3.36   37.07   1
 -29   2  12    8.80   32.09   1
  29  -2 -12  204.66   49.41   1
 -29  -2  12  184.70   38.57   1
 -29   2  13   15.12   32.71   1
  29  -2 -13  194.63   33.78   1
  29   2 -13  157.10   42.41   1
 -29  -2  13  200.80   39.34   1
  29  -2 -14  229.90   39.21   1
  29   2 -14  277.03   36.06   1
 -29  -2  14  318.28   37.51   1
  29  -2 -15  653.79   63.93   1
  29   2 -15  784.25   61.40   1
 -29  -2  15  646.22   59.95   1
  29   2 -16  217.77   30.31   1
 -29  -2  16  166.38   30.54   1
 -29   2  16   10.24   41.56   1
  29  -2 -16  153.25   50.02   1
  29   2 -17   96.45   28.82   1
 -29  -2  17  142.69   31.62   1
 -29   2  17   90.27   36.42   1
  29  -2 -17   79.29   51.17   1
 -29   2  18   25.04   33.19   1
  29  -2 -18  185.24   62.36   1
  29   2 -18  156.27   52.19   1
 -29  -2  18  308.79   46.00   1
 -29   2  19   14.06   20.54   1
  29  -2 -19   32.95   23.52   1
  29   2 -19   48.83   38.40   1
 -29  -2  19   25.05   27.92   1
  29   2 -20   33.24   38.08   1
 -29  -2  20    6.31   25.14   1
  29   2 -21   25.37   22.35   1
 -29  -2  21   15.73   21.96   1
  29   3  -1   19.45   13.54   1
 -29  -3   1   -5.53   19.81   1
 -29   3   1  -30.02   25.34   1
  29  -3  -1   26.35   24.00   1
 -29   3   2    4.20   23.32   1
  29   3  -2   -2.63   16.49   1
 -29  -3   2   61.44   22.05   1
  29  -3  -2   36.76   26.85   1
 -29   3   3   17.71   21.18   1
  29  -3  -3   30.09   27.03   1
  29   3  -3  -30.29   17.29   1
 -29  -3   3   10.19   35.02   1
  29  -3  -4   11.48   27.46   1
  29   3  -4   12.49   17.14   1
 -29  -3   4   31.13   21.39   1
 -29   3   4   46.56   29.21   1
  29  -3  -5  246.18   43.03   1
 -29  -3   5  370.37   43.39   1
 -29   3   5   15.25   51.14   1
  29   3  -5  295.94   48.02   1
 -29   3   6   -4.76   27.58   1
  29  -3  -6   52.54   45.27   1
  29   3  -6   63.04   23.71   1
 -29  -3   6   38.87   37.75   1
  29   3  -7  206.10   30.02   1
 -29  -3   7  117.13   31.99   1
 -29   3   7    1.85   37.32   1
  29  -3  -7  187.03   50.51   1
 -29   3   8  -16.44   16.72   1
  29   3  -8   44.29   14.43   1
 -29  -3   8   22.98   17.09   1
  29  -3  -8  -41.24   38.48   1
  29  -3  -9  466.45   77.85   1
  29   3  -9  656.12   72.17   1
 -29  -3   9  683.89   74.02   1
  29  -3 -10   48.08   24.57   1
 -29   3  10   15.17   29.29   1
  29   3 -10   37.30   21.25   1
 -29  -3  10   18.03   23.96   1
  29  -3 -11  253.75   41.28   1
  29   3 -11  372.71   38.15   1
 -29  -3  11  235.54   38.12   1
 -29   3  11   -0.83   50.09   1
 -29  -3  12   75.13   21.45   1
 -29   3  12   -3.33   31.89   1
  29  -3 -12   47.15   42.06   1
 -29  -3  13   45.39   19.68   1
 -29   3  13   -4.17   29.85   1
  29  -3 -13   27.80   40.90   1
  29   3 -13   36.63   29.49   1
  29  -3 -14  565.43   90.11   1
  29   3 -14  894.18   89.36   1
 -29  -3  14  669.16   82.12   1
 -29   3  15   -7.55   20.17   1
  29  -3 -15   17.58   29.01   1
  29   3 -15   29.07   48.59   1
 -29  -3  15   16.62   24.04   1
  29   3 -16  149.10   36.32   1
 -29  -3  16  125.56   32.02   1
  29   3 -17  973.89   95.12   1
 -29  -3  17  999.93   91.51   1
  29   3 -18    3.41   20.69   1
 -29  -3  18   19.42   23.10   1
  29   3 -19    7.64   37.64   1
 -29  -3  19   25.00   26.53   1
  29   4  -1   -2.73   15.28   1
 -29  -4   1   19.39   20.44   1
  29   4  -2  207.79   44.66   1
 -29  -4   2  197.03   57.55   1
  29   4  -3  159.87   28.74   1
 -29  -4   3   86.81   32.43   1
  29   4  -4   11.04   16.52   1
 -29  -4   4  -12.65   34.67   1
  29   4  -5   60.33   25.00   1
 -29  -4   5  115.62   29.14   1
  29   4  -6   40.33   19.07   1
 -29  -4   6    6.74   21.77   1
  29   4  -7    1.47   21.27   1
  29   4  -8   22.87   16.78   1
 -29  -4   8   33.82   21.37   1
  29   4  -9  106.17   26.81   1
 -29  -4   9  122.68   29.69   1
  29   4 -10    6.42   24.38   1
 -29  -4  10   -3.96   22.06   1
 -29  -4  11  168.27   45.60   1
  29   4 -12   31.71   26.93   1
 -29  -4  12    7.43   22.99   1
  29   4 -13   90.52   35.17   1
 -29  -4  13  164.13   31.72   1
 -29  -4  14    6.03   20.46   1
  29   4 -14   14.97   48.89   1
  29   4 -15  152.16   58.63   1
 -29  -4  15  102.60   39.54   1
  29   5  -1   60.17   28.16   1
 -29  -5   1   87.15   60.62   1
  29   5  -2   16.67   23.88   1
 -29  -5   2   29.78   31.22   1
  29   5  -3  121.92   37.14   1
 -29  -5   3   36.90   43.24   1
  29   5  -4   44.61   21.07   1
 -29  -5   4   33.99   23.08   1
  29   5  -5   58.77   29.90   1
 -29  -5   5   84.87   42.64   1
 -28   0   1   15.19   18.54   1
  28   0  -1  -11.13   12.43   1
 -28   0   2  874.93  111.18   1
  28   0  -2  867.07  108.67   1
 -28   0   3   27.66   34.50   1
  28   0  -3   14.70   19.36   1
 -28   0   4 1152.94  116.79   1
  28   0  -4 1345.78  106.45   1
 -28   0   5   -8.84   18.00   1
  28   0  -5   11.68   13.75   1
 -28   0   6  182.38   35.34   1
  28   0  -6  141.63   31.24   1
 -28   0   7    3.10   32.46   1
  28   0  -7    0.67   16.35   1
 -28   0   8   34.17   26.84   1
  28   0  -8   55.97   23.64   1
 -28   0   9   32.85   21.89   1
  28   0  -9    8.10   18.97   1
 -28   0  10    8.35   20.64   1
  28   0 -10   21.37   18.75   1
 -28   0  11   35.96   24.37   1
 -28   0  12  199.70   35.96   1
  28   0 -12  208.01   35.27   1
 -28   0  13   -3.89   15.19   1
  28   0 -13   -2.19   13.21   1
 -28   0  14   -3.72   15.29   1
  28   0 -14   -0.63   13.81   1
 -28   0  15    1.02   15.76   1
  28   0 -15    0.64   14.40   1
 -28   0  16  195.37   34.92   1
  28   0 -16  196.71   34.87   1
  28   0 -17  -12.05   13.74   1
 -28   0  17   -8.66   13.92   1
 -28   0  18   21.23   20.32   1
  28   0 -18   11.53   29.59   1
 -28   0  19  -14.28   15.68   1
  28   0 -19  -10.20   26.36   1
 -28   0  20   10.91   20.10   1
  28   0 -20   10.23   29.43   1
 -28   0  21  -11.78   14.99   1
  28   0 -21    6.11   30.64   1
 -28   0  22  310.28   49.00   1
  28   0 -22  364.10   49.61   1
 -28   0  23   16.59   23.39   1
  28   0 -23    7.09   19.93   1
 -28   0  24   37.20   26.65   1
  28   0 -24   39.96   26.56   1
 -28   1   1  351.18   49.42   1
  28  -1  -1  333.42   56.66   1
  28   1  -1  284.86   55.57   1
 -28  -1   1  309.67   66.40   1
 -28   1   2  414.80   54.45   1
  28  -1  -2  376.90   48.70   1
 -28  -1   2  356.49   55.50   1
  28   1  -2  405.86   63.21   1
 -28   1   3  249.73   43.30   1
  28  -1  -3  256.50   38.60   1
  28   1  -3  261.70   37.83   1
 -28  -1   3  221.25   42.43   1
  28   1  -4   25.58   16.50   1
 -28  -1   4   21.06   20.76   1
 -28   1   4   44.26   35.60   1
  28  -1  -4    2.36   20.53   1
 -28   1   5  123.09   47.28   1
  28  -1  -5  141.80   36.42   1
  28   1  -5   97.67   35.18   1
 -28  -1   5  147.81   46.65   1
  28  -1  -6  175.75   41.60   1
  28   1  -6  194.48   41.11   1
 -28  -1   6  136.74   50.71   1
 -28   1   7  159.58   34.46   1
  28   1  -7  157.22   31.91   1
 -28  -1   7  147.92   35.07   1
  28  -1  -7  180.81   40.41   1
 -28   1   8  666.87   68.90   1
  28   1  -8  711.92   67.40   1
 -28  -1   8  603.54   72.84   1
  28  -1  -8  578.98   89.19   1
 -28   1   9   -1.25   16.43   1
  28  -1  -9   14.89   15.53   1
  28   1  -9   17.45   13.44   1
 -28  -1   9  -20.81   17.05   1
 -28   1  10  712.35   74.10   1
  28   1 -10  766.21   73.26   1
 -28  -1  10  724.31   74.78   1
 -28   1  11   87.46   26.10   1
  28  -1 -11   91.01   24.67   1
  28   1 -11  100.29   25.84   1
 -28  -1  11   87.02   32.83   1
 -28   1  12  205.34   35.39   1
  28  -1 -12  172.35   34.23   1
 -28  -1  12  208.74   45.21   1
  28  -1 -13   -3.44   13.63   1
 -28   1  13   21.62   17.28   1
  28   1 -13  -30.69   25.53   1
 -28  -1  13   -2.35   16.39   1
  28  -1 -14   72.86   22.17   1
 -28   1  14   40.07   27.24   1
  28   1 -14   69.52   32.70   1
 -28  -1  14   39.00   27.07   1
 -28   1  15   43.34   27.04   1
  28  -1 -15   53.99   34.31   1
  28   1 -15   69.35   33.30   1
 -28  -1  15   65.97   27.40   1
  28   1 -16  235.28   37.02   1
 -28  -1  16  227.10   36.82   1
 -28   1  16  133.14   46.93   1
  28  -1 -16  268.61   52.19   1
  28   1 -17   16.07   14.76   1
 -28  -1  17   13.97   15.07   1
 -28   1  17    0.18   18.77   1
  28  -1 -17  -20.12   28.85   1
 -28   1  18   11.93   18.26   1
  28   1 -18   30.91   16.79   1
 -28  -1  18    6.68   16.40   1
  28  -1 -18    9.99   30.55   1
 -28   1  19  143.29   34.34   1
  28  -1 -19  235.06   35.73   1
  28   1 -19  165.22   33.93   1
 -28  -1  19  184.89   34.30   1
 -28   1  20  -10.28   15.07   1
  28  -1 -20   -2.78   16.07   1
  28   1 -20    5.26   14.82   1
 -28  -1  20   -5.61   15.40   1
 -28   1  21   23.87   20.03   1
  28  -1 -21    9.44   19.99   1
  28   1 -21   84.98   39.70   1
 -28  -1  21    6.28   27.14   1
 -28   1  22  -15.82   26.54   1
  28  -1 -22  -23.84   38.83   1
  28   1 -22   15.19   33.55   1
 -28  -1  22   24.26   23.22   1
 -28   1  23   27.68   28.12   1
  28  -1 -23  -24.44   43.68   1
  28   1 -23   11.66   35.05   1
 -28  -1  23   43.92   26.36   1
  28   1 -24   -4.82   18.86   1
 -28  -1  24    3.60   21.76   1
 -28   2   1   28.04   25.28   1
  28  -2  -1   75.99   24.56   1
  28   2  -1   48.78   23.30   1
 -28  -2   1   45.26   39.66   1
  28  -2  -2  708.50   74.19   1
  28   2  -2  754.99   71.80   1
 -28  -2   2  751.04   81.15   1
 -28   2   3  327.07   80.42   1
  28  -2  -3  365.28   66.76   1
  28   2  -3  401.60   63.94   1
 -28  -2   3  487.83   73.46   1
  28  -2  -4 1509.48  164.09   1
  28   2  -4 1457.16  161.06   1
 -28  -2   4 1397.71  153.89   1
  28   2  -5  172.35   32.99   1
 -28  -2   5  185.96   37.00   1
 -28   2   5  203.78   46.50   1
  28  -2  -5  178.33   45.14   1
 -28   2   6    8.43   18.72   1
  28   2  -6    9.06   13.25   1
 -28  -2   6  -12.04   16.93   1
  28  -2  -6  -18.82   19.58   1
 -28   2   7  311.48   49.02   1
  28   2  -7  355.45   46.59   1
 -28  -2   7  352.99   50.91   1
  28  -2  -7  357.92   63.85   1
 -28   2   8   25.14   22.33   1
  28   2  -8   40.43   21.23   1
 -28  -2   8    7.07   35.25   1
 -28   2   9   53.57   24.30   1
  28  -2  -9   51.52   26.08   1
  28   2  -9   41.78   23.69   1
 -28  -2   9   34.22   26.42   1
 -28   2  10   12.06   17.19   1
  28  -2 -10    2.03   20.15   1
  28   2 -10   31.28   18.66   1
 -28  -2  10   25.21   21.58   1
 -28   2  11  118.57   31.00   1
  28  -2 -11  184.13   32.91   1
  28   2 -11  132.58   29.51   1
 -28  -2  11  144.09   31.39   1
  28  -2 -12  229.82   38.73   1
  28   2 -12  205.60   36.23   1
 -28  -2  12  262.66   37.56   1
 -28   2  12  163.47   48.20   1
  28  -2 -13 1029.90   91.87   1
  28   2 -13 1063.34   88.56   1
 -28  -2  13 1183.01   86.28   1
 -28   2  13  357.81  115.19   1
  28   2 -14  329.43   38.83   1
 -28  -2  14  332.00   39.43   1
 -28   2  14   -9.34   51.38   1
  28  -2 -14  296.61   58.93   1
 -28   2  15   16.10   37.03   1
  28  -2 -15  117.27   44.92   1
  28   2 -15  137.04   38.52   1
 -28  -2  15  136.42   33.57   1
 -28   2  16  -45.15   35.26   1
  28  -2 -16   84.97   44.03   1
  28   2 -16  150.20   37.16   1
 -28  -2  16  132.00   31.21   1
 -28   2  17   -0.95   21.41   1
  28  -2 -17    4.75   40.57   1
  28   2 -17  -17.00   26.84   1
 -28  -2  17   19.95   16.64   1
 -28   2  18   -0.39   28.06   1
  28  -2 -18  130.20   35.03   1
  28   2 -18  157.51   41.16   1
 -28  -2  18  165.43   34.87   1
 -28   2  19    2.83   26.00   1
  28  -2 -19   91.96   33.02   1
  28   2 -19  113.91   27.86   1
 -28  -2  19  124.06   29.88   1
  28  -2 -20   11.19   22.12   1
  28   2 -20   30.47   21.05   1
 -28  -2  20   14.68   20.92   1
 -28   2  20   -3.31   24.07   1
  28   2 -21    9.78   19.56   1
 -28  -2  21   14.63   19.86   1
 -28   2  21  -20.95   22.83   1
  28  -2 -21   -3.08   41.77   1
  28   2 -22  212.23   34.41   1
 -28  -2  22  207.00   34.81   1
 -28   2  22   10.76   42.86   1
  28  -2 -22  166.74   57.61   1
  28   2 -23  120.75   45.47   1
 -28  -2  23   90.19   37.64   1
  28   3  -1   -7.93   12.38   1
 -28  -3   1   11.96   18.81   1
  28  -3  -1   -5.11   22.33   1
 -28   3   2  -27.22   28.96   1
  28  -3  -2  139.30   35.75   1
  28   3  -2  123.67   30.02   1
 -28  -3   2  124.35   45.98   1
 -28   3   3  -10.84   23.49   1
  28  -3  -3   57.72   28.41   1
  28   3  -3   59.22   23.35   1
 -28  -3   3   52.97   38.73   1
  28  -3  -4 1039.85   84.96   1
  28   3  -4 1239.58   80.55   1
 -28  -3   4 1027.81   88.85   1
  28   3  -5  347.43   37.69   1
 -28  -3   5  306.78   41.50   1
 -28   3   5   21.04   50.58   1
  28  -3  -6   34.19   25.97   1
 -28   3   6   50.86   28.07   1
  28   3  -6   27.17   21.80   1
 -28  -3   6    4.81   36.10   1
  28  -3  -7   66.82   25.47   1
  28   3  -7   88.20   22.44   1
 -28   3   7  -25.75   27.30   1
 -28  -3   7   98.98   40.09   1
  28   3  -8  672.80   54.22   1
 -28  -3   8  584.08   58.38   1
  28  -3  -8  475.02   74.93   1
  28   3  -9  273.11   34.84   1
 -28  -3   9  297.62   37.12   1
 -28   3   9   19.47   45.77   1
  28  -3  -9  190.25   55.56   1
 -28  -3  10    0.19   16.98   1
 -28   3  10    1.20   24.42   1
  28  -3 -10  -30.10   38.13   1
  28   3 -10   22.00   14.67   1
 -28   3  11   14.12   29.50   1
  28  -3 -11   76.06   46.76   1
  28   3 -11  149.39   31.43   1
 -28  -3  11  118.10   32.99   1
 -28   3  12    7.05   22.63   1
  28  -3 -12   -6.49   36.34   1
 -28  -3  12    4.74   18.24   1
 -28   3  13  -24.74   22.11   1
  28  -3 -13   -4.03   19.34   1
  28   3 -13   -3.77   12.83   1
 -28  -3  13   -2.14   15.02   1
  28  -3 -14    9.37   21.56   1
  28   3 -14    1.58   15.04   1
 -28  -3  14   24.14   17.11   1
 -28   3  14   -1.22   26.73   1
  28  -3 -15   27.04   30.06   1
  28   3 -15   55.16   19.46   1
 -28  -3  15   46.66   20.70   1
 -28   3  15   29.18   27.13   1
  28   3 -16  905.75   77.31   1
 -28  -3  16 1010.13   75.19   1
  28  -3 -16  968.19  109.35   1
 -28   3  17  -29.95   40.51   1
  28  -3 -17  156.00   57.43   1
  28   3 -17  135.78   47.59   1
 -28  -3  17  248.93   41.78   1
 -28   3  18   -7.61   25.71   1
  28  -3 -18   65.11   45.60   1
  28   3 -18   70.05   39.74   1
 -28  -3  18   39.89   30.75   1
  28   3 -19   26.70   38.08   1
 -28  -3  19   26.28   27.47   1
  28   3 -20    5.52   22.75   1
 -28  -3  20   49.42   26.67   1
  28   3 -21   70.88   25.41   1
 -28  -3  21   32.61   25.32   1
 -28   4   1    9.39   37.08   1
 -28  -4   1  213.85   37.62   1
  28   4  -1  264.23   39.76   1
 -28   4   2   20.22   29.12   1
  28  -4  -2   -3.17   46.90   1
  28   4  -2   17.54   18.45   1
 -28  -4   2   20.57   36.13   1
  28  -4  -3   13.15   24.26   1
  28   4  -3   42.35   17.19   1
 -28  -4   3   39.96   21.19   1
 -28   4   3  -23.16   23.73   1
  28  -4  -4  142.47   39.11   1
 -28   4   4   29.80   45.05   1
  28   4  -4  269.68   43.78   1
 -28  -4   4  339.41   56.33   1
  28   4  -5    8.82   16.91   1
 -28   4   5   -9.04   26.64   1
  28  -4  -5   18.98   44.10   1
 -28  -4   5   60.47   36.34   1
  28   4  -6  -11.32   17.46   1
 -28  -4   6   21.59   21.00   1
 -28   4   6   -6.81   30.36   1
  28  -4  -6   75.45   45.09   1
 -28   4   7    1.60   30.71   1
  28  -4  -7  117.93   50.80   1
  28   4  -7  119.52   30.13   1
 -28  -4   7   53.79   43.70   1
 -28   4   8   19.73   30.33   1
  28  -4  -8   57.52   47.44   1
  28   4  -8   76.70   27.85   1
 -28  -4   8  121.31   31.01   1
  28   4  -9  102.36   22.60   1
 -28   4   9    6.41   30.52   1
  28  -4  -9   86.98   47.54   1
 -28  -4   9   66.90   27.86   1
  28  -4 -10   75.63   28.99   1
  28   4 -10   83.47   21.21   1
 -28  -4  10   90.82   23.74   1
 -28   4  10  -35.16   35.88   1
  28   4 -11    0.18   12.08   1
 -28  -4  11  -19.50   14.29   1
 -28   4  11  -44.24   20.70   1
 -28  -4  12   85.68   32.25   1
  28   4 -13  296.92   67.98   1
 -28  -4  13  276.67   56.99   1
  28   4 -14   53.54   51.33   1
 -28  -4  14   33.44   28.69   1
  28   4 -15    7.00   26.79   1
 -28  -4  15    2.71   20.00   1
  28   4 -16   23.03   22.08   1
 -28  -4  16   41.38   25.47   1
  28   4 -17   24.42   22.35   1
 -28  -4  17   28.95   25.27   1
 -28  -4  18   29.72   24.25   1
  28   4 -18   -0.53   37.52   1
  28   5  -1    8.93   21.49   1
 -28  -5   1   11.43   54.37   1
 -28  -5   2  -24.63   27.28   1
  28   5  -2  -26.08   19.61   1
  28   5  -3  105.59   38.03   1
 -28  -5   3   99.22   54.07   1
  28   5  -4   24.70   26.22   1
 -28  -5   4   47.17   22.66   1
  28   5  -5  262.15   50.79   1
 -28  -5   5  130.34   54.94   1
  28   5  -6   20.69   25.04   1
  28   5  -7   -2.89   14.55   1
 -28  -5   7    8.09   18.13   1
 -28  -5   8  117.34   31.48   1
  28   5  -8  100.10   34.16   1
  28   5  -9   54.59   29.38   1
 -28  -5   9   65.60   32.74   1
  28   5 -10    8.49   21.41   1
 -28  -5  10   10.78   25.82   1
  28   5 -11    5.40   19.58   1
 -28  -5  11    4.06   22.04   1
 -27   0   1  -17.93   30.70   1
  27   0  -1  -14.79    8.48   1
 -27   0   2  382.31   72.56   1
  27   0  -2  408.27   63.78   1
 -27   0   3   21.28   18.96   1
  27   0  -3    0.00   16.60   1
 -27   0   4   74.60   26.02   1
  27   0  -4   80.24   22.96   1
 -27   0   5   -6.96   16.85   1
  27   0  -5    6.85   13.54   1
 -27   0   6  445.00   59.35   1
  27   0  -6  484.62   54.54   1
 -27   0   7   -9.01   17.23   1
  27   0  -7    5.66   13.23   1
 -27   0   8   19.07   17.40   1
  27   0  -8    5.07   14.12   1
 -27   0   9  -19.62   15.56   1
  27   0  -9    0.16   10.91   1
 -27   0  10   -3.35   16.05   1
  27   0 -10    5.12   12.66   1
  27   0 -11   -7.33   14.10   1
 -27   0  11   11.74   17.91   1
 -27   0  12  106.26   32.40   1
  27   0 -12   83.29   32.50   1
 -27   0  13   22.45   17.75   1
  27   0 -13  -14.81   26.04   1
 -27   0  14   32.19   22.09   1
  27   0 -14   20.89   29.17   1
 -27   0  15  -14.12   16.88   1
  27   0 -15    7.23   24.96   1
 -27   0  16  345.05   61.49   1
  27   0 -16  367.08   62.95   1
 -27   0  17   24.74   18.38   1
  27   0 -17   -0.00   28.00   1
 -27   0  18   63.88   21.31   1
  27   0 -18  -17.90   29.96   1
 -27   0  19    0.00   19.21   1
  27   0 -19   18.60   29.00   1
 -27   0  20  -19.27   15.90   1
  27   0 -20   15.53   27.64   1
 -27   0  21   12.15   16.39   1
  27   0 -21   11.64   17.40   1
 -27   0  22   -6.71   15.04   1
  27   0 -22    1.62   15.30   1
 -27   0  23   19.28   22.75   1
  27   0 -23   -0.73   19.98   1
  27   0 -24   10.08   23.14   1
 -27   0  24    0.96   25.61   1
 -27   0  25   47.13   27.59   1
  27   0 -25  -14.42   43.47   1
 -27   0  26   11.67   32.61   1
  27   0 -26   90.20   54.00   1
 -27   1   1  750.51   81.61   1
  27  -1  -1  690.85   72.40   1
  27   1  -1  703.88   96.68   1
 -27  -1   1  880.95  101.70   1
 -27   1   2  399.45   53.27   1
  27  -1  -2  383.47   47.09   1
  27   1  -2  318.05   46.02   1
 -27  -1   2  395.03   53.04   1
  27  -1  -3  212.50   32.48   1
  27   1  -3  156.13   30.71   1
 -27  -1   3  184.53   36.34   1
 -27   1   3  144.07   51.32   1
  27  -1  -4 1169.16  102.71   1
  27   1  -4 1203.71  101.42   1
 -27  -1   4 1207.89  114.03   1
 -27   1   4 1192.43  133.78   1
 -27   1   5   40.06   39.04   1
  27  -1  -5   72.90   26.90   1
  27   1  -5   79.83   26.13   1
 -27  -1   5   47.27   38.68   1
 -27   1   6 2264.99  205.19   1
  27  -1  -6 1856.15  225.81   1
  27   1  -6 2395.56  224.80   1
 -27  -1   6 2208.88  204.12   1
 -27   1   7   46.05   31.24   1
  27  -1  -7   74.70   28.81   1
  27   1  -7   79.53   29.09   1
 -27  -1   7  113.45   41.23   1
 -27   1   8  177.14   42.28   1
  27  -1  -8  160.81   40.09   1
  27   1  -8  162.24   40.49   1
 -27  -1   8  152.18   49.99   1
 -27  -1   9   -3.77   16.27   1
 -27   1   9  -10.40   17.01   1
  27  -1  -9   -8.01   14.20   1
  27   1  -9    5.21   13.05   1
  27   1 -10 1112.30   94.22   1
 -27  -1  10 1063.37   95.39   1
 -27   1  10  973.95  127.36   1
  27   1 -11   46.12   16.99   1
 -27  -1  11   21.34   19.07   1
 -27   1  11    5.26   22.92   1
  27  -1 -11   39.69   28.97   1
  27   1 -12  672.56   65.28   1
 -27  -1  12  553.99   65.65   1
 -27   1  12  627.12   87.43   1
  27  -1 -12  618.45   83.55   1
  27   1 -13  122.96   27.69   1
 -27  -1  13  108.23   28.78   1
 -27   1  13  134.36   36.72   1
  27  -1 -13  141.54   41.13   1
  27   1 -14  502.57   57.15   1
 -27  -1  14  502.10   56.53   1
 -27   1  14  431.52   74.54   1
  27  -1 -14  506.24   73.98   1
  27   1 -15  137.79   27.73   1
 -27  -1  15  152.26   28.70   1
 -27   1  15  126.54   35.90   1
  27  -1 -15   79.19   40.68   1
 -27   1  16   32.13   19.00   1
  27   1 -16   12.51   17.85   1
 -27  -1  16   29.85   18.98   1
  27  -1 -16   51.37   31.47   1
 -27   1  17  190.37   35.27   1
  27  -1 -17  183.84   35.70   1
  27   1 -17  177.82   34.19   1
 -27  -1  17  221.39   34.51   1
 -27   1  18    2.11   17.77   1
  27  -1 -18   33.26   17.77   1
  27   1 -18   33.78   17.19   1
 -27  -1  18   -2.56   16.61   1
 -27   1  19   13.16   18.37   1
  27  -1 -19   -6.92   17.90   1
  27   1 -19   69.68   30.48   1
 -27  -1  19    4.73   20.65   1
 -27   1  20   79.49   27.75   1
  27  -1 -20  142.33   28.83   1
  27   1 -20  120.30   40.85   1
 -27  -1  20  100.94   34.51   1
  27  -1 -21  185.07   34.05   1
 -27   1  21  150.01   42.00   1
  27   1 -21  179.02   46.84   1
 -27  -1  21  139.73   41.03   1
 -27   1  22   93.69   27.65   1
  27  -1 -22   34.04   36.39   1
  27   1 -22   52.30   34.77   1
 -27  -1  22   18.93   25.36   1
 -27   1  23   27.50   22.83   1
  27  -1 -23  -44.57   41.58   1
  27   1 -23  -24.34   31.84   1
 -27  -1  23  -31.80   20.63   1
  27   1 -24  476.15   60.06   1
 -27  -1  24  427.37   58.77   1
 -27   1  24  479.14   78.14   1
  27  -1 -24  515.12   84.19   1
 -27   1  25  -14.00   22.85   1
  27  -1 -25  -17.38   30.76   1
  27   1 -25   12.34   22.04   1
 -27  -1  25    7.97   21.31   1
  27   1 -26   73.13   32.03   1
 -27  -1  26  130.69   31.97   1
  27  -2  -1    4.38   19.82   1
  27   2  -1    3.46   13.73   1
 -27  -2   1   19.99   19.92   1
 -27   2   1   42.99   38.13   1
  27  -2  -2   -0.86   15.57   1
  27   2  -2   -7.84   10.47   1
 -27  -2   2   -2.18   16.88   1
 -27   2   2  -20.14   40.59   1
 -27   2   3   -5.91   47.90   1
  27  -2  -3   33.00   22.04   1
  27   2  -3   18.08   16.85   1
 -27  -2   3   14.81   33.86   1
 -27   2   4  -22.95   46.89   1
  27  -2  -4   33.25   21.54   1
  27   2  -4    3.82   17.07   1
 -27  -2   4   21.44   32.74   1
 -27  -2   5  755.51   78.47   1
 -27   2   5  763.78   97.85   1
  27  -2  -5  666.13   95.98   1
  27   2  -5  639.01   94.07   1
  27   2  -6   -8.28   12.39   1
 -27  -2   6  -23.20   15.81   1
 -27   2   6   -4.41   18.60   1
  27  -2  -6    2.99   17.93   1
  27   2  -7   65.77   24.98   1
 -27  -2   7   96.38   28.39   1
 -27   2   7  119.45   35.70   1
  27  -2  -7  117.63   36.17   1
  27   2  -8  226.59   37.56   1
 -27  -2   8  198.64   40.73   1
 -27   2   8  276.91   51.62   1
  27   2  -9  552.99   63.51   1
 -27  -2   9  693.11   65.48   1
 -27   2   9  571.31   85.33   1
  27  -2  -9  529.04   85.68   1
 -27   2  10    0.36   11.42   1
 -27   2  10  -15.56   17.03   1
  27  -2 -10   -1.64   33.14   1
  27   2 -10    8.90   14.79   1
 -27  -2  10   21.40   18.58   1
 -27   2  11   -0.00   13.85   1
 -27   2  11   21.24   18.06   1
  27  -2 -11  -29.36   33.98   1
  27   2 -11   29.27   15.74   1
 -27  -2  11   21.73   18.92   1
 -27   2  12   11.80   24.53   1
 -27   2  12   50.49   29.08   1
  27  -2 -12   88.73   39.89   1
  27   2 -12   86.86   26.45   1
 -27  -2  12   95.12   27.67   1
 -27   2  13    4.00   23.97   1
 -27   2  13   16.59   26.06   1
  27  -2 -13   33.72   37.02   1
 -27  -2  13   67.21   22.00   1
 -27   2  14   75.69   30.06   1
  27  -2 -14   36.41   39.68   1
  27   2 -14   24.79   30.91   1
 -27  -2  14   66.38   25.99   1
 -27   2  15  327.66   49.91   1
  27  -2 -15  352.81   67.44   1
  27   2 -15  398.64   61.90   1
 -27  -2  15  337.56   61.47   1
 -27   2  16   75.94   27.11   1
  27  -2 -16   45.40   25.40   1
  27   2 -16   64.43   21.87   1
 -27  -2  16   58.01   22.87   1
 -27   2  17    4.82   21.79   1
  27  -2 -17    0.00   19.71   1
  27   2 -17   17.03   15.18   1
 -27  -2  17   10.56   15.27   1
 -27   2  18   15.42   31.12   1
  27  -2 -18  223.68   38.19   1
  27   2 -18  179.29   31.37   1
 -27  -2  18  189.03   31.05   1
  27  -2 -19   -9.58   26.20   1
  27   2 -19   25.07   16.49   1
 -27  -2  19   25.80   16.54   1
 -27   2  19   17.84   22.13   1
  27   2 -20    4.04   14.94   1
 -27  -2  20   14.12   15.63   1
  27  -2 -20  -19.91   42.63   1
  27   2 -21  143.03   30.13   1
 -27  -2  21  135.65   29.47   1
 -27   2  21   27.80   36.43   1
  27  -2 -21   84.89   48.22   1
 -27   2  22   -7.62   22.42   1
  27  -2 -22   12.13   37.89   1
  27   2 -22   30.85   35.07   1
 -27  -2  22  -32.13   22.93   1
 -27   2  23   45.97   25.10   1
  27  -2 -23   -3.40   26.25   1
  27   2 -23   30.04   36.89   1
 -27  -2  23   56.95   28.41   1
  27   2 -24  103.73   45.99   1
 -27  -2  24  110.27   38.46   1
  27   2 -25   29.28   42.80   1
 -27  -2  25   16.73   28.33   1
  27   3  -1  153.81   25.55   1
 -27  -3   1  138.94   31.08   1
 -27   3   1   -6.49   57.98   1
  27  -3  -1  146.81   37.46   1
 -27   3   2    2.07   21.66   1
  27  -3  -2   39.46   24.07   1
  27   3  -2  -13.20   16.72   1
 -27  -3   2   38.80   34.95   1
 -27   3   3   11.30   22.59   1
  27  -3  -3   25.88   26.56   1
  27   3  -3   42.81   20.91   1
 -27  -3   3   51.56   37.47   1
 -27   3   4    0.59   30.20   1
  27   3  -4  166.41   27.76   1
 -27  -3   4  149.17   32.16   1
  27  -3  -4  183.17   40.92   1
 -27   3   5   -3.70   22.16   1
  27   3  -5   38.02   16.47   1
 -27  -3   5    8.66   19.19   1
 -27   3   6  -15.93   25.55   1
 -27   3   6   38.99   27.54   1
  27  -3  -6   88.75   47.86   1
  27   3  -6  103.73   26.72   1
 -27  -3   6  113.39   39.69   1
 -27   3   7  -26.11   22.83   1
 -27   3   7   40.46   28.72   1
  27  -3  -7  106.08   41.90   1
  27   3  -7  121.53   27.94   1
 -27  -3   7  119.40   40.64   1
 -27   3   8    8.55   15.53   1
 -27   3   8    2.20   17.61   1
  27  -3  -8  -18.00   35.02   1
  27   3  -8    3.52   16.47   1
 -27  -3   8   10.36   32.29   1
  27   3  -9  474.24   43.68   1
 -27  -3   9  484.32   46.44   1
 -27   3   9  197.82   55.43   1
  27  -3  -9  447.02   64.42   1
 -27   3  10    2.70   21.67   1
  27  -3 -10   15.36   20.74   1
  27   3 -10   18.47   14.64   1
 -27  -3  10    4.93   16.92   1
 -27   3  10    5.33   19.31   1
 -27   3  11   42.87   21.34   1
 -27   3  11   -8.24   27.54   1
  27  -3 -11  108.33   27.39   1
  27   3 -11  105.09   22.28   1
 -27  -3  11  113.09   24.31   1
  27  -3 -12  405.51   49.08   1
  27   3 -12  408.64   45.86   1
 -27  -3  12  465.89   46.96   1
 -27   3  12  349.44   61.44   1
  27  -3 -13  545.39   56.05   1
  27   3 -13  567.36   52.99   1
 -27  -3  13  581.95   52.80   1
 -27   3  13  399.49   71.49   1
  27  -3 -14  398.11   46.87   1
 -27   3  14   10.83   56.64   1
  27   3 -14  337.57   56.03   1
 -27  -3  14  374.74   54.57   1
 -27   3  15  -48.33   23.91   1
  27  -3 -15   60.25   49.58   1
  27   3 -15   59.46   29.11   1
 -27  -3  15   12.87   21.97   1
 -27   3  16    8.09   31.54   1
  27  -3 -16   94.14   54.99   1
  27   3 -16  106.67   35.00   1
 -27  -3  16   72.32   29.55   1
 -27   3  17   23.41   20.45   1
  27  -3 -17    6.43   45.01   1
  27   3 -17    2.27   28.70   1
 -27  -3  17   25.93   19.40   1
 -27   3  18   30.17   22.30   1
  27  -3 -18   40.80   29.82   1
  27   3 -18  -16.21   28.99   1
 -27  -3  18    2.08   19.03   1
 -27   3  19    9.72   34.70   1
  27  -3 -19  202.38   38.57   1
  27   3 -19  170.50   32.81   1
 -27  -3  19  264.49   44.73   1
  27  -3 -20   60.65   28.37   1
  27   3 -20   77.07   25.14   1
 -27  -3  20   17.80   25.05   1
 -27   3  20   44.98   36.24   1
  27   3 -21  503.61   58.29   1
 -27  -3  21  400.56   55.66   1
  27   3 -22  138.39   31.77   1
 -27  -3  22  122.72   32.97   1
  27   3 -23    0.37   19.33   1
 -27  -3  23    7.23   21.74   1
 -27   4   1    0.22   22.53   1
  27   4  -1   -7.78   11.47   1
 -27  -4   1  -23.16   34.28   1
 -27   4   2  -42.29   32.62   1
  27   4  -2  214.60   27.31   1
  27  -4  -2  126.01   57.68   1
 -27  -4   2  162.40   48.84   1
 -27   4   3   -7.41   17.85   1
  27   4  -3    8.86   13.82   1
 -27  -4   3  -11.80   18.83   1
  27  -4  -3   12.68   39.92   1
 -27   4   4    2.69   29.91   1
 -27   4   4  -10.09   29.36   1
  27  -4  -4   67.70   46.47   1
  27   4  -4  168.87   27.56   1
 -27  -4   4  160.28   42.18   1
 -27   4   5    2.85   40.56   1
 -27   4   5   -5.80   40.25   1
  27  -4  -5  217.09   55.11   1
 -27  -4   5  324.27   52.22   1
 -27   4   6    9.92   21.03   1
  27  -4  -6   70.29   28.45   1
  27   4  -6  164.90   23.38   1
 -27  -4   6  102.41   26.17   1
 -27   4   6   17.26   34.42   1
  27  -4  -7  103.67   28.82   1
  27   4  -7  159.38   23.35   1
 -27  -4   7  169.98   26.68   1
 -27   4   7   -8.96   30.69   1
 -27   4   7  -33.77   34.18   1
 -27   4   8    2.88   14.94   1
  27  -4  -8   21.51   22.59   1
 -27  -4   8   43.45   18.08   1
 -27   4   8  -30.33   28.11   1
  27   4  -8   -5.84   17.41   1
 -27   4   9   21.93   24.35   1
 -27   4   9   11.68   29.89   1
  27  -4  -9   47.77   41.79   1
  27   4  -9   -3.90   18.30   1
 -27  -4   9  -13.33   22.20   1
 -27   4  10   25.30   30.36   1
  27  -4 -10  -11.20   41.94   1
  27   4 -10   45.47   20.16   1
 -27  -4  10   28.63   23.18   1
 -27   4  11  -51.13   22.82   1
  27  -4 -11   25.00   53.30   1
  27   4 -11   16.60   17.86   1
 -27  -4  11   23.96   19.23   1
 -27   4  12   -1.84   20.30   1
 -27  -4  12  -24.25   17.11   1
  27  -4 -12   26.77   53.92   1
 -27   4  13   -5.40   22.56   1
  27   4 -13   46.90   17.66   1
 -27  -4  13   19.57   19.19   1
  27  -4 -13   24.42   50.89   1
  27  -4 -14   27.78   28.68   1
  27   4 -14  113.60   22.02   1
 -27  -4  14   80.33   23.09   1
 -27   4  14  -17.69   33.21   1
  27   4 -15   53.22   17.70   1
 -27  -4  15   53.48   18.89   1
 -27   4  15  -25.08   28.77   1
  27  -4 -15  -12.52   46.43   1
 -27  -4  16   41.56   25.92   1
  27   4 -16   35.26   45.21   1
  27   4 -17  602.35   86.13   1
 -27  -4  17  589.52   87.51   1
  27   4 -18  158.50   54.37   1
 -27  -4  18  241.08   49.41   1
  27   4 -19    2.12   38.51   1
 -27  -4  19   42.43   27.03   1
  27   4 -20    1.09   17.25   1
 -27  -4  20  -62.26   19.46   1
  27   5  -1  425.90   52.83   1
 -27  -5   1  465.64   80.44   1
  27   5  -2  125.46   25.77   1
 -27  -5   2   51.40   29.82   1
  27   5  -3  348.20   57.74   1
 -27  -5   3  281.75   67.71   1
  27   5  -4   58.43   21.88   1
 -27  -5   4   47.64   25.65   1
  27   5  -5   67.66   24.10   1
 -27  -5   5   83.33   28.05   1
  27   5  -6   -7.88   12.93   1
 -27  -5   6  -37.14   33.20   1
  27   5  -7  165.18   41.39   1
  27   5  -8   24.04   15.48   1
 -27  -5   8   -8.01   19.36   1
  27   5  -9   77.19   22.85   1
 -27  -5   9   61.06   25.50   1
 -27  -5  10  116.14   34.67   1
  27   5 -10   91.95   34.21   1
 -27  -5  11   87.92   36.12   1
  27   5 -12   42.92   35.36   1
 -27  -5  12   27.41   28.44   1
  27   5 -13    0.00   15.03   1
 -27  -5  13    7.21   23.19   1
  27   5 -14    0.00   19.65   1
 -27  -5  14   95.82   25.43   1
 -26   0   1   13.62   31.36   1
  26   0  -1   -2.75   13.53   1
 -26   0   2   11.49   27.21   1
  26   0  -2   33.07   18.11   1
 -26   0   3  -22.18   15.23   1
  26   0  -3  -15.59    8.27   1
 -26   0   4   28.21   21.21   1
  26   0  -4   41.75   18.16   1
 -26   0   5    3.03   16.81   1
  26   0  -5    5.66   13.85   1
 -26   0   6  140.37   32.64   1
  26   0  -6  152.43   29.84   1
 -26   0   7   20.60   17.72   1
  26   0  -7   -8.07   14.44   1
 -26   0   8  144.82   35.41   1
  26   0  -8  200.85   33.06   1
 -26   0   9    4.39   15.98   1
  26   0  -9   -1.98   12.94   1
 -26   0  10    0.00   15.79   1
  26   0 -10    0.63   13.66   1
 -26   0  11    1.19   15.51   1
  26   0 -11   -6.63   14.48   1
 -26   0  12  116.14   35.16   1
 -26   0  13  -27.81   16.88   1
  26   0 -13   21.44   24.30   1
 -26   0  14  223.63   44.41   1
  26   0 -14  167.35   46.63   1
 -26   0  15    6.80   14.88   1
  26   0 -15  -25.60   24.50   1
 -26   0  16   54.03   28.94   1
  26   0 -16   95.59   35.45   1
 -26   0  17   11.58   18.09   1
  26   0 -17    9.85   27.25   1
 -26   0  18   15.49   24.99   1
  26   0 -18   77.11   32.92   1
 -26   0  19   -1.04   10.22   1
  26   0 -19  -15.05   25.91   1
 -26   0  20   -0.51   17.74   1
  26   0 -20   42.63   18.06   1
 -26   0  21   -8.46   13.27   1
  26   0 -21   -6.56   14.36   1
 -26   0  22   48.56   19.95   1
  26   0 -22   31.15   20.45   1
 -26   0  23   -1.84   15.70   1
  26   0 -23    3.95   16.09   1
 -26   0  24   51.72   22.20   1
  26   0 -24   48.97   22.48   1
 -26   0  25   37.17   28.31   1
  26   0 -25    9.45   43.36   1
 -26   0  26  944.86  118.45   1
  26   0 -26  888.35  119.88   1
 -26   0  27   10.11   26.12   1
  26   0 -27   -3.41   58.08   1
 -26   1   1  151.94   34.70   1
  26  -1  -1  160.03   29.35   1
  26   1  -1  169.28   29.19   1
 -26  -1   1  142.27   33.72   1
  26  -1  -2  146.16   26.79   1
  26   1  -2  120.56   25.50   1
 -26  -1   2  120.05   30.50   1
 -26   1   2   80.77   45.80   1
  26  -1  -3  -15.02   13.31   1
  26   1  -3   -5.97   10.68   1
 -26  -1   3   18.22   16.92   1
 -26   1   3   -8.35   30.03   1
  26  -1  -4    4.35   13.78   1
  26   1  -4   -1.49   13.20   1
 -26  -1   4   21.50   17.96   1
 -26   1   4  -12.76   31.40   1
  26  -1  -5   76.29   23.00   1
  26   1  -5   69.51   22.94   1
 -26   1   5   80.16   40.22   1
 -26  -1   5   80.63   39.76   1
  26  -1  -6   37.55   17.89   1
 -26   1   6   24.01   27.76   1
  26   1  -6   28.98   20.80   1
 -26  -1   6   29.21   34.24   1
 -26   1   7  228.80   35.01   1
  26  -1  -7  159.89   31.93   1
  26   1  -7  175.39   41.32   1
 -26  -1   7  143.60   50.31   1
 -26   1   8   15.26   17.61   1
  26  -1  -8    3.72   14.43   1
  26   1  -8   33.42   18.65   1
 -26  -1   8    6.60   31.80   1
 -26   1   9   -0.84   17.08   1
  26  -1  -9   36.58   14.60   1
  26   1  -9    2.21   17.81   1
 -26   1  10  253.27   39.63   1
  26  -1 -10  246.09   38.66   1
  26   1 -10  246.53   49.90   1
 -26  -1  10  262.90   51.77   1
 -26   1  11  274.43   43.62   1
  26  -1 -11  304.95   43.20   1
  26   1 -11  329.95   55.79   1
 -26  -1  11  319.08   57.42   1
 -26   1  12  347.24   42.94   1
  26  -1 -12  293.88   42.28   1
  26   1 -12  290.86   54.60   1
 -26  -1  12  240.17   55.55   1
 -26   1  13   32.88   18.05   1
  26  -1 -13   34.29   16.95   1
 -26   1  13    0.74   14.33   1
  26   1 -13   33.41   22.66   1
 -26  -1  13   25.00   21.02   1
 -26   1  14  337.61   41.64   1
  26  -1 -14  310.30   41.67   1
 -26   1  14  163.83   51.42   1
  26   1 -14  316.58   55.01   1
 -26  -1  14  378.97   53.41   1
 -26   1  15   17.14   13.83   1
  26  -1 -15   10.98   14.27   1
 -26   1  15  -16.38   11.36   1
  26   1 -15    4.37   24.43   1
 -26  -1  15  -17.11   16.38   1
 -26   1  16  452.26   50.66   1
  26  -1 -16  483.98   52.29   1
 -26   1  16  187.46   62.93   1
  26   1 -16  528.38   66.73   1
 -26  -1  16  594.31   66.31   1
 -26   1  17   29.47   17.00   1
  26  -1 -17   27.42   16.16   1
 -26   1  17   -1.50   16.84   1
  26   1 -17   -7.47   27.29   1
 -26  -1  17    9.95   17.51   1
 -26   1  18  402.30   48.21   1
  26  -1 -18  433.76   49.88   1
 -26   1  18  259.02   64.54   1
  26   1 -18  410.88   64.06   1
 -26  -1  18  441.99   62.37   1
 -26   1  19  214.55   36.13   1
  26  -1 -19  215.41   36.75   1
  26   1 -19  158.88   49.02   1
 -26  -1  19  230.66   45.47   1
 -26   1  20  748.82   71.69   1
  26  -1 -20  602.09   74.72   1
  26   1 -20  824.59   92.42   1
 -26  -1  20  616.17   94.07   1
 -26   1  21  177.01   32.92   1
  26  -1 -21  114.26   32.32   1
  26   1 -21  173.43   45.55   1
 -26  -1  21  150.65   39.88   1
 -26   1  22   21.78   20.97   1
  26  -1 -22   39.72   31.50   1
  26   1 -22   -0.17   29.97   1
 -26  -1  22    2.07   19.56   1
 -26   1  23   82.86   28.43   1
  26  -1 -23   71.95   37.94   1
  26   1 -23   28.31   35.41   1
 -26  -1  23   46.20   27.05   1
  26   1 -24   17.44   22.31   1
 -26  -1  24   47.57   25.55   1
 -26   1  24   77.57   25.71   1
  26  -1 -24   13.21   36.04   1
 -26   1  25   44.86   24.69   1
  26   1 -25   21.15   23.60   1
 -26  -1  25    9.15   22.95   1
  26  -1 -25   -0.80   57.61   1
 -26   1  26    7.13   24.31   1
  26  -1 -26   17.52   33.07   1
  26   1 -26   32.14   24.34   1
 -26  -1  26    9.24   22.95   1
 -26   1  27   37.06   24.78   1
  26  -1 -27    2.96   33.21   1
  26   1 -27   17.77   30.76   1
 -26  -1  27   -8.57   23.08   1
  26  -2  -1  805.62   76.48   1
  26   2  -1  737.91   73.67   1
 -26  -2   1  797.48   83.24   1
 -26   2   1  799.32  104.48   1
  26  -2  -2   34.01   23.31   1
  26   2  -2   58.86   18.78   1
 -26  -2   2   50.82   24.05   1
 -26   2   2   62.52   40.87   1
  26  -2  -3  852.99   75.77   1
 -26   2   3  822.78  106.36   1
  26   2  -3  714.29   98.08   1
 -26  -2   3  653.97  101.63   1
  26  -2  -4   -6.44   17.90   1
 -26   2   4   -8.97   46.16   1
  26   2  -4   31.11   16.77   1
 -26  -2   4   31.76   33.10   1
  26  -2  -5  382.11   47.29   1
 -26   2   5  332.09   62.64   1
  26   2  -5  327.65   58.43   1
 -26  -2   5  317.53   66.19   1
 -26   2   6   40.94   22.73   1
  26  -2  -6   20.81   21.11   1
  26   2  -6   60.18   23.02   1
 -26  -2   6   41.15   36.11   1
 -26   2   7   52.98   22.12   1
  26  -2  -7   42.07   21.27   1
  26   2  -7   26.85   18.58   1
 -26  -2   7   33.98   21.50   1
 -26   2   8  545.71   55.90   1
  26  -2  -8  620.09   56.32   1
  26   2  -8  578.96   53.62   1
 -26  -2   8  476.64   57.87   1
 -26   2   8  237.66   67.10   1
 -26   2   9  324.43   38.76   1
  26  -2  -9  220.44   39.07   1
  26   2  -9  264.60   36.12   1
 -26  -2   9  262.88   39.27   1
 -26   2   9  116.52   44.63   1
 -26   2  10   26.32   17.40   1
  26  -2 -10   18.39   19.91   1
  26   2 -10   38.35   15.98   1
 -26  -2  10    9.87   18.53   1
 -26   2  10   24.74   17.98   1
 -26   2  11  203.64   35.53   1
  26  -2 -11  273.56   38.28   1
  26   2 -11  268.49   35.00   1
 -26  -2  11  277.63   36.76   1
 -26   2  11  119.16   44.07   1
 -26   2  12   55.79   21.31   1
 -26   2  12   23.63   20.31   1
  26  -2 -12   52.61   23.63   1
  26   2 -12   53.89   20.32   1
 -26  -2  12   42.58   21.20   1
 -26   2  13  269.71   42.51   1
  26  -2 -13  268.79   43.10   1
 -26  -2  13  344.97   41.00   1
 -26   2  13  222.86   54.84   1
 -26   2  14   33.79   23.77   1
  26  -2 -14   75.85   23.65   1
  26   2 -14   56.64   19.22   1
 -26  -2  14   55.44   20.27   1
 -26   2  14   14.49   24.33   1
 -26   2  15   30.77   21.26   1
  26  -2 -15    6.80   18.79   1
  26   2 -15    8.61   14.62   1
 -26  -2  15    5.17   15.99   1
 -26   2  15    3.35   18.57   1
 -26   2  16   58.09   25.32   1
  26  -2 -16   60.34   23.67   1
  26   2 -16   44.76   19.97   1
 -26  -2  16   72.36   21.07   1
 -26   2  16   32.96   26.22   1
 -26   2  17  128.90   35.76   1
 -26   2  17  254.44   38.71   1
  26  -2 -17  228.98   37.91   1
  26   2 -17  265.74   35.38   1
 -26  -2  17  206.21   34.64   1
 -26   2  18   45.02   20.60   1
  26  -2 -18   61.06   27.10   1
  26   2 -18   31.13   18.22   1
 -26  -2  18   45.16   18.74   1
 -26   2  18    9.63   29.27   1
  26  -2 -19  309.34   41.38   1
  26   2 -19  297.03   34.96   1
 -26  -2  19  265.07   34.29   1
 -26   2  19    1.88   50.10   1
 -26   2  19  279.38   46.09   1
  26   2 -20   81.63   24.49   1
 -26  -2  20   92.53   24.56   1
 -26   2  20   76.36   33.37   1
  26  -2 -20   73.54   49.08   1
  26   2 -21    8.28   15.77   1
 -26  -2  21  -19.88   16.62   1
 -26   2  21   18.13   22.78   1
  26  -2 -21   20.10   37.15   1
 -26   2  22   32.35   28.24   1
  26  -2 -22   13.84   40.99   1
  26   2 -22   69.67   34.02   1
 -26  -2  22   47.11   24.56   1
 -26   2  23    6.71   29.32   1
  26  -2 -23    4.97   39.31   1
  26   2 -23    0.35   33.55   1
 -26  -2  23    9.77   24.04   1
 -26   2  24   18.00   35.20   1
  26  -2 -24   65.31   31.16   1
  26   2 -24  109.55   42.74   1
 -26  -2  24  116.27   35.15   1
  26  -2 -25   87.89   31.71   1
 -26   2  25   39.36   35.61   1
  26   2 -25  105.72   48.11   1
 -26  -2  25   79.14   35.27   1
  26   2 -26  149.65   36.91   1
 -26  -2  26  156.60   44.68   1
  26   3  -1  444.36   48.06   1
 -26  -3   1  395.25   54.83   1
 -26   3   1  345.38   80.24   1
  26  -3  -1  380.72   66.89   1
 -26   3   2 1280.07  141.51   1
  26  -3  -2 1288.52  142.99   1
  26   3  -2 1196.68  139.02   1
 -26  -3   2 1109.25  136.66   1
 -26   3   3   32.87   24.39   1
  26  -3  -3    6.08   23.17   1
  26   3  -3    5.92   17.17   1
 -26  -3   3   31.75   34.55   1
  26   3  -4   45.19   18.07   1
 -26  -3   4   49.29   22.20   1
 -26   3   4  -15.56   26.72   1
  26  -3  -4   64.15   26.22   1
  26   3  -5  290.62   37.13   1
 -26  -3   5  293.43   41.57   1
 -26   3   5  198.56   48.92   1
 -26   3   5  201.77   52.14   1
  26  -3  -5  246.88   53.30   1
 -26   3   6  396.56   67.17   1
  26   3  -6  668.46   59.54   1
 -26  -3   6  666.49   65.39   1
 -26   3   6  564.29   81.61   1
  26   3  -7   -1.82   15.15   1
 -26  -3   7   15.53   18.56   1
 -26   3   7    8.87   17.92   1
 -26   3   7   24.88   21.24   1
  26  -3  -7   -3.04   38.43   1
  26  -3  -8  192.73   32.80   1
 -26   3   8   73.10   37.46   1
 -26   3   8  158.95   37.98   1
  26   3  -8  178.85   37.36   1
 -26  -3   8  162.44   48.58   1
  26  -3  -9    5.82   19.04   1
 -26   3   9   -4.34   16.22   1
 -26   3   9  -15.96   17.14   1
  26   3  -9    9.39   15.10   1
 -26  -3   9   16.05   14.20   1
  26  -3 -10   58.23   24.96   1
 -26   3  10   46.56   26.34   1
 -26   3  10   11.85   30.44   1
  26   3 -10   92.63   25.01   1
 -26  -3  10   65.99   27.41   1
  26  -3 -11  119.17   27.49   1
 -26   3  11   21.21   31.45   1
 -26   3  11   57.14   33.33   1
  26   3 -11   89.94   28.13   1
 -26  -3  11  150.72   30.71   1
  26  -3 -12  532.48   58.77   1
 -26   3  12  464.41   74.10   1
  26   3 -12  615.49   71.95   1
 -26  -3  12  707.49   73.09   1
 -26   3  13   66.94   21.22   1
 -26   3  13  -17.84   32.27   1
  26  -3 -13   87.30   41.88   1
 -26  -3  13  110.30   28.42   1
 -26   3  14   24.24   30.54   1
 -26   3  14   41.06   33.48   1
  26  -3 -14   90.53   43.82   1
  26   3 -14  101.16   34.66   1
 -26  -3  14  143.08   29.48   1
  26  -3 -15  347.78   63.31   1
  26   3 -15  423.01   49.04   1
 -26  -3  15  370.83   44.59   1
 -26   3  16   -3.98   19.37   1
  26   3 -16   46.10   19.28   1
 -26   3  16    3.61   25.72   1
  26  -3 -16   79.31   51.07   1
 -26  -3  16   95.09   24.08   1
 -26   3  17   19.33   20.95   1
 -26   3  17  -15.47   22.93   1
  26   3 -17   87.71   20.72   1
  26  -3 -17   78.78   47.83   1
 -26  -3  17   63.97   24.55   1
 -26   3  18  -13.41   19.44   1
 -26   3  18   13.25   22.58   1
  26   3 -18   68.67   18.60   1
 -26  -3  18   69.71   19.11   1
  26  -3 -18   53.01   41.54   1
 -26   3  19   -4.88   22.23   1
  26  -3 -19   38.17   24.10   1
  26   3 -19   39.17   18.05   1
 -26  -3  19   19.25   17.40   1
  26  -3 -20   52.17   26.90   1
  26   3 -20   48.80   20.88   1
 -26  -3  20   84.56   21.62   1
 -26   3  20    0.64   35.43   1
  26   3 -21  321.54   41.59   1
 -26  -3  21  371.59   42.60   1
 -26   3  21  -47.63   60.88   1
  26  -3 -21  358.70   67.55   1
  26   3 -22  246.98   37.62   1
 -26  -3  22  276.14   38.57   1
 -26   3  22   53.51   55.63   1
  26  -3 -22  187.51   61.54   1
  26   3 -23    8.74   18.73   1
 -26  -3  23   -6.23   21.58   1
 -26  -3  24   33.23   26.87   1
  26   3 -24   67.19   40.64   1
 -26   4   1  -52.04   30.66   1
  26  -4  -1   67.94   33.70   1
  26   4  -1   53.81   21.59   1
 -26  -4   1   82.20   38.88   1
  26   4  -2  607.18   62.68   1
 -26  -4   2  569.22   90.00   1
  26   4  -3 2105.67  101.03   1
 -26  -4   3 2107.72  113.48   1
  26  -4  -3 1586.87  131.96   1
  26   4  -4   12.82   15.07   1
 -26  -4   4    4.33   18.41   1
 -26   4   4    0.00   19.70   1
 -26   4   4   -9.37   19.87   1
  26  -4  -4   22.06   37.74   1
 -26   4   5    3.24   13.81   1
 -26   4   5   12.22   20.17   1
  26  -4  -5  -10.27   38.69   1
  26   4  -5   25.50   17.64   1
 -26  -4   5   15.38   33.70   1
 -26   4   6  -25.83   17.37   1
 -26   4   6  -20.89   24.28   1
  26  -4  -6    9.81   37.69   1
  26   4  -6   -7.65   14.00   1
 -26  -4   6   22.64   31.81   1
  26   4  -7  302.48   31.43   1
 -26   4   7   -6.98   37.88   1
 -26   4   7    7.21   41.99   1
  26  -4  -7  254.91   53.76   1
 -26  -4   7  318.49   50.63   1
  26   4  -8  494.11   39.42   1
 -26  -4   8  523.35   43.37   1
  26  -4  -8  394.11   61.71   1
 -26   4   9   -3.73   15.18   1
  26   4  -9   13.20   14.29   1
 -26  -4   9   17.83   17.68   1
 -26   4   9   17.33   27.40   1
  26  -4  -9    9.04   38.52   1
  26   4 -10  123.81   22.21   1
 -26  -4  10  126.02   25.00   1
 -26   4  10   10.34   29.25   1
 -26   4  10  -14.98   34.53   1
  26  -4 -10  143.81   46.32   1
 -26   4  11   10.68   26.88   1
  26   4 -11  265.77   30.33   1
 -26  -4  11  249.89   31.24   1
 -26   4  11   20.33   35.59   1
  26  -4 -11  219.09   61.85   1
 -26   4  12    7.52   14.04   1
 -26   4  12  -27.07   20.51   1
 -26  -4  12    1.95   16.99   1
  26  -4 -12   52.37   52.03   1
 -26   4  13   -2.80   22.17   1
 -26   4  13   12.19   26.34   1
 -26  -4  13  162.02   25.92   1
  26  -4 -13  152.32   54.30   1
  26   4 -13  109.80   35.02   1
 -26   4  14    0.14   15.90   1
  26  -4 -14   53.60   25.01   1
 -26   4  14  -53.39   27.49   1
  26   4 -14   57.98   28.22   1
 -26  -4  14   13.10   20.68   1
 -26   4  15   -2.12   16.02   1
  26  -4 -15   48.07   25.94   1
 -26   4  15  -25.91   27.89   1
  26   4 -15   49.92   29.51   1
 -26  -4  15   45.85   21.70   1
 -26   4  16    0.00   37.18   1
  26  -4 -16   65.30   48.23   1
  26   4 -16   73.17   32.85   1
 -26  -4  16   33.17   25.27   1
 -26   4  17  -20.77   38.80   1
  26  -4 -17   91.50   52.11   1
  26   4 -17   96.33   36.18   1
 -26  -4  17  109.74   29.62   1
 -26   4  18  -12.20   34.28   1
  26  -4 -18    9.06   24.42   1
  26   4 -18   18.66   27.20   1
 -26  -4  18  -29.61   16.53   1
  26   4 -19   57.31   29.14   1
 -26  -4  19  134.69   36.41   1
  26   4 -20   41.75   21.59   1
 -26  -4  20  -13.04   25.08   1
  26   4 -21    6.93   20.02   1
 -26  -4  21  -13.61   20.59   1
  26   5  -1  170.38   30.92   1
 -26  -5   1  149.48   53.53   1
  26   5  -2   22.51   15.53   1
 -26  -5   2   24.12   20.58   1
 -26   5   2   -5.79   23.32   1
 -26   5   3  -12.26   16.50   1
  26   5  -3   34.56   18.96   1
 -26  -5   3   42.85   36.21   1
 -26   5   4   -5.76   15.75   1
  26   5  -4   54.10   18.75   1
 -26  -5   4  -20.43   35.49   1
  26   5  -5   98.66   19.42   1
 -26  -5   5   73.95   23.33   1
 -26   5   5  -26.99   26.31   1
  26   5  -6    0.92   16.96   1
 -26  -5   6   17.15   20.64   1
 -26   5   6   19.31   24.20   1
 -26  -5   7    9.08   19.34   1
 -26   5   7   21.64   23.82   1
  26   5  -7    0.00   19.45   1
 -26   5   8   14.40   26.11   1
  26   5  -8   48.21   21.63   1
 -26  -5   8   36.61   25.19   1
 -26   5   9   -8.34   19.16   1
  26   5  -9  -15.23   12.68   1
 -26  -5   9  -23.48   17.41   1
  26   5 -10   63.18   25.14   1
 -26  -5  10  106.17   32.92   1
 -26  -5  11   27.24   28.03   1
  26   5 -12   13.87   16.99   1
 -26  -5  12   30.68   26.74   1
  26   5 -13    5.25   19.56   1
 -26  -5  13   -5.25   20.66   1
  26   5 -14   19.23   22.75   1
 -26  -5  14   38.75   24.13   1
 -26  -5  15   78.74   28.25   1
  26   5 -15   27.81   33.84   1
  26   5 -16  -28.69   30.23   1
 -26  -5  16   30.67   26.54   1
  26   5 -17   10.73   30.24   1
 -26  -5  17  -12.32   26.51   1
  26   6  -1  -22.37   17.13   1
 -26  -6   1   53.11   29.83   1
  26   6  -2   18.15   20.65   1
 -26  -6   2   10.84   52.96   1
  26   6  -3   39.38   18.18   1
 -26  -6   3  -17.52   52.21   1
  26   6  -4    7.46   17.82   1
 -26  -6   4   12.01   29.32   1
 -26  -6   5   -3.97   22.07   1
  26   6  -5   -8.13   16.36   1
  26   6  -6  -17.74   13.70   1
 -26  -6   6   -9.07   23.48   1
  26   6  -7  -12.62   19.58   1
 -26  -6   7   87.95   30.76   1
 -25   0   1  -12.48   17.36   1
  25   0  -1   15.69   13.26   1
 -25   0   2   28.78   20.99   1
  25   0  -2   38.31   18.43   1
 -25   0   3   -9.85   16.26   1
  25   0  -3    1.56   11.51   1
 -25   0   4   47.70   25.06   1
  25   0  -4   86.05   26.85   1
 -25   0   5    1.46   28.79   1
  25   0  -5   -8.03   13.47   1
 -25   0   6   94.67   41.64   1
  25   0  -6  105.70   31.37   1
 -25   0   7   -5.39   30.50   1
  25   0  -7   19.95   16.68   1
 -25   0   8 1154.93  122.47   1
  25   0  -8  959.74  126.08   1
 -25   0   9   -4.18   15.34   1
  25   0  -9  -12.56   11.05   1
 -25   0  10   61.80   21.88   1
  25   0 -10   34.75   18.74   1
 -25   0  11    0.32   15.00   1
  25   0 -11   -0.46   13.21   1
 -25   0  12  442.75   53.37   1
 -25   0  13   26.87   16.33   1
  25   0 -13   -2.32   14.64   1
 -25   0  14 1038.05   89.77   1
  25   0 -14  955.98   93.91   1
 -25   0  15  -16.01   14.87   1
  25   0 -15   -9.83   13.34   1
 -25   0  15    3.59    1.90   1
 -25   0  16  569.36   49.64   1
 -25   0  16  166.13   59.27   1
  25   0 -16  636.33   65.75   1
 -25   0  17   -0.50   13.32   1
 -25   0  17    2.34   14.85   1
  25   0 -17  -27.13   25.08   1
 -25   0  18    9.00   13.83   1
 -25   0  18  -13.67   17.14   1
  25   0 -18    4.90   26.67   1
 -25   0  19   -0.40   16.92   1
 -25   0  19   16.92   14.67   1
  25   0 -19   16.64   27.34   1
 -25   0  20  227.08   33.14   1
 -25   0  20  109.79   41.00   1
  25   0 -20  220.62   47.12   1
 -25   0  21  -15.15   14.88   1
  25   0 -21    8.10   15.48   1
 -25   0  21    5.62   17.85   1
 -25   0  22  499.34   59.74   1
  25   0 -22  554.29   62.56   1
 -25   0  23   -1.44   14.79   1
  25   0 -23   -0.88   15.15   1
 -25   0  24   35.70   18.94   1
  25   0 -24   15.53   18.75   1
 -25   0  25   28.83   18.32   1
  25   0 -25    8.54   18.71   1
 -25   0  26   46.38   26.89   1
  25   0 -26  -15.34   51.25   1
 -25   0  27    5.35   23.79   1
  25   0 -27  -21.93   56.37   1
 -25   0  28  -38.19   21.02   1
  25   0 -28  -24.59   54.92   1
  25  -1  -1 1032.85   86.69   1
  25   1  -1  852.44   84.62   1
 -25  -1   1 1019.39   95.45   1
 -25   1   1  957.41  116.69   1
  25  -1  -2  214.70   35.38   1
  25   1  -2  212.74   34.61   1
 -25  -1   2  178.52   39.72   1
 -25   1   2  310.14   56.57   1
  25  -1  -3   -8.19   12.59   1
  25   1  -3   10.72   10.86   1
 -25  -1   3  -12.40   16.73   1
 -25   1   3    6.73   29.74   1
 -25   1   4  840.81   90.08   1
  25  -1  -4  876.37   81.33   1
  25   1  -4  967.54   81.12   1
 -25  -1   4  835.61   90.56   1
 -25   1   5   -9.95   15.78   1
  25  -1  -5   17.04   12.60   1
  25   1  -5  -11.83   12.25   1
 -25  -1   5  -14.13   16.12   1
 -25   1   6  519.38   65.43   1
  25  -1  -6  517.31   60.49   1
  25   1  -6  571.93   59.43   1
 -25  -1   6  602.73   65.55   1
 -25   1   7   35.79   20.14   1
  25   1  -7   14.92   16.50   1
 -25  -1   7   44.96   19.52   1
  25  -1  -7   19.08   20.31   1
  25   1  -8   32.75   16.39   1
 -25  -1   8   14.55   19.10   1
 -25   1   8    4.09   21.74   1
  25  -1  -8   36.92   18.80   1
  25   1  -9    3.05   13.55   1
 -25  -1   9   14.68   16.37   1
 -25   1   9   -6.34   16.84   1
  25  -1  -9  -14.76   13.17   1
  25   1 -10  549.42   63.04   1
 -25  -1  10  601.26   64.86   1
 -25   1  10  645.76   85.65   1
  25  -1 -10  587.28   84.21   1
  25   1 -11   52.28   20.57   1
 -25  -1  11   81.06   22.71   1
 -25   1  11   22.40   22.06   1
 -25   1  11  109.19   27.49   1
  25  -1 -11   72.83   27.95   1
  25  -1 -12   67.65   19.10   1
 -25   1  12   27.46   19.78   1
 -25   1  12   43.42   24.16   1
  25   1 -12   51.40   23.32   1
 -25  -1  12   29.99   24.52   1
 -25   1  13   10.33   15.41   1
  25  -1 -13    9.61   13.65   1
 -25   1  13    9.03   12.60   1
 -25  -1  13  -27.95   17.22   1
 -25   1  14  503.86   53.59   1
  25  -1 -14  368.24   53.78   1
  25   1 -14  435.04   68.59   1
 -25  -1  14  472.22   70.06   1
 -25   1  15  393.08   46.76   1
  25  -1 -15  380.56   47.39   1
 -25   1  15  208.41   58.24   1
  25   1 -15  444.73   61.53   1
 -25  -1  15  483.08   60.88   1
 -25   1  16  856.81  101.12   1
 -25   1  16  880.21   85.13   1
  25  -1 -16  968.75   89.91   1
  25   1 -16  952.47  106.63   1
 -25  -1  16 1021.49  114.57   1
 -25   1  17  366.33   50.04   1
  25  -1 -17  375.84   51.43   1
 -25   1  17  361.98   66.36   1
  25   1 -17  417.64   65.78   1
 -25  -1  17  506.51   65.46   1
 -25   1  18  611.36   60.17   1
  25  -1 -18  573.87   62.35   1
 -25   1  18  441.31   77.92   1
  25   1 -18  582.07   77.74   1
 -25  -1  18  558.97   78.57   1
 -25   1  19  282.35   37.68   1
  25  -1 -19  266.91   38.23   1
 -25   1  19  145.95   47.86   1
  25   1 -19  240.83   51.06   1
 -25  -1  19  264.23   47.28   1
 -25   1  20    1.49   12.31   1
 -25   1  20   15.16   14.90   1
  25  -1 -20   -3.28   15.47   1
  25   1 -20   18.94   27.38   1
 -25  -1  20  -26.68   17.34   1
 -25   1  21   20.32   20.98   1
 -25   1  21   81.61   23.51   1
  25  -1 -21   85.23   23.83   1
  25   1 -21   92.81   35.56   1
 -25  -1  21  102.64   28.26   1
 -25   1  22   89.78   24.39   1
  25  -1 -22  119.53   24.60   1
 -25   1  22    9.03   30.03   1
  25   1 -22  135.27   36.77   1
 -25  -1  22   44.34   27.72   1
 -25   1  23  -24.06   15.04   1
  25  -1 -23  -25.13   28.47   1
  25   1 -23  -18.48   26.10   1
 -25  -1  23   12.24   13.64   1
 -25   1  24    3.04   21.28   1
  25  -1 -24   54.06   33.76   1
  25   1 -24   -3.17   31.19   1
 -25  -1  24   19.29   20.80   1
  25   1 -25  273.51   40.28   1
 -25  -1  25  234.78   39.25   1
 -25   1  25  194.21   50.25   1
  25  -1 -25  222.55   57.20   1
 -25   1  26  114.92   34.02   1
  25   1 -26   91.63   34.05   1
 -25  -1  26  131.91   33.09   1
  25  -1 -26  165.39   67.53   1
 -25   1  27   -7.14   22.15   1
  25  -1 -27    1.04   31.08   1
  25   1 -27   -3.27   29.55   1
 -25  -1  27   -6.38   21.25   1
 -25   1  28   -2.41   23.81   1
  25  -1 -28   34.10   26.28   1
  25   1 -28   31.52   32.65   1
 -25  -1  28   27.73   24.09   1
  25  -2  -1  663.53   69.29   1
  25   2  -1  636.92   66.19   1
 -25  -2   1  638.31   74.62   1
 -25   2   1  758.14   95.90   1
  25  -2  -2 1646.11  133.38   1
 -25   2   2 1680.88  170.66   1
  25   2  -2 1742.31  181.10   1
 -25  -2   2 1743.00  170.56   1
  25  -2  -3  689.65   74.43   1
 -25   2   3  862.61  104.43   1
  25   2  -3  768.34   98.81   1
 -25  -2   3  785.84  102.35   1
 -25   2   4 1622.41  141.27   1
  25  -2  -4 1539.38  127.91   1
  25   2  -4 1695.42  173.26   1
 -25  -2   4 1551.47  163.70   1
 -25   2   5  102.29   33.15   1
  25  -2  -5  159.66   31.25   1
  25   2  -5  166.46   37.76   1
 -25  -2   5  177.70   48.38   1
 -25   2   6   20.19   16.86   1
 -25   2   6    6.91   12.27   1
  25  -2  -6   16.38   15.70   1
  25   2  -6   -3.64   16.21   1
 -25  -2   6   -4.44   30.79   1
 -25   2   7 1318.62  183.69   1
 -25   2   7 2095.09  204.29   1
  25  -2  -7 2323.28  202.54   1
  25   2  -7 2219.06  201.18   1
 -25  -2   7 2281.70  185.23   1
 -25   2   8   54.69   27.93   1
 -25   2   8   93.74   31.31   1
  25  -2  -8   76.60   29.61   1
  25   2  -8  102.61   29.43   1
 -25  -2   8  124.91   40.86   1
 -25   2   9    4.37   14.03   1
 -25   2   9   20.18   18.60   1
  25  -2  -9    5.87   20.32   1
  25   2  -9   -4.63   16.98   1
 -25  -2   9   23.74   31.21   1
  25  -2 -10 1828.60  151.81   1
 -25   2  10 1478.02  175.26   1
 -25   2  10 2081.41  194.61   1
  25   2 -10 2288.15  194.36   1
 -25  -2  10 1850.39  195.80   1
 -25   2  11  681.68   66.23   1
  25  -2 -11  622.99   66.60   1
 -25   2  11  519.35   82.24   1
  25   2 -11  716.98   85.74   1
 -25  -2  11  615.16   87.12   1
 -25   2  12  212.69   40.81   1
 -25   2  12  251.86   39.73   1
  25  -2 -12  235.91   39.39   1
  25   2 -12  323.16   50.30   1
 -25  -2  12  290.60   51.60   1
 -25   2  13  149.76   28.92   1
  25  -2 -13  138.89   28.84   1
 -25  -2  13  124.84   29.65   1
 -25   2  13  117.97   37.36   1
 -25   2  14  187.79   34.25   1
  25  -2 -14  197.13   34.78   1
  25   2 -14  189.48   33.73   1
 -25  -2  14  197.75   34.38   1
 -25   2  14  183.76   43.19   1
 -25   2  15  620.87   61.36   1
  25  -2 -15  618.48   63.55   1
  25   2 -15  539.30   61.80   1
 -25  -2  15  568.99   60.37   1
 -25   2  15  477.44   77.29   1
 -25   2  16  223.22   44.48   1
 -25   2  16  381.72   45.16   1
  25  -2 -16  311.39   44.02   1
  25   2 -16  287.14   42.30   1
 -25  -2  16  348.28   42.50   1
 -25   2  17  251.52   41.07   1
  25  -2 -17  229.65   39.81   1
  25   2 -17  229.27   38.21   1
 -25  -2  17  276.95   38.16   1
 -25   2  17  237.73   51.34   1
 -25   2  18  199.76   38.74   1
 -25   2  18  199.33   37.41   1
  25  -2 -18  228.52   41.85   1
  25   2 -18  265.29   36.86   1
 -25  -2  18  213.44   35.95   1
 -25   2  19  830.62   63.76   1
  25  -2 -19  908.30   68.57   1
  25   2 -19  844.14   64.01   1
 -25  -2  19  717.34   61.00   1
  25  -2 -20  332.99   44.56   1
  25   2 -20  445.51   42.29   1
 -25  -2  20  423.99   41.34   1
 -25   2  20  429.18   55.44   1
  25   2 -21  127.55   24.39   1
 -25  -2  21  138.01   24.15   1
 -25   2  21   -2.72   33.58   1
 -25   2  21   73.51   32.34   1
  25  -2 -21   99.20   36.91   1
 -25   2  22   13.36   22.33   1
  25   2 -22   28.40   21.06   1
 -25  -2  22   35.16   19.95   1
 -25   2  22   51.28   28.90   1
  25  -2 -22  137.05   42.65   1
 -25   2  23   11.10   33.12   1
  25  -2 -23  -14.35   38.16   1
  25   2 -23   37.25   28.91   1
 -25  -2  23  -23.82   17.43   1
 -25   2  24   30.58   37.85   1
  25  -2 -24  127.38   51.63   1
  25   2 -24  172.25   43.85   1
 -25  -2  24  146.85   36.25   1
 -25   2  25   28.65   41.22   1
  25  -2 -25  147.41   38.73   1
  25   2 -25  277.86   57.20   1
 -25  -2  25  228.59   46.55   1
 -25   2  26  -12.20   24.54   1
  25  -2 -26    9.51   26.56   1
  25   2 -26   48.59   43.74   1
 -25  -2  26   59.19   28.58   1
  25   2 -27  167.79   59.45   1
 -25  -2  27   91.98   41.43   1
 -25  -3   1   55.28   21.39   1
 -25   3   1   36.43   47.65   1
  25  -3  -1  -13.47   22.79   1
  25   3  -1   18.31   17.43   1
 -25   3   2  268.25   69.92   1
  25  -3  -2  256.69   55.05   1
  25   3  -2  294.22   51.43   1
 -25  -3   2  308.78   61.68   1
 -25   3   3  271.41   46.42   1
 -25   3   3  318.45   59.72   1
  25  -3  -3  333.25   58.55   1
  25   3  -3  320.34   54.93   1
 -25  -3   3  369.17   65.11   1
 -25   3   4   45.13   18.75   1
  25  -3  -4   36.05   22.69   1
  25   3  -4   42.26   19.01   1
 -25   3   4   74.82   28.69   1
 -25  -3   4   82.82   38.69   1
 -25   3   5  164.49   35.65   1
  25  -3  -5  181.52   36.26   1
  25   3  -5  205.25   31.37   1
 -25  -3   5  209.63   35.70   1
 -25   3   5  130.62   41.18   1
 -25   3   6   32.22   21.37   1
  25   3  -6   18.59   15.97   1
 -25  -3   6   30.41   19.74   1
 -25   3   6   17.07   20.06   1
 -25   3   7   60.72   20.87   1
 -25   3   7   56.89   26.30   1
  25   3  -7   72.91   22.28   1
 -25  -3   7   85.17   25.33   1
  25  -3  -7   99.89   42.95   1
 -25   3   8   12.12   16.00   1
  25   3  -8   68.38   18.87   1
 -25  -3   8   42.01   21.75   1
 -25   3   8   33.39   23.45   1
  25  -3  -8   59.80   37.12   1
 -25   3   9  145.02   32.22   1
  25   3  -9  214.74   32.30   1
 -25  -3   9  176.70   35.12   1
 -25   3   9  120.57   41.19   1
  25  -3  -9  207.24   50.36   1
 -25   3  10 1051.04  117.33   1
  25   3 -10 1086.60   97.09   1
 -25  -3  10 1139.85   98.86   1
 -25   3  10 1174.33  133.40   1
  25  -3 -10 1174.97  124.27   1
 -25   3  11   -0.22   14.22   1
  25   3 -11   -4.67   13.16   1
 -25  -3  11    3.68   16.19   1
 -25   3  11   13.82   23.37   1
  25  -3 -11   26.13   35.23   1
  25   3 -12  323.32   42.55   1
 -25  -3  12  340.95   43.78   1
 -25   3  12  226.73   57.03   1
 -25   3  12  324.81   58.62   1
  25  -3 -12  365.90   63.39   1
 -25   3  13   34.05   18.24   1
 -25  -3  13    1.80   18.11   1
 -25   3  13   47.22   27.73   1
  25  -3 -13   23.23   36.29   1
  25   3 -14  364.23   41.83   1
 -25  -3  14  310.38   42.01   1
 -25   3  14  227.95   54.46   1
 -25   3  14  201.48   56.70   1
  25  -3 -14  373.36   62.74   1
 -25   3  15   10.50   15.39   1
  25   3 -15   35.07   16.98   1
 -25  -3  15   45.01   18.44   1
 -25   3  15    0.94   22.80   1
  25  -3 -15   46.35   47.13   1
 -25   3  16   -2.07   23.01   1
  25   3 -16  167.81   24.71   1
 -25  -3  16  203.49   26.26   1
 -25   3  16    5.62   32.58   1
  25  -3 -16  149.65   53.59   1
 -25   3  17   11.95   20.16   1
  25   3 -17   87.59   21.50   1
 -25  -3  17  104.08   21.52   1
 -25   3  17   17.99   29.49   1
  25  -3 -17  103.21   46.92   1
 -25   3  18    3.43   13.29   1
 -25   3  18  -12.20   20.02   1
  25   3 -18   21.28   14.39   1
 -25  -3  18   -4.70   14.07   1
  25  -3 -18  -21.86   36.80   1
 -25   3  19   28.14   29.59   1
  25   3 -19  202.34   28.11   1
 -25  -3  19  201.68   27.70   1
 -25   3  19   -5.41   35.30   1
  25  -3 -19  251.54   51.27   1
  25  -3 -20  663.67   48.63   1
 -25  -3  20  608.00   42.26   1
  25  -3 -21  -20.62   23.05   1
  25   3 -21   -2.73   15.79   1
 -25  -3  21   11.30   16.34   1
 -25   3  21    2.51   23.36   1
 -25   3  21   38.66   34.88   1
  25   3 -22  184.74   31.57   1
 -25  -3  22  175.24   30.70   1
 -25   3  22   43.03   49.74   1
  25  -3 -22  162.46   55.95   1
  25   3 -23    6.05   19.72   1
 -25  -3  23   15.95   21.95   1
 -25   3  23    1.30   32.22   1
  25  -3 -23   38.45   47.93   1
 -25   3  24  -13.17   34.36   1
  25  -3 -24   91.74   34.84   1
  25   3 -24  148.37   29.40   1
 -25  -3  24  149.50   31.19   1
 -25  -3  25  216.87   42.63   1
  25   3 -25  264.20   62.80   1
  25   3 -26    4.98   44.04   1
 -25  -3  26   38.04   28.45   1
 -25   4   1   41.38   19.90   1
 -25   4   1   21.13   31.52   1
  25  -4  -1   45.42   33.07   1
  25   4  -1  114.83   24.86   1
 -25  -4   1   89.99   40.91   1
 -25   4   2  503.14   75.89   1
 -25   4   2  257.43   79.04   1
  25   4  -2  681.21   75.16   1
 -25  -4   2  596.66   83.92   1
  25  -4  -3  282.20   45.51   1
  25   4  -3  352.07   39.28   1
 -25  -4   3  334.37   45.12   1
 -25   4   3  247.60   53.21   1
 -25   4   3  140.44   54.89   1
 -25   4   4  525.70   64.06   1
  25   4  -4  662.63   56.94   1
 -25  -4   4  704.03   63.95   1
  25  -4  -4  484.86   79.59   1
  25   4  -5  441.36   43.37   1
 -25  -4   5  397.10   47.70   1
 -25   4   5  297.67   56.45   1
  25  -4  -5  377.52   64.56   1
 -25   4   6   89.23   24.92   1
 -25   4   6  -12.28   29.03   1
 -25  -4   6  117.05   29.01   1
  25  -4  -6  108.97   46.59   1
  25   4  -6  172.19   31.53   1
 -25   4   7  277.82   45.28   1
  25  -4  -7  390.87   65.18   1
  25   4  -7  400.88   55.07   1
 -25  -4   7  445.93   64.32   1
 -25   4   8   33.57   23.27   1
 -25   4   8  -18.84   35.63   1
  25  -4  -8  164.15   46.31   1
  25   4  -8  140.60   30.81   1
 -25  -4   8  153.93   43.55   1
 -25   4   9   -5.10   18.30   1
 -25   4   9  -21.99   25.53   1
  25  -4  -9   40.76   36.78   1
  25   4  -9   27.31   15.98   1
 -25  -4   9    3.57   19.96   1
 -25   4  10    3.91   11.75   1
 -25   4  10    1.19   25.26   1
  25  -4 -10    3.38   37.33   1
  25   4 -10  -12.72   15.00   1
 -25  -4  10    6.91   18.51   1
 -25   4  11    6.83   22.43   1
 -25   4  11  -15.79   24.11   1
  25  -4 -11   12.55   50.18   1
  25   4 -11   34.02   20.49   1
 -25  -4  11  101.53   23.12   1
 -25   4  12   15.16   20.57   1
  25  -4 -12    2.68   50.75   1
 -25  -4  12   38.62   21.58   1
 -25   4  13   -1.29   21.40   1
 -25   4  13   -4.46   23.69   1
  25  -4 -13   53.99   47.29   1
  25   4 -13   40.38   29.00   1
 -25  -4  13   77.68   23.11   1
 -25   4  14  -13.05   21.92   1
 -25   4  14   -9.18   20.67   1
  25  -4 -14   76.64   41.07   1
  25   4 -14   19.82   26.90   1
 -25  -4  14  -12.37   19.26   1
  25  -4 -15  -12.60   23.52   1
 -25   4  15   -1.28   21.67   1
 -25   4  15   33.67   25.81   1
  25   4 -15   44.06   27.57   1
 -25  -4  15   -1.03   19.73   1
 -25   4  16    1.56   22.98   1
 -25   4  16   45.56   39.62   1
  25  -4 -16  115.28   51.77   1
  25   4 -16  147.30   37.20   1
 -25  -4  16  181.74   31.08   1
 -25   4  17   54.73   50.71   1
  25  -4 -17  244.65   58.36   1
  25   4 -17  220.89   44.41   1
 -25  -4  17  329.22   38.92   1
 -25   4  18    8.75   34.30   1
 -25   4  18   12.85   24.42   1
  25  -4 -18   33.18   46.58   1
  25   4 -18   52.17   29.87   1
 -25  -4  18  -13.81   20.49   1
 -25   4  19    8.74   29.34   1
  25  -4 -19    0.49   28.18   1
  25   4 -19   26.60   16.87   1
 -25  -4  19    6.58   20.06   1
  25  -4 -20   24.86   27.65   1
  25   4 -20   -1.94   14.78   1
 -25   4  20  -48.60   32.25   1
 -25  -4  20    7.70   17.22   1
  25   4 -21   64.31   26.05   1
 -25  -4  21   42.75   26.34   1
  25   4 -22   -9.76   18.67   1
 -25  -4  22   14.44   21.15   1
  25   4 -23   89.10   28.56   1
 -25  -4  23   84.88   30.38   1
 -25   5   1   -7.23   24.92   1
 -25   5   1  -14.39   36.77   1
  25  -5  -1   68.03   54.04   1
 -25  -5   1  231.05   48.61   1
  25   5  -2   22.53   16.50   1
 -25  -5   2   27.30   21.32   1
 -25   5   2   -9.32   22.44   1
 -25   5   2   32.48   27.01   1
  25  -5  -2   39.74   46.47   1
 -25   5   3    7.15   14.41   1
 -25  -5   3   -7.34   18.98   1
 -25   5   3   -2.67   23.93   1
  25  -5  -3  -18.09   44.84   1
  25   5  -3    4.74   15.61   1
 -25   5   4    6.06   16.25   1
 -25   5   4   16.96   26.56   1
  25  -5  -4   11.77   46.99   1
  25   5  -4   56.49   19.98   1
 -25  -5   4   11.78   36.11   1
 -25   5   5    8.62   21.54   1
 -25   5   5    8.82   33.92   1
  25  -5  -5   53.98   45.07   1
  25   5  -5  172.60   28.35   1
 -25  -5   5  133.16   42.60   1
  25   5  -6   19.07   16.52   1
 -25   5   6   -3.77   22.24   1
 -25   5   6   33.52   29.24   1
  25  -5  -6    6.53   40.10   1
 -25  -5   6    7.91   35.35   1
  25   5  -7    3.63   18.02   1
 -25  -5   7   10.83   21.42   1
 -25   5   7   29.33   24.09   1
 -25   5   7  -16.26   27.02   1
  25  -5  -7   73.90   43.50   1
  25   5  -8  119.08   20.82   1
 -25  -5   8   83.05   23.44   1
 -25   5   8   14.91   27.57   1
 -25   5   8   10.25   29.13   1
  25  -5  -8   38.97   45.17   1
  25   5  -9  -10.94   12.46   1
 -25  -5   9   -9.76   16.13   1
 -25   5   9    1.38   17.72   1
 -25   5   9  -12.84   21.14   1
  25  -5  -9  -29.74   40.87   1
 -25   5  10   -8.45   19.94   1
  25   5 -10   19.20   15.77   1
 -25  -5  10    0.00   17.33   1
 -25   5  10  -18.84   19.61   1
  25  -5 -10   51.01   44.90   1
 -25  -5  11   40.14   18.04   1
 -25   5  11  -11.27   20.22   1
 -25  -5  12   -7.62   24.99   1
 -25   5  12   18.38   16.89   1
  25   5 -12   -0.17   27.42   1
 -25   5  13    3.21   15.88   1
 -25  -5  13    5.03   22.77   1
  25   5 -13   69.11   38.42   1
 -25   5  14   -2.65   25.96   1
  25   5 -14  162.77   46.82   1
 -25  -5  14  228.06   37.91   1
  25   5 -15   15.91   33.49   1
 -25  -5  15  -18.74   22.37   1
  25   5 -16   -9.17   28.50   1
 -25  -5  16  -24.07   18.25   1
  25   5 -17   24.11   45.19   1
 -25  -5  17  294.51   45.68   1
  25   5 -18  -20.22   40.13   1
 -25  -5  18   72.87   25.17   1
  25   5 -19   -3.01   38.32   1
 -25  -5  19    7.13   21.19   1
  25   6  -1   16.92   20.96   1
 -25  -6   1   45.56   25.28   1
 -25  -6   2   79.11   26.59   1
  25   6  -2   -4.16   25.67   1
  25   6  -3    5.97   31.14   1
 -25  -6   3  151.16   61.79   1
  25   6  -4    7.08   22.54   1
 -25  -6   4   82.68   59.25   1
  25   6  -5   17.37   20.04   1
 -25  -6   5    0.66   31.43   1
 -25  -6   6   58.58   25.34   1
  25   6  -6    2.21   22.35   1
 -25  -6   7    1.29   22.88   1
  25   6  -7   14.47   18.33   1
  25   6  -8    6.61   23.80   1
 -25  -6   8   66.57   33.45   1
 -25  -6   9   11.84   32.17   1
  25   6 -10    3.03   30.29   1
 -25  -6  10   45.60   33.39   1
  25   6 -11   -5.78   29.77   1
 -25  -6  11  239.92   40.20   1
 -24   0   1    2.04   15.69   1
  24   0  -1   -1.61   10.38   1
 -24   0   2  614.80   69.75   1
  24   0  -2  604.12   62.54   1
 -24   0   3   10.26   17.38   1
  24   0  -3    2.99   13.76   1
 -24   0   4  156.43   49.79   1
  24   0  -4  193.32   40.09   1
 -24   0   5    5.80   29.48   1
  24   0  -5    4.67   14.56   1
 -24   0   6 1941.11  177.28   1
  24   0  -6 1722.83  192.56   1
 -24   0   7  -10.12   15.55   1
  24   0  -7   -3.30   11.41   1
 -24   0   8  284.56   45.17   1
  24   0  -8  303.35   41.51   1
 -24   0   9   -8.24   13.46   1
  24   0  -9  -11.20   10.47   1
 -24   0  10 1627.04  186.75   1
  24   0 -10 1809.90  185.05   1
 -24   0  11   17.98   19.28   1
  24   0 -11   10.03   17.01   1
 -24   0  12 5477.30  509.39   1
 -24   0  13   -1.39   14.33   1
  24   0 -13   -0.28   12.73   1
 -24   0  14   53.76   18.72   1
  24   0 -14   73.97   18.02   1
 -24   0  14    6.79   16.91   1
 -24   0  14   26.11   16.95   1
 -24   0  15  -10.11   14.78   1
  24   0 -15    2.19   13.99   1
 -24   0  15   10.05   11.09   1
 -24   0  16  665.44   57.90   1
  24   0 -16  591.46   59.80   1
 -24   0  16  386.70   72.45   1
 -24   0  17    4.33   12.94   1
 -24   0  17  -21.08   15.18   1
  24   0 -17    4.23   24.94   1
 -24   0  18  730.71  107.29   1
 -24   0  18 1003.91  113.96   1
  24   0 -18 1206.33  108.38   1
 -24   0  19   15.10   20.51   1
 -24   0  19   -0.16   19.34   1
  24   0 -19   26.20   28.06   1
 -24   0  20   28.84   21.90   1
 -24   0  20   33.62   22.59   1
  24   0 -20   30.67   30.33   1
 -24   0  21    6.54   12.91   1
 -24   0  21    8.78   17.82   1
  24   0 -21   12.05   27.99   1
 -24   0  22   22.48   21.27   1
 -24   0  22    3.43   19.85   1
  24   0 -22   15.02   29.53   1
 -24   0  23    6.84   13.76   1
 -24   0  23   10.77   16.30   1
  24   0 -23    1.72   28.92   1
 -24   0  24  158.28   34.92   1
  24   0 -24  220.52   36.34   1
 -24   0  25   -5.47   15.33   1
  24   0 -25    3.83   16.10   1
 -24   0  26    9.96   14.88   1
  24   0 -26  -16.41   16.02   1
 -24   0  27   -1.69   17.54   1
  24   0 -27   28.58   31.06   1
 -24   0  28  368.70   66.55   1
  24   0 -28  353.07   84.15   1
 -24   0  29   25.15   28.81   1
  24   0 -29   46.75   45.91   1
 -24   0  30   12.51   24.58   1
  24   0 -30   -2.68   43.39   1
  24   1  -1    9.16   13.84   1
 -24  -1   1   16.36   18.99   1
 -24   1   1   39.23   32.35   1
  24  -1  -1   28.35   17.31   1
  24  -1  -2  798.18   68.75   1
  24   1  -2  574.03   67.00   1
 -24  -1   2  690.88   75.83   1
 -24   1   2  697.49   94.97   1
 -24   1   3   39.66   18.60   1
  24  -1  -3    8.93   14.16   1
  24   1  -3   13.13   12.79   1
 -24  -1   3   -6.10   17.78   1
 -24   1   4  216.81   35.80   1
  24  -1  -4  154.72   31.95   1
  24   1  -4  178.03   31.06   1
 -24  -1   4  195.85   35.79   1
 -24   1   5   28.43   22.45   1
  24   1  -5   71.03   19.01   1
 -24  -1   5   48.67   22.30   1
  24  -1  -5   48.27   23.72   1
  24   1  -6  216.29   34.61   1
 -24  -1   6  198.82   38.11   1
 -24   1   6  188.73   53.15   1
  24  -1  -6  249.19   45.53   1
 -24  -1   7    9.52   15.05   1
 -24   1   7  -29.99   28.79   1
  24  -1  -7  -30.88   12.91   1
  24   1  -7   18.26   12.23   1
 -24   1   8   52.88   23.10   1
  24  -1  -8   70.88   20.82   1
  24   1  -8   71.76   26.45   1
 -24  -1   8   63.94   37.30   1
 -24   1   9   -2.20   15.41   1
  24  -1  -9    4.99   12.55   1
 -24   1   9    7.53    8.81   1
  24   1  -9   -1.61   16.04   1
 -24  -1   9   16.26   30.26   1
 -24   1  10  103.95   24.23   1
 -24  -1  10   90.14   24.82   1
 -24   1  10   25.21   24.54   1
  24  -1 -10  143.28   28.26   1
  24   1 -10   67.03   27.18   1
  24   1 -11    6.10   13.21   1
 -24  -1  11    0.94   16.31   1
 -24   1  11   12.07   13.37   1
 -24   1  11   22.80   18.30   1
  24   1 -12  640.54   57.67   1
 -24  -1  12  547.55   58.35   1
 -24   1  12  410.55   73.29   1
 -24   1  12  580.11   76.87   1
  24  -1 -12  499.05   74.13   1
  24  -1 -13   25.81   15.18   1
 -24  -1  13   18.46   15.98   1
 -24   1  13   14.97   13.82   1
 -24   1  13  -19.91   18.62   1
 -24   1  14    6.67   17.55   1
  24  -1 -14   36.58   16.67   1
  24   1 -14   21.75   16.48   1
 -24  -1  14    8.84   17.51   1
 -24   1  14   27.27   17.19   1
 -24   1  15  362.27   47.44   1
  24  -1 -15  351.82   48.29   1
 -24   1  15  325.94   60.66   1
  24   1 -15  355.56   61.95   1
 -24  -1  15  484.63   62.32   1
 -24   1  16    5.15   10.74   1
 -24   1  16  -13.94   13.97   1
  24  -1 -16    3.71   13.25   1
  24   1 -16  -28.05   24.12   1
 -24  -1  16    8.90   15.23   1
 -24   1  17  283.91   40.62   1
 -24   1  17  293.36   39.27   1
  24  -1 -17  259.95   39.57   1
  24   1 -17  336.65   52.90   1
 -24  -1  17   81.76   47.12   1
 -24  -1  17  383.37   49.99   1
 -24   1  18   26.37   15.46   1
  24  -1 -18    3.43   15.05   1
 -24   1  18  -11.31   17.92   1
  24   1 -18    3.65   25.77   1
 -24  -1  18   -5.83   10.87   1
 -24  -1  18   17.17   15.81   1
 -24   1  19    8.43   14.75   1
  24  -1 -19    0.00   14.79   1
 -24   1  19  -14.10   19.20   1
  24   1 -19   10.39   25.41   1
 -24  -1  19   -1.16   12.12   1
 -24  -1  19    3.81   15.81   1
 -24   1  20    2.73   17.47   1
  24  -1 -20   50.14   18.66   1
 -24   1  20   26.21   25.08   1
  24   1 -20   57.56   29.67   1
 -24  -1  20   11.59   20.08   1
 -24  -1  20   11.63   21.38   1
 -24   1  21  123.64   27.50   1
  24  -1 -21  153.60   27.87   1
 -24   1  21   77.33   36.64   1
  24   1 -21  145.64   40.29   1
 -24  -1  21   74.51   34.03   1
 -24  -1  21  136.47   33.73   1
 -24   1  22  299.17   35.29   1
  24  -1 -22  315.99   36.00   1
  24   1 -22  283.99   48.60   1
 -24  -1  22  121.06   42.28   1
 -24  -1  22  310.77   42.65   1
 -24   1  23    1.47   15.24   1
  24  -1 -23  -15.19   15.77   1
 -24   1  23   -4.00   17.91   1
  24   1 -23   13.39   27.64   1
 -24  -1  23    6.54   18.11   1
 -24  -1  23  -24.95   16.19   1
 -24   1  24  233.59   30.89   1
  24  -1 -24  171.48   31.14   1
 -24   1  24  -11.09   37.30   1
  24   1 -24  241.05   44.83   1
 -24  -1  24  182.50   37.36   1
 -24   1  25   14.53   27.41   1
 -24   1  25   81.09   26.21   1
  24  -1 -25   39.91   37.62   1
  24   1 -25   63.40   35.24   1
 -24  -1  25   59.94   25.72   1
 -24   1  26   79.94   33.85   1
  24  -1 -26  148.93   44.81   1
  24   1 -26   76.90   41.12   1
 -24  -1  26   84.98   33.22   1
 -24   1  27   95.18   40.06   1
  24  -1 -27  133.36   63.08   1
  24   1 -27  153.74   65.90   1
 -24  -1  27  187.49   43.25   1
 -24   1  28  109.27   31.85   1
  24  -1 -28  114.43   34.20   1
  24   1 -28  111.62   39.20   1
 -24  -1  28  105.53   32.11   1
 -24   1  29   36.60   24.75   1
  24  -1 -29   59.41   26.94   1
  24   1 -29   23.49   33.33   1
 -24  -1  29    8.79   24.89   1
  24   2  -1  212.16   32.38   1
 -24  -2   1  161.48   37.02   1
 -24   2   1  224.21   52.41   1
  24  -2  -1  170.79   42.16   1
  24  -2  -2  572.20   59.78   1
 -24   2   2  571.58   84.05   1
  24   2  -2  558.68   78.15   1
 -24  -2   2  519.46   83.54   1
 -24   2   3  246.53   37.12   1
  24  -2  -3  170.57   33.30   1
  24   2  -3  155.53   41.38   1
 -24  -2   3  213.91   52.37   1
 -24   2   4   36.91   18.93   1
  24  -2  -4   13.30   17.85   1
  24   2  -4   21.91   15.91   1
 -24  -2   4  -16.67   31.29   1
 -24   2   5  250.53   58.56   1
 -24   2   5  406.00   67.37   1
  24  -2  -5  422.12   60.83   1
  24   2  -5  414.91   59.12   1
 -24  -2   5  383.87   66.82   1
  24  -2  -6  453.24   53.39   1
  24   2  -6  494.43   52.25   1
 -24  -2   6  513.43   57.78   1
 -24   2   6  357.19   67.37   1
 -24   2   6  480.13   71.44   1
 -24   2   7   43.55   20.97   1
  24  -2  -7   57.04   18.28   1
  24   2  -7   40.88   18.43   1
 -24  -2   7   42.26   21.29   1
 -24   2   7   37.78   21.05   1
 -24   2   8   12.73   18.23   1
  24   2  -8   13.69   16.24   1
 -24  -2   8    4.80   19.15   1
 -24   2   8   39.78   17.87   1
  24  -2  -8   38.98   20.50   1
 -24   2   9 1373.86  152.34   1
  24   2  -9 1602.06  122.17   1
 -24  -2   9 1588.79  134.16   1
 -24   2   9 1653.51  168.20   1
  24   2 -10  131.55   26.76   1
 -24  -2  10  141.64   29.11   1
 -24   2  10  110.08   35.08   1
 -24   2  10  121.99   35.57   1
  24  -2 -10  113.42   39.25   1
  24  -2 -11  131.58   28.36   1
 -24   2  11  105.69   36.05   1
 -24   2  11  132.59   36.09   1
  24   2 -11  146.42   34.81   1
 -24  -2  11  142.22   35.97   1
 -24   2  12  353.43   54.17   1
  24  -2 -12  390.27   51.04   1
 -24   2  12  408.85   66.33   1
  24   2 -12  509.70   65.58   1
 -24  -2  12  405.45   66.65   1
 -24   2  13  410.16   47.88   1
  24  -2 -13  371.99   48.37   1
 -24   2  13  295.15   59.89   1
 -24  -2  13  466.16   62.69   1
 -24   2  14   32.46   16.72   1
  24  -2 -14   15.98   16.90   1
 -24   2  14    8.22   18.90   1
  24   2 -14   27.25   26.06   1
 -24  -2  14   27.13   20.14   1
 -24   2  15  264.92   42.15   1
 -24   2  15  248.54   40.64   1
  24  -2 -15  317.06   42.02   1
  24   2 -15  265.09   53.40   1
 -24  -2  15  256.43   52.00   1
 -24   2  16   21.10   16.46   1
  24  -2 -16   -1.37   16.37   1
  24   2 -16   -7.13   14.35   1
 -24  -2  16   -3.49   15.42   1
 -24   2  16   14.44   20.08   1
 -24   2  17  890.19  104.15   1
 -24   2  17  959.52   87.65   1
  24   2 -17 1013.13   91.43   1
 -24  -2  17  897.96   86.53   1
  24  -2 -17 1065.97  112.32   1
 -24   2  18  292.70   47.66   1
 -24   2  18  297.41   45.15   1
  24   2 -18  451.94   45.82   1
 -24  -2  18  301.86   44.03   1
  24  -2 -18  305.35   60.13   1
 -24   2  19  172.24   43.44   1
 -24   2  19  354.01   42.78   1
  24  -2 -19  324.80   43.84   1
  24   2 -19  346.17   42.16   1
 -24  -2  19  314.05   40.90   1
 -24   2  20   69.78   22.43   1
  24  -2 -20   32.12   22.37   1
  24   2 -20  117.62   21.97   1
 -24  -2  20  110.54   21.91   1
 -24   2  20   -5.61   26.21   1
 -24   2  21  227.70   34.79   1
  24  -2 -21  232.81   34.41   1
  24   2 -21  235.01   32.53   1
 -24  -2  21  277.50   32.58   1
 -24   2  22    6.80   20.21   1
  24  -2 -22   14.33   20.44   1
  24   2 -22   -3.50   16.24   1
 -24  -2  22  -21.01   15.57   1
 -24   2  22   27.77   20.30   1
  24  -2 -23  188.12   33.12   1
  24   2 -23  167.37   28.52   1
 -24  -2  23  154.23   27.76   1
 -24   2  23   11.90   34.58   1
 -24   2  23  155.57   44.83   1
  24   2 -24   57.03   20.15   1
 -24  -2  24   61.66   19.81   1
 -24   2  24   -0.00   24.38   1
 -24   2  24   72.11   36.66   1
  24  -2 -24   16.07   42.04   1
  24   2 -25  211.86   38.76   1
 -24  -2  25  187.44   37.77   1
 -24   2  25  227.34   55.20   1
  24  -2 -25  260.19   62.34   1
 -24   2  26   18.21   25.42   1
  24  -2 -26   16.92   23.47   1
 -24  -2  26   -3.60   21.73   1
  24   2 -26  -33.64   40.38   1
 -24   2  27    5.73   38.01   1
  24  -2 -27  241.78   43.03   1
  24   2 -27  335.92   66.70   1
 -24  -2  27  238.13   50.12   1
 -24   2  28  -19.68   56.92   1
  24  -2 -28  323.11   70.67   1
  24   2 -28  401.59   77.98   1
 -24  -2  28  394.69   58.16   1
  24   2 -29   10.90   59.03   1
 -24  -2  29   44.70   29.20   1
 -24   3   1  209.44   61.40   1
  24  -3  -1  235.81   48.54   1
  24   3  -1  222.48   44.35   1
 -24  -3   1  213.54   54.78   1
  24  -3  -2  485.01   53.12   1
 -24   3   2  307.57   65.29   1
 -24   3   2  380.27   77.60   1
  24   3  -2  513.77   64.77   1
 -24  -3   2  496.69   73.09   1
 -24   3   3  454.99   66.47   1
 -24   3   3  511.10   63.15   1
  24  -3  -3  637.04   62.25   1
  24   3  -3  544.06   76.73   1
 -24  -3   3  629.72   83.87   1
 -24   3   4   90.41   30.95   1
 -24   3   4   75.13   33.06   1
  24  -3  -4  171.70   36.32   1
  24   3  -4  103.50   31.37   1
 -24  -3   4  145.35   44.78   1
 -24   3   5    5.04   15.52   1
 -24   3   5  -14.55   21.00   1
  24  -3  -5   22.33   21.92   1
  24   3  -5   16.08   15.64   1
 -24  -3   5   -1.85   31.14   1
 -24   3   6   25.44   16.70   1
 -24   3   6   70.87   27.80   1
  24   3  -6   37.45   22.88   1
 -24  -3   6   65.61   35.82   1
 -24   3   7  100.95   26.81   1
  24  -3  -7  142.51   31.98   1
 -24   3   7  125.70   38.35   1
  24   3  -7  121.12   34.96   1
 -24  -3   7  186.83   45.41   1
 -24   3   8   53.72   18.73   1
 -24   3   8   69.87   20.38   1
  24  -3  -8   33.23   36.48   1
  24   3  -8   60.52   24.07   1
 -24  -3   8    9.52   35.65   1
 -24   3   9  214.02   39.41   1
 -24   3   9  205.00   38.48   1
  24  -3  -9  244.87   55.05   1
  24   3  -9  302.26   48.75   1
 -24  -3   9  239.99   56.21   1
 -24   3  10  105.87   27.73   1
 -24   3  10  118.64   38.28   1
  24  -3 -10  118.47   44.94   1
  24   3 -10  120.02   34.58   1
 -24  -3  10  173.68   36.87   1
 -24   3  11    7.74   13.88   1
 -24  -3  11   10.27   16.89   1
 -24   3  11   17.91   22.70   1
  24  -3 -11  -16.00   33.58   1
  24   3 -11   14.26   15.36   1
  24   3 -12   75.33   23.14   1
 -24  -3  12  105.87   24.51   1
 -24   3  12   58.29   30.60   1
 -24   3  12   76.32   32.68   1
  24  -3 -12   72.14   40.59   1
 -24   3  13    0.32   12.39   1
  24  -3 -13   23.48   19.52   1
 -24  -3  13   27.00   16.42   1
 -24   3  13    6.79   24.07   1
  24  -3 -14  168.31   31.87   1
  24   3 -14  137.74   27.81   1
 -24  -3  14  127.20   28.94   1
 -24   3  14   97.91   36.49   1
 -24   3  14  156.67   40.05   1
  24  -3 -15  853.57   79.18   1
  24   3 -15  794.46   74.04   1
 -24  -3  15  733.14   71.48   1
 -24   3  15  619.11   91.69   1
 -24   3  15  684.48   96.98   1
  24  -3 -16    0.94   26.40   1
  24   3 -16   32.25   16.19   1
 -24  -3  16   37.29   17.44   1
 -24   3  16    7.33   23.46   1
 -24   3  16   21.76   22.03   1
  24   3 -17    8.63   14.59   1
 -24  -3  17   11.07   14.71   1
 -24   3  17    5.17   19.05   1
 -24   3  17    7.16   21.60   1
  24  -3 -17    4.67   40.80   1
 -24   3  18   -2.54   13.64   1
  24   3 -18    5.98   15.05   1
 -24  -3  18   11.43   15.41   1
 -24   3  18   19.07   22.73   1
  24  -3 -18   21.73   36.87   1
 -24   3  19   -9.25   12.16   1
  24   3 -19    0.00   13.76   1
 -24  -3  19  -10.82   13.79   1
 -24   3  19   -5.16   20.61   1
  24  -3 -19   12.08   36.02   1
 -24   3  20  -25.09   29.95   1
  24   3 -20    9.52   14.24   1
 -24  -3  20    8.16   14.98   1
 -24   3  20   -4.48   12.97   1
  24  -3 -20   -3.27   38.44   1
  24  -3 -21  482.96   43.92   1
  24   3 -21  381.64   37.77   1
 -24  -3  21  372.04   37.40   1
 -24   3  22    1.37   11.70   1
 -24   3  22  -12.09   30.57   1
  24  -3 -22   -8.42   21.07   1
  24   3 -22  -10.48   14.54   1
 -24  -3  22   -7.29   13.28   1
 -24   3  23   21.93   18.09   1
  24   3 -23   81.11   21.63   1
 -24  -3  23   59.26   20.69   1
 -24   3  23   -2.53   34.28   1
  24  -3 -23   72.83   49.92   1
  24   3 -24   92.54   22.68   1
 -24  -3  24   53.90   22.20   1
 -24   3  24    6.40   35.54   1
  24  -3 -24   50.26   50.62   1
 -24   3  25   26.53   28.11   1
  24  -3 -25   19.88   27.36   1
  24   3 -25   34.25   23.55   1
 -24  -3  25    5.84   23.71   1
  24   3 -26   95.14   33.32   1
 -24  -3  26  130.41   32.61   1
  24   3 -27    2.95   29.66   1
 -24  -3  27  -14.84   21.67   1
 -24   4   1   38.32   18.38   1
 -24   4   1   65.92   31.40   1
  24  -4  -1   71.02   28.27   1
  24   4  -1   23.65   21.86   1
 -24  -4   1   40.88   37.12   1
 -24   4   2   16.30   13.19   1
 -24   4   2   10.39   21.32   1
  24   4  -2    2.26   15.20   1
 -24  -4   2    0.36   33.25   1
  24   4  -3   56.92   18.65   1
 -24   4   3   40.92   25.16   1
 -24   4   3   55.90   29.37   1
  24  -4  -3   40.88   34.94   1
 -24  -4   3   31.47   37.62   1
 -24   4   4  194.70   35.22   1
  24  -4  -4  204.89   37.58   1
  24   4  -4  189.84   33.13   1
 -24  -4   4  173.42   37.98   1
 -24   4   4  199.68   47.84   1
 -24   4   5   35.96   16.99   1
  24  -4  -5   19.42   23.77   1
  24   4  -5   49.20   18.34   1
 -24  -4   5   31.99   22.02   1
 -24   4   5   55.64   29.18   1
 -24   4   6  121.24   33.23   1
  24   4  -6  167.89   28.20   1
 -24  -4   6  173.76   31.92   1
 -24   4   6   82.80   36.45   1
  24  -4  -6  161.86   49.67   1
 -24   4   7   41.69   17.82   1
 -24   4   7   48.51   26.16   1
  24   4  -7   38.20   19.79   1
 -24  -4   7   50.54   22.89   1
  24  -4  -7   64.34   40.20   1
  24   4  -8  562.17   54.13   1
 -24  -4   8  520.29   58.78   1
 -24   4   8  436.57   69.84   1
 -24   4   8  340.01   73.28   1
  24  -4  -8  421.29   75.97   1
 -24   4   9  332.77   47.93   1
  24   4  -9  318.93   44.40   1
 -24  -4   9  380.86   46.79   1
 -24   4   9  291.01   61.55   1
  24  -4  -9  315.02   65.52   1
 -24   4  10   -4.82   11.78   1
  24   4 -10   -1.49   12.29   1
 -24  -4  10   13.83   15.88   1
 -24   4  10   -0.57   24.03   1
  24  -4 -10  -10.94   34.85   1
  24   4 -11  593.04   43.19   1
 -24  -4  11  559.65   45.07   1
  24  -4 -11  527.02   72.06   1
  24   4 -12  415.45   37.20   1
 -24  -4  12  427.74   38.87   1
  24  -4 -12  419.68   66.40   1
  24   4 -13  364.11   36.23   1
  24  -4 -13  410.02   63.06   1
 -24  -4  13  464.89   47.02   1
 -24   4  14   -2.34   22.06   1
  24   4 -14   29.93   16.59   1
 -24   4  14   15.75   21.95   1
  24  -4 -14  -10.70   39.52   1
 -24  -4  14   52.47   20.83   1
 -24   4  15    8.47   33.45   1
  24   4 -15  290.70   32.28   1
 -24   4  15   17.34   39.79   1
  24  -4 -15  297.18   56.26   1
 -24  -4  15  306.38   40.42   1
  24  -4 -16  366.10   44.04   1
  24   4 -16  481.36   52.53   1
 -24  -4  16  436.70   47.77   1
 -24   4  17   -3.46   19.63   1
  24  -4 -17   69.74   27.94   1
 -24   4  17   35.57   40.69   1
  24   4 -17   83.47   32.78   1
 -24  -4  17   73.96   24.88   1
 -24   4  18    0.27   13.93   1
 -24   4  18   30.77   36.80   1
  24  -4 -18    2.77   43.00   1
  24   4 -18    5.99   27.30   1
 -24  -4  18   -1.75   17.80   1
 -24   4  19   28.63   22.43   1
 -24   4  19  -12.60   34.13   1
  24  -4 -19  -11.74   49.58   1
  24   4 -19   14.63   30.21   1
 -24  -4  19   54.73   21.59   1
 -24   4  20   -3.53   14.34   1
 -24   4  20    7.49   28.67   1
  24  -4 -20   13.48   27.80   1
  24   4 -20   39.66   29.43   1
 -24  -4  20   16.44   20.32   1
 -24   4  21   -5.88   14.81   1
  24  -4 -21   11.90   27.56   1
 -24   4  21   18.64   32.82   1
  24   4 -21   -5.69   29.74   1
 -24  -4  21   57.58   20.09   1
 -24   4  22   20.35   32.68   1
  24  -4 -22   76.04   63.37   1
  24   4 -22   75.16   32.25   1
 -24  -4  22   88.84   28.96   1
  24   4 -23  118.50   32.96   1
 -24  -4  23  162.21   42.96   1
  24   4 -24   20.96   27.08   1
 -24  -4  24   84.51   33.05   1
 -24   5   1   -4.43   16.58   1
 -24   5   1    3.30   27.41   1
  24  -5  -1   46.26   52.49   1
  24   5  -1   72.58   21.09   1
 -24  -5   1   93.60   39.88   1
 -24   5   2    0.00   13.21   1
  24   5  -2    1.81   12.28   1
 -24   5   2   -1.24   22.12   1
  24  -5  -2   -0.81   40.98   1
 -24  -5   2   -8.51   34.87   1
  24   5  -3   87.29   18.19   1
 -24  -5   3   40.22   22.09   1
 -24   5   3   10.52   24.14   1
  24  -5  -3  -16.00   44.21   1
 -24   5   4    1.83   23.04   1
  24   5  -4  168.68   24.47   1
 -24  -5   4  144.56   28.17   1
 -24   5   4   69.63   33.29   1
  24  -5  -4   61.23   49.74   1
 -24   5   5    1.18   13.70   1
 -24  -5   5   35.10   19.90   1
 -24   5   5  -41.87   25.60   1
  24  -5  -5   22.88   36.85   1
  24   5  -5   35.89   18.03   1
 -24  -5   6  217.22   31.13   1
 -24   5   6   96.88   38.73   1
  24  -5  -6   95.70   46.68   1
  24   5  -6  213.82   32.89   1
 -24   5   7   -9.72   26.89   1
 -24   5   7   -1.34   41.49   1
  24  -5  -7  155.57   53.63   1
  24   5  -7  296.02   36.74   1
 -24  -5   7  306.48   49.82   1
 -24   5   8    9.86   18.28   1
 -24   5   8  -57.96   23.73   1
  24  -5  -8   15.30   45.53   1
  24   5  -8    8.05   15.73   1
 -24  -5   8   30.53   20.18   1
  24  -5  -9   31.03   29.92   1
 -24   5   9    1.66   25.13   1
 -24   5   9  -19.79   29.07   1
  24   5  -9  120.19   24.03   1
 -24  -5   9  126.94   27.19   1
 -24   5  10   10.99   18.79   1
 -24   5  10   -2.32   29.98   1
  24  -5 -10   46.29   46.20   1
  24   5 -10  100.11   24.72   1
 -24  -5  10   95.90   27.02   1
 -24   5  11    4.03   16.20   1
 -24   5  11    0.47   29.16   1
  24  -5 -11   48.42   47.76   1
 -24  -5  11   99.22   25.00   1
 -24   5  12   13.58   13.90   1
 -24   5  12   23.51   27.10   1
  24  -5 -12    2.53   46.40   1
  24   5 -12    6.68   27.15   1
 -24  -5  12   -2.20   20.27   1
 -24   5  13    8.63   14.55   1
  24  -5 -13   17.02   26.52   1
 -24   5  13   14.68   26.69   1
  24   5 -13    0.33   36.25   1
 -24  -5  13    2.92   24.16   1
 -24   5  14  -14.04   17.51   1
 -24   5  14  -63.96   23.32   1
  24  -5 -14   -7.32   47.25   1
  24   5 -14   12.42   34.94   1
 -24  -5  14   21.24   21.71   1
 -24   5  15   -3.40   24.52   1
 -24   5  15   34.97   34.55   1
  24   5 -15  229.12   45.32   1
 -24  -5  15  263.34   37.47   1
 -24   5  16  -15.58   20.91   1
  24   5 -16   -3.49   29.66   1
 -24  -5  16   40.27   20.91   1
 -24   5  17  -18.73   12.44   1
  24   5 -17    1.42   28.88   1
 -24  -5  17  -13.76   19.04   1
  24   5 -18  -20.56   41.46   1
 -24  -5  18   56.01   25.27   1
  24   5 -19  -17.49   39.38   1
 -24  -5  19    2.67   21.00   1
  24   5 -20    7.05   35.21   1
 -24  -5  20    3.89   22.97   1
 -24   6   1  -10.54   12.96   1
  24   6  -1   -3.31   17.52   1
 -24  -6   1   29.87   41.21   1
 -24   6   2  -20.16   16.45   1
  24   6  -2  -13.69   20.08   1
 -24   6   3   -1.81   14.23   1
 -24  -6   3   25.78   29.92   1
  24   6  -3   -2.82   20.81   1
 -24   6   4   -3.25   15.47   1
  24   6  -4   47.10   22.91   1
 -24  -6   4   12.52   56.70   1
 -24   6   5   -5.98   14.49   1
  24   6  -5  -12.53   21.54   1
 -24  -6   5   33.16   54.95   1
 -24   6   6   -8.47   19.14   1
  24   6  -6   11.67   15.17   1
 -24  -6   6  -15.85   23.77   1
  24   6  -7    4.61   20.78   1
 -24   6   7    8.80   28.11   1
 -24  -6   7  219.85   33.71   1
 -24   6   8    7.56   15.38   1
  24   6  -8   11.26   15.82   1
 -24  -6   8   23.48   30.20   1
 -24   6   9    2.73   13.09   1
  24   6  -9   22.11   17.51   1
 -24  -6   9    1.03   31.49   1
  24   6 -10   19.99   15.77   1
 -24  -6  10   19.39   28.12   1
 -24   6  10  -11.60   19.21   1
 -24   6  11    2.45   14.57   1
  24   6 -11   18.64   21.28   1
 -24  -6  11    3.65   23.64   1
  24   6 -12   18.19   24.06   1
 -24  -6  12   51.62   26.41   1
  24   6 -13  -27.23   45.02   1
 -24  -6  13  700.25   51.28   1
  24   6 -14   19.83   20.04   1
 -24  -6  14   38.79   23.10   1
 -23   0   1   16.65   16.70   1
  23   0  -1    2.28   11.45   1
 -23   0   2 1816.50  154.08   1
  23   0  -2 1805.75  138.19   1
 -23   0   3   10.01   18.66   1
  23   0  -3   21.98   16.06   1
 -23   0   4  630.56   86.40   1
  23   0  -4  557.13   81.66   1
  23   0  -5   -7.63   11.09   1
 -23   0   5   -7.41   27.06   1
 -23   0   6  577.61   65.74   1
  23   0  -6  559.45   59.86   1
 -23   0   7   -8.33   16.41   1
  23   0  -7   11.57   14.14   1
 -23   0   8  820.66  110.77   1
  23   0  -8 1007.34  113.74   1
 -23   0   9    6.23   16.70   1
  23   0  -9   24.19   14.12   1
 -23   0  10  230.15   37.67   1
  23   0 -10  234.80   36.10   1
 -23   0  11    0.89   17.10   1
  23   0 -11    8.25   14.67   1
 -23   0  12  626.27  107.48   1
 -23   0  12 1592.30  116.93   1
  23   0 -13  -14.95   12.87   1
 -23   0  13   -2.96    5.26   1
 -23   0  13    4.11   14.96   1
 -23   0  14 2605.42  168.89   1
  23   0 -14 2421.25  182.20   1
 -23   0  14 2037.82  209.22   1
 -23   0  15    1.34   14.44   1
  23   0 -15   -4.29   13.22   1
 -23   0  15    5.04   11.47   1
 -23   0  16  243.95   36.73   1
 -23   0  16  204.65   45.60   1
  23   0 -16  228.05   49.27   1
 -23   0  17    8.84   15.44   1
 -23   0  17  -14.71   16.24   1
  23   0 -17    9.43   24.75   1
 -23   0  18   62.16   32.53   1
 -23   0  18  125.32   32.72   1
  23   0 -18  165.36   38.70   1
 -23   0  19  -15.68   10.90   1
 -23   0  19   10.26   14.61   1
  23   0 -19  -13.56   24.21   1
 -23   0  20  198.63   40.12   1
 -23   0  20  302.43   49.97   1
  23   0 -20  284.40   53.79   1
 -23   0  21   14.09   14.27   1
 -23   0  21  -13.98   16.45   1
  23   0 -21   -7.27   27.11   1
 -23   0  22   -2.37   17.58   1
 -23   0  22   -5.89   16.06   1
  23   0 -22    2.48   26.67   1
 -23   0  23   -9.53   17.70   1
 -23   0  23    4.17   14.74   1
  23   0 -23  -14.86   26.25   1
 -23   0  24   -4.33   29.61   1
 -23   0  24  105.82   25.32   1
  23   0 -24   83.62   34.51   1
 -23   0  25  -22.30   18.15   1
 -23   0  25  -11.42   14.28   1
  23   0 -25    8.25   27.99   1
 -23   0  26  369.02   46.12   1
  23   0 -26  417.94   54.74   1
 -23   0  27   17.11   17.08   1
  23   0 -27    3.51   18.29   1
 -23   0  28    0.56   16.00   1
  23   0 -28    1.18   17.19   1
 -23   0  29    3.23   22.07   1
  23   0 -29   28.75   24.12   1
 -23   0  30   58.79   24.47   1
  23   0 -30    9.01   26.10   1
 -23   0  31  -24.15   24.28   1
  23   0 -31   20.80   41.54   1
  23   1  -1  429.95   49.54   1
 -23   1   1  487.86   70.51   1
  23  -1  -1  387.49   64.75   1
 -23  -1   1  382.42   71.11   1
  23  -1  -2  721.50   74.80   1
  23   1  -2  851.62   74.56   1
 -23  -1   2  806.84   83.50   1
 -23   1   2  792.46  101.27   1
 -23   1   3  114.34   27.32   1
  23  -1  -3   95.92   23.50   1
  23   1  -3  115.01   24.04   1
 -23  -1   3  116.04   28.58   1
 -23   1   4  365.90   51.18   1
  23   1  -4  356.08   45.84   1
 -23  -1   4  377.41   51.58   1
  23  -1  -4  398.78   60.70   1
 -23  -1   5  614.59   64.25   1
 -23   1   5  489.43   77.45   1
  23  -1  -5  499.49   75.43   1
  23   1  -5  501.97   75.43   1
 -23   1   6 1579.22  145.27   1
  23  -1  -6 1483.80  130.79   1
  23   1  -6 1817.00  179.45   1
 -23  -1   6 1827.55  166.84   1
 -23   1   7   12.04   15.80   1
  23  -1  -7   -9.92   12.97   1
 -23   1   7    5.28    6.25   1
  23   1  -7   -6.61   13.89   1
 -23  -1   7    1.20   27.96   1
  23   1  -8 6162.69  350.68   1
 -23  -1   8 5787.92  391.67   1
 -23   1   8 3899.11  427.02   1
 -23   1   8 5742.62  494.95   1
  23  -1  -8 6556.79  492.85   1
  23  -1  -9  144.87   25.75   1
  23   1  -9  123.21   25.81   1
 -23  -1   9  112.70   28.62   1
 -23   1   9   86.93   30.48   1
 -23   1   9  113.44   34.32   1
 -23   1  10   95.01   26.48   1
  23  -1 -10  143.72   25.60   1
 -23   1  10   76.99   31.59   1
  23   1 -10  129.38   31.73   1
 -23  -1  10  118.20   33.79   1
 -23   1  11  119.17   28.15   1
 -23   1  11   77.93   32.47   1
  23   1 -11  146.09   33.44   1
 -23  -1  11  180.40   35.39   1
  23   1 -12   46.72   19.74   1
 -23  -1  12   78.93   21.39   1
 -23   1  12   36.90   21.68   1
 -23   1  12   75.30   25.07   1
  23  -1 -12   33.15   29.46   1
  23  -1 -13   46.01   17.74   1
 -23  -1  13   25.01   18.03   1
 -23   1  13   29.10   20.11   1
 -23   1  13   30.88   21.88   1
 -23   1  14  770.72   72.07   1
  23  -1 -14  790.51   74.47   1
  23   1 -14  744.78   74.11   1
 -23  -1  14  643.95   71.45   1
 -23   1  14  685.02   91.05   1
 -23   1  15   18.34   11.71   1
 -23   1  15  -10.75   15.00   1
  23  -1 -15   11.32   14.76   1
  23   1 -15   14.56   25.00   1
 -23  -1  15    2.84   10.94   1
 -23  -1  15    9.53   13.09   1
 -23  -1  15   31.94   18.17   1
 -23   1  16  373.44   43.83   1
 -23   1  16  377.53   41.61   1
  23  -1 -16  319.10   42.81   1
  23   1 -16  393.49   55.65   1
 -23  -1  16  206.18   51.06   1
 -23  -1  16  113.49   50.50   1
 -23  -1  16  382.83   53.54   1
 -23   1  17 2059.77  188.49   1
 -23   1  17 2113.30  202.71   1
  23  -1 -17 2200.77  180.42   1
  23   1 -17 1904.40  178.19   1
 -23  -1  17 1506.37  182.26   1
 -23  -1  17 2087.10  202.21   1
 -23   1  18   96.76   22.99   1
 -23  -1  18   43.67   21.04   1
 -23   1  18  118.92   29.63   1
  23  -1 -18  105.01   36.44   1
  23   1 -18   65.62   34.74   1
 -23  -1  18   42.16   28.51   1
  23   1 -19  162.37   31.61   1
 -23  -1  19  131.38   30.77   1
 -23  -1  19  212.39   31.89   1
 -23   1  19  158.97   41.66   1
 -23   1  19  183.49   40.38   1
  23  -1 -19  151.58   45.09   1
 -23   1  20  140.36   29.98   1
  23   1 -20  168.57   30.31   1
 -23  -1  20  194.71   30.11   1
 -23   1  20  138.77   38.13   1
  23  -1 -20  157.91   44.10   1
 -23  -1  20  101.29   38.30   1
  23   1 -21   79.31   23.54   1
 -23  -1  21  137.37   24.21   1
 -23   1  21   51.49   31.75   1
 -23   1  21  112.00   30.10   1
  23  -1 -21   81.33   37.17   1
 -23  -1  21   47.51   30.00   1
 -23   1  22   11.58   15.35   1
  23   1 -22    2.12   15.98   1
 -23  -1  22   -4.91   15.17   1
 -23   1  22   37.33   19.74   1
  23  -1 -22   22.37   29.84   1
 -23  -1  22    9.21   19.15   1
 -23   1  23   15.82   14.81   1
 -23   1  23   29.34   18.50   1
  23   1 -23   25.96   17.52   1
 -23  -1  23   18.48   14.72   1
 -23  -1  23   16.61   17.14   1
  23  -1 -23   20.00   31.00   1
 -23   1  24    2.39   15.87   1
 -23   1  24   22.72   19.05   1
  23  -1 -24   85.05   21.15   1
  23   1 -24   58.52   19.28   1
 -23  -1  24    9.33   16.05   1
 -23  -1  24   43.83   19.02   1
 -23   1  25   -4.11   19.92   1
 -23   1  25  136.54   24.13   1
  23  -1 -25  128.39   25.16   1
  23   1 -25  132.85   24.29   1
 -23  -1  25  128.08   23.64   1
 -23  -1  25    3.47   26.30   1
 -23   1  26  310.85   37.46   1
  23  -1 -26  318.87   39.64   1
  23   1 -26  335.70   39.34   1
 -23  -1  26  301.58   37.49   1
  23  -1 -27   28.96   23.04   1
 -23   1  27   60.47   26.52   1
  23   1 -27   32.02   36.18   1
 -23  -1  27   61.31   26.19   1
 -23   1  28   55.15   26.89   1
  23  -1 -28   38.59   38.52   1
  23   1 -28   71.92   58.90   1
 -23  -1  28   22.34   31.15   1
 -23   1  29  171.96   46.74   1
  23  -1 -29  216.38   60.02   1
  23   1 -29  177.71   63.75   1
 -23  -1  29  139.48   46.33   1
 -23   1  30  241.77   46.13   1
  23  -1 -30  260.65   48.28   1
  23   1 -30  256.97   47.48   1
 -23  -1  30  337.86   45.71   1
 -23   2   1  181.66   47.41   1
  23  -2  -1  118.89   38.96   1
  23   2  -1  202.62   38.97   1
 -23  -2   1  210.02   49.74   1
 -23   2   2  123.44   28.68   1
  23  -2  -2   90.36   25.07   1
  23   2  -2  166.13   32.86   1
 -23  -2   2  114.16   43.64   1
 -23   2   3  350.68   50.87   1
 -23   2   3  339.16   50.37   1
  23  -2  -3  371.57   60.31   1
  23   2  -3  365.45   59.87   1
 -23  -2   3  428.12   67.67   1
  23   2  -4  349.16   42.49   1
 -23  -2   4  377.10   47.96   1
 -23   2   4  277.53   55.43   1
 -23   2   4  296.24   59.78   1
  23  -2  -4  343.04   55.69   1
 -23   2   5 1156.76  130.18   1
 -23   2   5 1342.37  116.87   1
  23  -2  -5 1276.68  105.46   1
  23   2  -5 1334.80  104.21   1
 -23  -2   5 1269.55  116.12   1
 -23   2   6   11.52   15.02   1
  23   2  -6   26.04   15.16   1
 -23  -2   6   14.87   18.78   1
 -23   2   6   22.24   16.35   1
  23  -2  -6   32.66   17.38   1
  23   2  -7   10.72   14.04   1
 -23  -2   7    5.46   17.15   1
 -23   2   7   -2.50   13.01   1
 -23   2   7   15.72   14.77   1
  23  -2  -7   24.80   14.24   1
 -23   2   8  110.41   22.83   1
  23  -2  -8   76.94   23.41   1
 -23   2   8   85.99   29.95   1
  23   2  -8   76.26   29.84   1
 -23  -2   8   96.07   39.86   1
 -23   2   9    9.00   11.47   1
 -23   2   9    6.27   15.60   1
  23   2  -9   12.92   16.53   1
 -23  -2   9   11.28   29.51   1
  23   2 -10   16.29   14.31   1
 -23  -2  10   33.80   17.13   1
 -23   2  10   18.46   18.08   1
 -23   2  10    0.00   19.30   1
  23  -2 -10    8.65   25.45   1
  23   2 -11   12.17   12.80   1
 -23  -2  11   23.13   15.36   1
 -23   2  11   16.36   14.41   1
 -23   2  11  -17.73   17.65   1
  23  -2 -11   -4.61   24.76   1
  23  -2 -12 1191.11  101.24   1
  23   2 -12 1050.31   95.00   1
 -23  -2  12 1281.35   97.13   1
 -23   2  12  962.12  120.21   1
 -23   2  12 1141.02  130.00   1
 -23   2  13    8.13   11.99   1
 -23   2  13  -23.75   14.48   1
  23  -2 -13    1.20   13.98   1
  23   2 -13    8.33   12.09   1
 -23  -2  13   12.85   16.72   1
 -23   2  14  262.07   41.27   1
 -23   2  14  275.56   53.23   1
  23  -2 -14  254.46   55.72   1
  23   2 -14  328.30   54.59   1
 -23  -2  14  301.12   53.62   1
 -23   2  15  863.83  105.93   1
 -23   2  15  910.96  112.09   1
  23  -2 -15  839.04  105.39   1
  23   2 -15  845.39  103.06   1
 -23  -2  15 1033.12  111.48   1
  23   2 -16  170.94   30.96   1
 -23  -2  16  136.16   30.97   1
 -23   2  16  145.03   40.35   1
 -23   2  16  163.22   40.22   1
  23  -2 -16  188.66   45.31   1
 -23   2  17  415.48   50.07   1
  23   2 -17  405.35   46.38   1
 -23  -2  17  380.96   45.37   1
 -23   2  17  438.81   60.47   1
  23  -2 -17  483.29   63.90   1
 -23  -2  17  119.96   55.89   1
 -23   2  18  920.89   90.67   1
  23   2 -18 1001.79   80.09   1
 -23  -2  18  913.96   76.28   1
 -23   2  18  834.28  103.30   1
  23  -2 -18  987.55  100.43   1
 -23  -2  18  372.32   96.13   1
  23   2 -19  201.67   32.85   1
 -23  -2  19  195.21   32.25   1
 -23   2  19  187.26   43.46   1
 -23   2  19  163.03   42.70   1
  23  -2 -19  321.91   49.65   1
 -23  -2  19   70.05   40.69   1
 -23   2  20   66.11   24.05   1
  23   2 -20  129.65   24.44   1
 -23  -2  20  136.12   24.58   1
 -23   2  20   78.53   31.45   1
  23  -2 -20   81.59   38.97   1
 -23  -2  20   47.30   28.98   1
 -23   2  21  157.42   27.23   1
  23   2 -21  141.72   25.52   1
 -23  -2  21  148.00   25.53   1
 -23   2  21   15.08   30.19   1
  23  -2 -21  142.39   40.41   1
 -23  -2  21   45.00   30.44   1
 -23   2  22    9.49   14.11   1
 -23   2  22   11.54   17.96   1
  23   2 -22   35.98   17.64   1
 -23  -2  22   24.78   16.90   1
  23  -2 -22   54.46   32.55   1
 -23  -2  22    1.43   20.26   1
 -23   2  23    0.37   12.79   1
 -23   2  23    1.13   17.21   1
  23  -2 -23   14.86   18.70   1
  23   2 -23    2.01   16.46   1
 -23  -2  23   23.00   15.85   1
 -23  -2  23   20.30   20.19   1
 -23   2  24    6.94   22.34   1
 -23   2  24  108.17   26.69   1
  23  -2 -24  111.02   28.00   1
  23   2 -24  163.33   26.46   1
 -23  -2  24  147.94   25.96   1
 -23   2  25   -1.50   12.79   1
  23  -2 -25   28.23   18.58   1
  23   2 -25    6.17   15.94   1
 -23  -2  25   20.83   15.82   1
 -23   2  25  -36.50   30.04   1
  23   2 -26  308.05   39.02   1
 -23  -2  26  325.05   37.78   1
 -23   2  26   32.92   45.80   1
 -23   2  26  321.93   53.28   1
  23  -2 -26  319.67   63.62   1
  23   2 -27   35.14   31.44   1
 -23  -2  27   15.99   24.45   1
 -23   2  27   27.38   32.51   1
  23  -2 -27   53.70   46.39   1
 -23   2  28   90.16   34.18   1
  23  -2 -28  180.17   36.93   1
  23   2 -28  120.58   41.34   1
 -23  -2  28  160.66   34.91   1
 -23   2  29   11.75   23.38   1
  23  -2 -29   45.41   25.50   1
 -23  -2  29    8.25   23.20   1
  23   2 -29   -2.79   57.46   1
  23   2 -30   20.91   46.09   1
 -23  -2  30   68.41   30.60   1
  23  -3  -1  137.69   30.91   1
 -23   3   1  129.76   37.64   1
 -23   3   1  143.17   51.41   1
  23   3  -1  152.41   34.88   1
 -23  -3   1  152.15   46.20   1
 -23   3   2 2008.44  165.91   1
 -23   3   2 1788.31  187.58   1
  23  -3  -2 1980.16  206.28   1
  23   3  -2 2068.76  202.68   1
 -23  -3   2 2129.48  187.78   1
 -23   3   3  598.64   76.46   1
  23  -3  -3  738.04   90.10   1
  23   3  -3  572.24   86.12   1
 -23  -3   3  711.19   91.25   1
 -23   3   4  176.27   34.65   1
  23  -3  -4  223.60   36.44   1
 -23   3   4  250.97   48.28   1
  23   3  -4  202.41   42.44   1
 -23  -3   4  168.81   52.53   1
 -23   3   5 1529.23  120.35   1
 -23   3   5 1278.71  147.79   1
  23  -3  -5 1428.88  161.43   1
  23   3  -5 1613.85  159.15   1
 -23  -3   5 1586.69  151.73   1
  23   3  -6  667.83   64.79   1
 -23  -3   6  646.35   71.11   1
 -23   3   6  569.93   82.67   1
 -23   3   6  666.39   88.65   1
 -23   3   7    2.97   11.94   1
  23  -3  -7    5.00   15.19   1
  23   3  -7   15.45   13.39   1
 -23  -3   7   13.95   16.64   1
 -23   3   7  -13.24   20.82   1
 -23   3   8  180.66   34.04   1
 -23   3   8  208.15   36.70   1
  23  -3  -8  205.95   36.04   1
  23   3  -8  167.58   32.74   1
 -23  -3   8  206.75   36.24   1
 -23   3   9   53.98   18.30   1
 -23   3   9   27.17   24.03   1
  23   3  -9   62.80   19.33   1
 -23  -3   9   37.29   21.74   1
  23  -3  -9   32.85   37.06   1
  23   3 -10  270.32   41.22   1
 -23   3  10  307.54   55.68   1
  23  -3 -10  259.10   58.42   1
 -23  -3  10  299.24   55.01   1
 -23   3  11  139.75   41.06   1
 -23   3  11  164.77   43.48   1
  23  -3 -11  182.16   49.49   1
  23   3 -11  197.59   40.26   1
 -23  -3  11  206.59   42.18   1
 -23   3  12  192.89   34.16   1
  23  -3 -12  177.30   36.07   1
 -23   3  12  216.04   46.86   1
  23   3 -12  214.38   43.63   1
 -23  -3  12  196.75   45.04   1
 -23   3  13   51.11   24.57   1
  23  -3 -13   24.41   21.73   1
 -23  -3  13   35.57   20.81   1
 -23   3  13   55.08   23.92   1
 -23   3  14  728.52   80.66   1
 -23   3  14  645.13   71.11   1
  23  -3 -14  592.91   73.70   1
  23   3 -14  700.96   71.51   1
 -23  -3  14  691.47   69.21   1
 -23   3  15  148.30   29.33   1
 -23   3  15  144.37   30.50   1
  23  -3 -15  145.80   35.16   1
  23   3 -15  129.19   28.45   1
 -23  -3  15  109.95   29.10   1
 -23   3  16  236.85   39.73   1
 -23   3  16  214.74   39.38   1
  23  -3 -16  252.19   43.74   1
  23   3 -16  250.96   37.85   1
 -23  -3  16  250.61   38.00   1
 -23   3  17  609.22   61.75   1
  23  -3 -17  528.77   63.20   1
  23   3 -17  546.34   59.90   1
 -23  -3  17  561.83   58.69   1
 -23   3  17  447.96   75.55   1
 -23   3  18  -18.14   19.86   1
  23  -3 -18   16.36   19.51   1
  23   3 -18    3.14   14.45   1
 -23   3  18    4.14   16.21   1
 -23  -3  18   -1.46   15.89   1
 -23   3  19   -8.15    9.75   1
  23  -3 -19    4.81   19.34   1
 -23   3  19  -20.32   20.25   1
  23   3 -19    7.26   24.37   1
 -23  -3  19  -13.70   15.18   1
 -23   3  20   -6.62   20.94   1
 -23   3  20   17.32   34.22   1
  23  -3 -20   43.27   39.95   1
  23   3 -20   57.98   29.45   1
 -23  -3  20   25.55   20.93   1
 -23   3  21  -14.82   19.05   1
 -23   3  21    0.00   33.39   1
  23  -3 -21   53.44   39.50   1
  23   3 -21  -10.42   27.95   1
 -23  -3  21   43.21   18.84   1
 -23   3  22    1.05   20.32   1
 -23   3  22   -2.07   33.91   1
  23  -3 -22  108.91   48.75   1
  23   3 -22  136.40   36.77   1
 -23  -3  22  129.87   27.90   1
 -23   3  23    2.36   27.20   1
 -23   3  23  -11.05   34.86   1
  23  -3 -23  285.74   37.87   1
  23   3 -23  256.71   44.90   1
 -23  -3  23  257.03   37.63   1
 -23   3  24   -2.88   13.53   1
 -23   3  24  -15.53   27.34   1
  23  -3 -24   -6.26   25.06   1
  23   3 -24    4.42   29.35   1
 -23  -3  24   60.60   18.85   1
 -23   3  25  -20.10   16.30   1
  23  -3 -25  -27.20   48.07   1
  23   3 -25   10.92   28.38   1
 -23  -3  25    4.28   15.35   1
  23   3 -26  391.87   46.84   1
 -23   3  26   22.37   53.10   1
  23  -3 -26  309.45   74.80   1
 -23  -3  26  313.63   56.30   1
 -23   3  27  -17.11   28.79   1
  23  -3 -27  105.06   34.95   1
  23   3 -27  174.66   39.07   1
 -23  -3  27  130.71   32.31   1
  23   3 -28  238.99   45.78   1
 -23  -3  28  138.77   38.51   1
 -23   4   1    0.11   11.20   1
 -23   4   1   -6.25   23.88   1
  23  -4  -1    8.28   21.87   1
  23   4  -1   16.99   13.49   1
 -23  -4   1   -9.88   31.56   1
 -23   4   2  536.54   68.28   1
  23  -4  -2  454.91   61.09   1
 -23   4   2  583.34   82.75   1
  23   4  -2  671.24   78.09   1
 -23  -4   2  486.85   84.30   1
 -23   4   3    6.60   18.62   1
 -23   4   3  -12.79   15.05   1
  23  -4  -3    4.94   27.48   1
  23   4  -3   -5.16   12.73   1
 -23  -4   3   14.32   31.72   1
 -23   4   4  154.68   33.07   1
 -23   4   4  161.48   45.31   1
  23  -4  -4  165.70   51.15   1
  23   4  -4  206.37   40.58   1
 -23  -4   4  229.53   51.91   1
 -23   4   5  343.76   48.71   1
  23  -4  -5  278.86   48.33   1
 -23   4   5  352.92   62.63   1
  23   4  -5  308.88   58.68   1
 -23  -4   5  463.57   67.40   1
 -23   4   6    3.37   23.42   1
 -23   4   6   42.66   22.51   1
  23  -4  -6   -7.11   37.44   1
  23   4  -6   38.22   20.69   1
 -23  -4   6   53.12   34.55   1
 -23   4   7   -2.55   10.88   1
 -23   4   7  -12.39   14.76   1
  23  -4  -7  -13.29   34.54   1
  23   4  -7    5.42   13.64   1
 -23  -4   7  -26.88   30.11   1
 -23   4   8   47.64   30.01   1
 -23   4   8   75.34   32.58   1
  23  -4  -8   63.60   42.58   1
  23   4  -8   82.63   27.73   1
 -23  -4   8  109.17   40.13   1
 -23   4   9   10.10   12.97   1
 -23  -4   9    5.39   15.85   1
 -23   4   9   -5.12   22.01   1
  23  -4  -9   -0.35   36.95   1
  23   4  -9  -26.38   14.93   1
 -23   4  10  319.34   48.73   1
  23  -4 -10  290.61   47.80   1
  23   4 -10  314.66   44.60   1
 -23  -4  10  370.66   46.24   1
 -23   4  10  333.99   60.28   1
  23  -4 -11   50.18   26.77   1
  23   4 -11   21.88   16.67   1
 -23  -4  11   21.58   19.35   1
 -23   4  11   38.94   22.48   1
 -23   4  11   11.96   23.77   1
  23  -4 -12  228.52   43.80   1
  23   4 -12  224.54   37.06   1
 -23  -4  12  317.19   38.84   1
 -23   4  12  226.19   48.65   1
 -23   4  12  179.65   50.32   1
  23  -4 -13   86.99   26.91   1
  23   4 -13   65.22   22.02   1
 -23  -4  13   71.67   23.52   1
 -23   4  13   53.05   29.20   1
 -23   4  13   86.11   31.49   1
  23   4 -14   23.30   15.44   1
 -23   4  14   -0.22   20.29   1
 -23   4  14   24.00   23.48   1
  23  -4 -14    8.92   27.89   1
 -23  -4  14   12.08   19.34   1
 -23   4  15    0.00   15.62   1
  23   4 -15   31.25   17.08   1
 -23   4  15  -19.81   25.23   1
  23  -4 -15   61.04   39.89   1
 -23  -4  15   44.34   21.06   1
 -23   4  16   14.49   22.56   1
 -23   4  16   17.83   43.31   1
  23  -4 -16  165.04   49.36   1
  23   4 -16  150.75   37.59   1
 -23  -4  16  187.82   31.81   1
 -23   4  17   -5.04   31.31   1
 -23   4  17   22.27   20.69   1
  23  -4 -17   20.08   41.15   1
  23   4 -17   12.84   27.76   1
 -23  -4  17   16.70   19.51   1
 -23   4  18   -8.96   13.01   1
 -23   4  18    7.05   31.02   1
  23  -4 -18   20.45   23.79   1
  23   4 -18    8.20   27.85   1
 -23  -4  18   41.26   18.48   1
  23  -4 -19   19.84   25.72   1
 -23   4  19   -4.27   19.43   1
 -23   4  19   16.43   31.28   1
  23   4 -19   27.84   28.43   1
 -23  -4  19  -12.10   19.23   1
 -23   4  20   28.39   20.62   1
 -23   4  20  -14.23   31.44   1
  23  -4 -20  -22.85   47.62   1
  23   4 -20   14.42   29.19   1
 -23  -4  20   16.05   19.85   1
 -23   4  21  -10.63   16.79   1
 -23   4  21   10.02   29.78   1
  23  -4 -21   90.35   54.59   1
  23   4 -21   79.78   33.01   1
 -23  -4  21   46.46   23.61   1
 -23   4  22    1.19   26.29   1
  23  -4 -22  190.85   41.64   1
 -23   4  22    4.40   35.95   1
  23   4 -22  273.50   45.26   1
 -23  -4  22  249.69   36.95   1
 -23   4  23    0.69   13.00   1
 -23   4  23   -2.31   23.65   1
  23  -4 -23   -0.96   58.33   1
  23   4 -23   20.22   30.00   1
 -23  -4  23   -2.48   18.87   1
  23   4 -24  200.76   57.19   1
 -23  -4  24  144.47   47.12   1
  23   4 -25   11.65   44.45   1
 -23  -4  25   43.81   29.52   1
  23   4 -26   38.15   43.88   1
 -23  -4  26   16.42   27.77   1
 -23   5   1  195.51   50.02   1
  23  -5  -1  262.37   64.23   1
  23   5  -1  438.10   44.78   1
 -23  -5   1  370.78   58.79   1
 -23   5   2  298.39   56.78   1
  23  -5  -2  271.52   63.89   1
  23   5  -2  504.99   51.80   1
 -23  -5   2  536.36   65.17   1
 -23   5   3  404.09   63.57   1
  23  -5  -3  366.58   70.90   1
  23   5  -3  657.10   60.17   1
 -23  -5   3  682.19   71.97   1
 -23   5   4   -3.07   13.56   1
  23   5  -4    1.32   14.62   1
 -23   5   4   31.08   29.17   1
  23  -5  -4   36.70   40.75   1
 -23  -5   4  -22.82   34.51   1
  23   5  -5   26.12   16.19   1
 -23   5   5    3.42   20.46   1
 -23   5   5    9.48   25.15   1
  23  -5  -5   23.38   41.64   1
 -23  -5   5    9.77   34.32   1
  23   5  -6  128.85   21.69   1
 -23   5   6    7.85   26.26   1
 -23   5   6   12.19   31.18   1
  23  -5  -6   44.92   46.61   1
 -23  -5   6  114.59   40.08   1
 -23   5   7    0.12   12.73   1
  23   5  -7   22.31   16.14   1
 -23   5   7   -3.93   26.29   1
  23  -5  -7   18.87   42.70   1
 -23  -5   7   21.54   34.47   1
 -23   5   8    7.61   17.61   1
  23   5  -8   65.50   20.10   1
 -23   5   8   62.05   32.48   1
  23  -5  -8   63.07   47.71   1
 -23  -5   8   89.50   27.79   1
 -23   5   9   -8.74   14.78   1
 -23   5   9   25.57   25.58   1
  23   5  -9   59.56   17.45   1
  23  -5  -9   43.53   47.13   1
 -23  -5   9   37.91   23.37   1
 -23   5  10    7.64   18.26   1
 -23   5  10   15.81   34.10   1
  23  -5 -10   83.21   51.02   1
  23   5 -10   95.56   25.05   1
 -23  -5  10   81.59   27.52   1
 -23   5  11   12.91   21.49   1
 -23   5  11    1.77   39.32   1
  23  -5 -11   92.74   54.66   1
 -23  -5  11  209.81   30.60   1
 -23   5  12   -5.21   18.32   1
 -23   5  12   39.46   37.06   1
  23  -5 -12   10.89   43.51   1
  23   5 -12   -9.47   26.44   1
 -23  -5  12    3.42   19.20   1
 -23   5  13    0.12   12.14   1
 -23   5  13  -16.57   32.30   1
  23  -5 -13  -40.79   51.15   1
  23   5 -13   24.27   35.11   1
 -23  -5  13   26.41   19.07   1
 -23   5  14   14.54   14.47   1
 -23   5  14   46.42   33.94   1
  23  -5 -14   51.05   52.13   1
  23   5 -14   -9.77   36.82   1
 -23  -5  14  -23.09   25.37   1
 -23   5  15    0.12   27.60   1
 -23   5  15    8.07   31.11   1
  23  -5 -15  -15.74   50.78   1
  23   5 -15  175.41   39.66   1
 -23  -5  15  131.28   30.40   1
 -23   5  16   27.42   16.29   1
 -23   5  16   14.92   21.00   1
  23  -5 -16    7.11   47.89   1
  23   5 -16   43.89   32.17   1
 -23  -5  16   18.49   24.63   1
 -23   5  17   15.88   24.76   1
  23  -5 -17  136.98   36.10   1
 -23  -5  17  194.14   29.50   1
 -23   5  17   -6.96   36.10   1
  23   5 -17  209.32   42.31   1
 -23  -5  18   46.41   20.78   1
 -23   5  18   -5.68   21.58   1
  23   5 -18    5.58   38.90   1
 -23   5  19   11.64   13.17   1
 -23  -5  19   14.17   19.76   1
  23   5 -19  -22.66   39.94   1
 -23   5  20   -2.15   15.61   1
 -23  -5  20  106.74   27.21   1
  23   5 -20    0.75   38.36   1
 -23  -5  21   41.85   23.26   1
  23   5 -21    2.32   32.88   1
 -23  -5  22   77.56   26.10   1
  23   5 -22   -4.54   34.69   1
 -23   6   1   10.75   15.09   1
  23   6  -1   -2.33   21.71   1
 -23  -6   1   39.29   41.72   1
 -23   6   2    9.68   14.91   1
  23   6  -2   -9.59   21.50   1
 -23  -6   2   47.93   42.03   1
 -23   6   3   14.85   14.53   1
  23   6  -3    9.74   18.71   1
 -23  -6   3    2.95   48.74   1
 -23   6   4    6.07   13.61   1
  23   6  -4   -1.13   18.35   1
 -23  -6   4   20.47   30.67   1
 -23   6   5  -15.61   15.28   1
  23   6  -5   -2.68   20.08   1
 -23  -6   5  129.00   32.26   1
 -23   6   6    7.85   14.62   1
  23   6  -6    7.19   16.09   1
 -23  -6   6   34.20   23.41   1
 -23   6   7   -0.39   14.45   1
  23   6  -7    0.59   14.38   1
 -23  -6   7   20.49   21.72   1
  23   6  -8  -13.09   14.34   1
 -23  -6   8  -17.23   21.37   1
 -23   6   8   11.17   17.53   1
 -23   6   9    5.03   19.17   1
  23   6  -9  -21.07   21.98   1
 -23   6  10    9.36   13.27   1
  23   6 -10   -6.51   16.01   1
 -23  -6  10   27.50   27.44   1
  23   6 -11    0.00   18.48   1
 -23  -6  11  -18.40   20.68   1
 -23   6  11  -36.87   13.78   1
 -23   6  12    5.72   18.73   1
  23   6 -12  -10.09   24.73   1
  23   6 -13  -27.71   20.78   1
 -23  -6  13   13.12   22.16   1
 -23   6  14   -9.19   12.25   1
  23   6 -14   11.80   17.10   1
 -23  -6  14   -3.07   19.69   1
  23   6 -15   10.53   18.46   1
 -23  -6  15    9.96   20.89   1
 -23   6  15    4.27   20.21   1
  23   6 -16   27.21   25.81   1
 -23  -6  16   45.24   25.44   1
 -22   0   1   -9.33   11.73   1
  22   0  -1   -4.66    7.68   1
 -22   0   2  106.50   25.57   1
  22   0  -2   94.83   22.48   1
 -22   0   3    5.33   21.71   1
  22   0  -3  -12.79    7.29   1
  22   0  -4 1108.88   89.64   1
 -22   0   4  902.10  116.98   1
 -22   0   5   -0.29   10.97   1
  22   0  -5   -0.25    8.21   1
 -22   0   6  938.25  111.25   1
  22   0  -6  962.34  114.84   1
  22   0  -7   14.77   10.27   1
 -22   0   7   -2.16   21.40   1
 -22   0   8  110.60   24.69   1
  22   0  -8   77.29   22.11   1
  22   0  -9   14.02   14.39   1
 -22   0  10 1218.99  102.72   1
  22   0 -10 1137.56  100.32   1
 -22   0  11    8.54   14.39   1
  22   0 -11   -2.11   11.51   1
 -22   0  11    1.47    6.19   1
 -22   0  12  513.27   74.64   1
 -22   0  12  617.62   79.95   1
  22   0 -13    6.96   13.96   1
 -22   0  13    6.38   11.09   1
 -22   0  13   10.65   16.99   1
 -22   0  14  123.25   30.09   1
  22   0 -14  208.13   30.29   1
 -22   0  14  143.78   37.18   1
 -22   0  15    3.38    7.04   1
 -22   0  15   -1.04   13.42   1
  22   0 -15  -25.60   23.36   1
 -22   0  16  356.26   61.36   1
 -22   0  16  422.94   63.54   1
  22   0 -16  400.97   63.80   1
 -22   0  17  -10.69   12.07   1
 -22   0  17  -22.36   13.31   1
  22   0 -17    8.18   23.21   1
 -22   0  18 1665.91  175.55   1
 -22   0  18 1806.59  139.93   1
  22   0 -18 1997.91  150.61   1
 -22   0  19   -0.49    8.81   1
 -22   0  19    0.00   13.62   1
  22   0 -19  -18.55   13.29   1
 -22   0  20  202.88   37.30   1
 -22   0  20  243.59   36.19   1
  22   0 -20  216.80   36.62   1
 -22   0  21   -0.80   12.62   1
  22   0 -21   -2.68   13.18   1
 -22   0  21  -10.17   15.37   1
 -22   0  22  361.19   46.83   1
  22   0 -22  349.74   48.03   1
 -22   0  22  341.32   61.02   1
 -22   0  23   -0.51   14.11   1
  22   0 -23   -6.30   14.76   1
 -22   0  23   -1.06   17.58   1
 -22   0  24    7.43   15.19   1
  22   0 -24    4.61   15.70   1
 -22   0  24    2.45   20.60   1
 -22   0  25  -11.75   12.07   1
 -22   0  25   -4.02   13.40   1
  22   0 -25   -2.29   14.66   1
 -22   0  26  -13.03   15.48   1
  22   0 -26   18.87   16.31   1
 -22   0  26   -1.71   19.60   1
 -22   0  27    3.94   12.75   1
 -22   0  27  -16.80   16.88   1
  22   0 -27   -8.86   30.60   1
 -22   0  28 1308.34   92.99   1
  22   0 -28 1496.23   98.53   1
 -22   0  29   15.68   21.64   1
  22   0 -29   23.52   33.96   1
 -22   0  30   13.01   21.17   1
  22   0 -30   -4.06   23.49   1
 -22   0  31   -2.31   22.14   1
  22   0 -31    9.89   22.86   1
 -22   0  32  -16.91   23.43   1
  22   0 -32   27.45   23.83   1
 -22   1   1 1075.56  122.50   1
  22  -1  -1 1075.17  126.39   1
  22   1  -1 1070.19  125.82   1
 -22  -1   1 1143.84  122.54   1
  22  -1  -2  390.06   50.59   1
  22   1  -2  468.82   50.83   1
 -22  -1   2  530.45   57.16   1
 -22   1   2  408.73   71.83   1
 -22   1   3   96.86   24.47   1
  22   1  -3   74.37   20.67   1
 -22  -1   3   61.15   23.54   1
  22  -1  -3  103.34   26.60   1
  22   1  -4  459.13   50.92   1
 -22  -1   4  376.26   56.10   1
 -22   1   4  489.51   70.67   1
  22  -1  -4  418.44   66.66   1
 -22   1   5  181.52   32.68   1
  22  -1  -5  146.12   29.33   1
  22   1  -5  208.23   38.38   1
 -22  -1   5  150.21   45.77   1
  22   1  -6 1202.88   92.63   1
 -22  -1   6 1169.60  102.46   1
 -22   1   6  871.27  118.30   1
 -22   1   6 1175.44  120.68   1
  22  -1  -6 1122.11  125.74   1
  22  -1  -7  770.37   67.33   1
  22   1  -7  794.80   66.42   1
 -22  -1   7  684.20   72.34   1
 -22   1   7  527.38   84.51   1
 -22   1   7  651.27   88.91   1
 -22   1   8  675.24   72.74   1
  22  -1  -8  779.58   72.31   1
 -22   1   8  622.80   91.20   1
  22   1  -8  939.85   95.83   1
 -22  -1   8  738.77   95.91   1
  22   1  -9    8.93   14.18   1
 -22  -1   9   -2.81   17.21   1
 -22   1   9    3.59   12.48   1
 -22   1   9   21.33   14.65   1
  22  -1  -9   22.42   13.89   1
 -22   1  10  681.22   83.88   1
 -22   1  10  661.58   73.17   1
  22  -1 -10  764.83   71.77   1
  22   1 -10  853.32   72.19   1
 -22  -1  10  766.99   73.61   1
 -22   1  11    0.57    5.92   1
 -22   1  11    1.46   13.78   1
  22   1 -11    3.87   12.31   1
 -22  -1  11  -11.89   15.47   1
 -22   1  12   74.17   27.17   1
 -22   1  12   85.74   28.86   1
  22  -1 -12   83.12   33.13   1
  22   1 -12   77.33   27.56   1
 -22  -1  12   67.79   29.20   1
  22  -1 -13  412.29   53.35   1
 -22  -1  13  449.02   52.50   1
 -22   1  13  410.01   66.63   1
 -22   1  13  522.26   69.35   1
 -22   1  14  405.54   48.23   1
 -22   1  14  380.51   45.31   1
  22  -1 -14  449.72   46.21   1
  22   1 -14  415.39   45.82   1
 -22  -1  14  398.79   45.53   1
 -22  -1  14  277.04   55.84   1
 -22  -1  14  199.12   55.53   1
 -22   1  15   32.34   14.96   1
 -22   1  15   36.23   17.83   1
  22  -1 -15   35.08   28.90   1
  22   1 -15   42.57   27.76   1
 -22  -1  15   28.78   17.79   1
 -22  -1  15   25.02   17.62   1
 -22  -1  15   34.64   21.82   1
 -22   1  16  110.21   24.93   1
 -22   1  16  130.69   32.73   1
  22  -1 -16  172.65   38.37   1
  22   1 -16  121.10   37.19   1
 -22  -1  16   92.64   31.34   1
 -22  -1  16   48.42   31.09   1
 -22  -1  16  135.37   32.98   1
  22   1 -17   -2.90   14.25   1
 -22  -1  17   -6.77    8.70   1
 -22  -1  17    6.97   13.94   1
 -22   1  17    0.97   16.99   1
 -22   1  17   40.88   17.12   1
  22  -1 -17   -1.78   25.28   1
  22   1 -18  398.48   49.56   1
 -22  -1  18  361.99   52.78   1
 -22  -1  18  387.19   48.21   1
 -22   1  18  382.48   62.79   1
 -22   1  18  432.34   64.07   1
  22  -1 -18  361.07   65.28   1
  22  -1 -19  282.19   39.63   1
  22   1 -19  223.21   38.42   1
 -22  -1  19  266.87   38.06   1
 -22   1  19  252.81   49.83   1
 -22   1  19  282.36   49.77   1
 -22  -1  19  198.51   48.83   1
 -22   1  20   36.89   18.98   1
 -22   1  20   49.92   20.89   1
  22  -1 -20   65.26   21.02   1
  22   1 -20   48.10   20.03   1
 -22  -1  20   48.90   17.44   1
 -22  -1  20   55.89   20.61   1
 -22   1  21  -10.33   16.27   1
  22  -1 -21   12.52   15.75   1
  22   1 -21   -0.96   15.07   1
 -22  -1  21    0.16   15.84   1
 -22   1  21    6.12   20.84   1
 -22  -1  21   16.65   16.15   1
 -22   1  22 2804.39  185.13   1
  22  -1 -22 2676.59  199.66   1
 -22   1  22 2626.97  227.32   1
  22   1 -22 2743.06  222.27   1
 -22  -1  22 2033.02  226.24   1
 -22  -1  22 2374.53  251.23   1
  22  -1 -23  127.22   24.59   1
 -22   1  23  -19.56   28.82   1
 -22   1  23  130.85   28.25   1
  22   1 -23   80.34   34.81   1
 -22  -1  23   59.41   27.74   1
 -22  -1  23   89.80   27.53   1
  22   1 -24   38.44   16.19   1
 -22   1  24    1.59   21.84   1
 -22   1  24   12.73   17.12   1
  22  -1 -24   12.03   29.66   1
 -22  -1  24  -27.88   18.18   1
 -22  -1  24    2.06   16.97   1
  22   1 -25   19.94   18.44   1
 -22  -1  25   14.93   16.02   1
 -22  -1  25   24.50   18.11   1
 -22   1  25    7.12   26.06   1
 -22   1  25   39.35   21.75   1
  22  -1 -25   48.59   33.42   1
 -22   1  26    4.47   22.68   1
  22   1 -26  101.26   24.38   1
 -22  -1  26  136.43   24.14   1
 -22   1  26  110.47   29.36   1
  22  -1 -26  182.78   40.53   1
 -22  -1  26    7.07   30.91   1
 -22   1  27   -7.58   17.58   1
  22   1 -27    8.13   17.94   1
 -22  -1  27   10.75   16.41   1
 -22   1  27   14.17   25.42   1
  22  -1 -27   15.20   32.61   1
 -22  -1  27   10.61   23.58   1
 -22   1  28  316.60   36.75   1
  22  -1 -28  248.05   38.13   1
  22   1 -28  309.93   38.16   1
 -22  -1  28  287.86   35.96   1
 -22   1  29   21.07   21.59   1
  22  -1 -29   50.26   23.75   1
  22   1 -29   51.67   27.17   1
 -22  -1  29   67.79   25.15   1
 -22  -1  30   16.94   25.42   1
 -22   1  30   24.21   31.79   1
  22  -1 -30   78.82   46.65   1
  22   1 -30   65.48   45.41   1
 -22   1  31  -20.15   28.48   1
  22  -1 -31   16.08   44.18   1
  22   1 -31   13.87   42.94   1
 -22  -1  31   50.78   25.70   1
  22  -2  -1   62.17   19.21   1
 -22   2   1  101.00   33.85   1
  22  -2  -1   51.99   24.28   1
  22   2  -1   80.34   24.76   1
 -22  -2   1   68.06   35.61   1
 -22   2   2    9.53   13.26   1
 -22   2   2    8.26   12.96   1
  22  -2  -2   17.67   12.74   1
  22   2  -2   14.52   14.03   1
 -22  -2   2    6.79   28.85   1
  22   2  -3   90.71   20.58   1
 -22  -2   3   63.27   24.87   1
 -22   2   3   69.61   26.74   1
 -22   2   3   83.90   32.42   1
  22  -2  -3   65.76   25.25   1
 -22   2   4  395.59   51.45   1
  22  -2  -4  346.67   47.05   1
  22   2  -4  424.51   46.68   1
 -22  -2   4  417.21   52.33   1
 -22   2   4  370.95   61.73   1
 -22   2   5  100.05   22.08   1
  22   2  -5   94.21   22.88   1
 -22  -2   5   90.05   27.11   1
 -22   2   5   84.39   35.01   1
  22  -2  -5   86.08   28.49   1
 -22   2   6   12.57   12.96   1
  22  -2  -6    8.35   11.46   1
 -22   2   6    2.98   13.45   1
  22   2  -6   13.73   15.17   1
 -22  -2   6   11.71   29.23   1
 -22   2   7   -2.77   13.22   1
 -22   2   7    7.60   15.71   1
  22  -2  -7   12.38   15.10   1
  22   2  -7   19.43   16.65   1
 -22  -2   7   39.07   29.26   1
  22   2  -8  -16.04   11.41   1
 -22  -2   8    4.02   14.02   1
 -22   2   8   -8.40   10.98   1
 -22   2   8    7.83    9.45   1
  22  -2  -8  -14.87    9.93   1
 -22   2   9   30.18   18.50   1
  22   2  -9   72.35   20.37   1
 -22  -2   9   71.27   23.18   1
 -22   2   9   51.85   24.56   1
 -22   2  10  646.73   92.11   1
 -22   2  10  650.07   97.67   1
  22  -2 -10  822.35   91.93   1
  22   2 -10  965.33   97.89   1
  22  -2 -11   -5.34   12.96   1
  22   2 -11   12.02   13.03   1
 -22  -2  11   18.08   15.96   1
 -22   2  11   11.91   13.83   1
 -22   2  11   -0.15   13.86   1
 -22   2  12   63.17   18.69   1
 -22   2  12   62.84   21.32   1
  22  -2 -12   65.74   20.26   1
  22   2 -12   58.12   19.18   1
 -22  -2  12   28.68   20.97   1
 -22   2  13   83.08   20.83   1
 -22   2  13   63.07   22.46   1
  22   2 -13   71.44   22.14   1
  22  -2 -13   88.93   33.94   1
 -22  -2  13   42.18   28.24   1
 -22   2  14  423.06   71.08   1
 -22   2  14  445.20   73.11   1
  22  -2 -14  559.01   72.85   1
  22   2 -14  475.42   70.52   1
 -22  -2  14  549.29   73.12   1
 -22   2  15  114.99   21.87   1
 -22   2  15   95.12   28.90   1
  22  -2 -15  123.19   35.14   1
  22   2 -15   89.64   33.08   1
 -22  -2  15   18.10   24.51   1
 -22  -2  15   32.89   24.67   1
 -22  -2  15  115.32   28.56   1
  22  -2 -16  131.45   24.36   1
  22   2 -16   99.43   22.23   1
 -22  -2  16  134.05   23.21   1
 -22   2  16   61.06   28.75   1
 -22   2  16   91.18   29.04   1
 -22  -2  16   37.43   25.25   1
 -22  -2  16   44.83   25.40   1
  22  -2 -17    0.00   14.53   1
  22   2 -17    0.29   13.06   1
 -22  -2  17    3.45   13.04   1
 -22   2  17   -4.87   17.17   1
 -22   2  17   13.11   16.40   1
 -22  -2  17   -1.67    9.38   1
 -22   2  18  165.12   28.18   1
  22  -2 -18  114.83   27.72   1
  22   2 -18  112.87   26.75   1
 -22  -2  18  118.01   26.95   1
 -22   2  18  127.15   35.55   1
 -22  -2  18   73.19   32.15   1
 -22   2  19   19.84   14.67   1
 -22   2  19    7.48   17.16   1
  22  -2 -19   26.23   17.03   1
  22   2 -19    6.29   27.00   1
 -22  -2  19   22.73   16.63   1
 -22  -2  19    1.23   19.19   1
 -22   2  20  369.44   48.71   1
  22  -2 -20  375.09   49.08   1
 -22   2  20  387.97   61.11   1
  22   2 -20  341.07   62.32   1
 -22  -2  20  309.54   59.99   1
 -22  -2  20  336.62   60.41   1
 -22   2  21    6.10   11.30   1
  22  -2 -21   -9.45   16.88   1
 -22  -2  21    8.49   12.24   1
 -22   2  21   15.85   18.44   1
  22   2 -21   -1.57   26.36   1
 -22  -2  21   11.02   17.69   1
 -22  -2  22 1258.66  104.31   1
 -22   2  22 1243.79  117.67   1
  22  -2 -22 1261.92  114.40   1
  22   2 -22 1411.60  111.29   1
 -22  -2  22 1259.80  115.64   1
 -22   2  23  518.84   61.81   1
  22  -2 -23  500.97   67.45   1
  22   2 -23  457.32   63.66   1
 -22  -2  23  437.64   65.33   1
 -22  -2  23  469.27   60.31   1
 -22   2  24    2.63   14.26   1
 -22  -2  24   14.34   23.31   1
 -22   2  24   30.09   21.96   1
  22  -2 -24   37.40   34.10   1
  22   2 -24   47.73   30.93   1
 -22  -2  24   27.59   20.99   1
 -22   2  25   80.90   23.37   1
  22  -2 -25   81.62   38.95   1
  22   2 -25   86.18   35.69   1
 -22  -2  25   22.76   30.80   1
 -22  -2  25   40.10   26.89   1
 -22   2  26   -0.19   18.30   1
  22  -2 -26   17.46   19.74   1
 -22   2  26   10.98   20.91   1
  22   2 -26   28.53   31.25   1
 -22  -2  26   32.34   20.39   1
 -22   2  27    0.39   23.04   1
 -22   2  27  147.12   33.48   1
  22  -2 -27  125.66   29.27   1
  22   2 -27  187.33   42.64   1
 -22  -2  27  131.11   33.00   1
 -22   2  28  -18.46   22.34   1
 -22   2  28   29.66   23.81   1
  22  -2 -28   42.68   51.86   1
  22   2 -28   41.78   33.63   1
 -22  -2  28   57.81   21.80   1
  22   2 -29    0.39   31.69   1
 -22  -2  29    1.53   23.57   1
 -22   2  29   26.86   26.73   1
  22  -2 -29   35.81   44.46   1
 -22   2  30  154.90   45.81   1
  22  -2 -30  320.50   49.73   1
  22   2 -30  315.31   48.32   1
 -22  -2  30  338.89   45.69   1
  22   2 -31   77.30   32.51   1
 -22  -2  31  109.59   30.46   1
 -22   3   1   55.14   24.35   1
 -22   3   1   55.25   23.60   1
  22  -3  -1   36.54   23.80   1
  22  -3  -1   47.49   24.93   1
  22   3  -1   69.02   21.73   1
 -22  -3   1   31.74   35.33   1
 -22   3   2   34.29   16.62   1
 -22   3   2   85.80   41.63   1
  22  -3  -2   26.61   22.68   1
  22  -3  -2   82.34   26.18   1
  22   3  -2   49.54   21.35   1
 -22  -3   2   39.69   34.61   1
  22  -3  -3  509.93   51.88   1
 -22  -3   3  576.60   56.05   1
 -22   3   3  379.62   63.94   1
 -22   3   3  435.96   74.78   1
  22  -3  -3  277.70   62.90   1
  22   3  -3  478.68   63.75   1
  22   3  -4 1268.19   94.32   1
 -22  -3   4 1180.33  104.94   1
 -22   3   4 1111.99  120.59   1
 -22   3   4 1170.84  132.37   1
  22  -3  -4  746.46  119.16   1
  22  -3  -4 1494.66  130.71   1
 -22   3   5  604.05   77.24   1
  22  -3  -5  706.60   68.74   1
  22   3  -5  683.40   66.10   1
 -22  -3   5  720.76   73.96   1
 -22   3   5  688.00   93.38   1
 -22   3   6  567.96   70.59   1
 -22   3   6  564.15   64.21   1
  22   3  -6  601.81   60.73   1
 -22  -3   6  578.68   67.37   1
 -22   3   7 1906.31  186.75   1
 -22   3   7 2075.13  206.26   1
  22  -3  -7 1860.93  180.21   1
  22   3  -7 1820.96  203.47   1
 -22  -3   7 2201.03  186.43   1
 -22   3   8   12.62   18.68   1
  22  -3  -8   -4.42   17.93   1
 -22   3   8    0.18   16.64   1
  22   3  -8    8.92   14.99   1
 -22  -3   8    4.85   28.69   1
  22   3  -9    5.61   12.37   1
 -22  -3   9    0.00   15.53   1
 -22   3   9   -3.52   15.13   1
 -22   3   9  -39.02   20.44   1
  22  -3  -9   10.16   30.44   1
 -22   3  10    9.78   11.72   1
  22   3 -10   -2.36   13.34   1
 -22  -3  10   11.21   16.54   1
 -22   3  10    8.09   22.58   1
  22  -3 -10   28.27   32.71   1
 -22   3  11   12.62   11.87   1
  22  -3 -11   -4.24   19.17   1
  22   3 -11   18.21   14.11   1
 -22   3  11   28.23   23.32   1
 -22  -3  11   18.20   16.38   1
 -22   3  12   21.50   22.49   1
  22  -3 -12   43.50   20.77   1
 -22   3  12   28.80   21.54   1
  22   3 -12   52.58   21.18   1
 -22  -3  12   33.28   22.93   1
 -22   3  13  459.72   62.93   1
 -22   3  13  488.81   58.20   1
  22  -3 -13  572.96   76.55   1
 -22  -3  13  475.07   74.74   1
 -22   3  14    3.13   13.08   1
  22   3 -14    9.20   14.64   1
 -22  -3  14   -1.22   15.58   1
 -22   3  14   31.25   20.97   1
  22  -3 -14   17.02   36.69   1
 -22   3  15  169.28   31.44   1
  22   3 -15  158.38   30.50   1
 -22  -3  15  176.70   31.33   1
 -22   3  15  134.64   40.88   1
  22  -3 -15  154.59   54.57   1
 -22   3  16  173.03   29.29   1
  22   3 -16  197.18   29.53   1
 -22  -3  16  175.00   30.23   1
 -22   3  16  166.32   39.27   1
  22  -3 -16  181.02   54.17   1
 -22  -3  16   36.08   34.54   1
 -22   3  17   29.18   15.71   1
 -22   3  17  -36.25   23.84   1
  22  -3 -17   59.05   35.72   1
  22   3 -17   31.03   27.49   1
 -22  -3  17   17.48   19.39   1
 -22  -3  17   10.79   19.50   1
 -22   3  18  198.65   47.58   1
 -22   3  18  273.34   50.66   1
  22  -3 -18  243.80   57.05   1
  22   3 -18  252.69   50.68   1
 -22  -3  18  205.13   48.73   1
 -22  -3  18  252.49   47.55   1
 -22   3  19  420.53   79.64   1
 -22   3  19  837.44   97.86   1
  22  -3 -19  775.79   96.92   1
  22   3 -19  922.86   91.11   1
 -22  -3  19  640.72   91.89   1
 -22  -3  19  912.37   93.71   1
 -22   3  20   10.59    9.60   1
 -22   3  20    2.08   27.18   1
  22  -3 -20  -60.47   36.84   1
  22   3 -20    1.91   25.15   1
 -22  -3  20   -1.90   13.31   1
 -22  -3  20  -12.87   15.91   1
 -22   3  21  151.10   35.60   1
  22  -3 -21  146.85   30.57   1
 -22  -3  21  172.05   26.25   1
 -22   3  21   -4.95   30.59   1
  22   3 -21  142.38   38.29   1
 -22  -3  21   66.96   31.91   1
  22  -3 -22  480.91   43.17   1
 -22  -3  22  173.62   35.42   1
 -22  -3  22  320.98   35.62   1
 -22   3  22  106.49   51.36   1
  22   3 -22  350.58   50.92   1
 -22  -3  23   -8.44   15.48   1
 -22   3  23   -2.03   17.61   1
 -22   3  23   23.00   28.16   1
  22  -3 -23   10.71   42.95   1
  22   3 -23    9.90   28.11   1
 -22  -3  24    7.99   17.23   1
 -22   3  24   11.43   19.88   1
 -22   3  24   38.41   29.68   1
  22  -3 -24   37.48   44.54   1
  22   3 -24  -12.22   29.97   1
 -22   3  25    2.37   11.98   1
 -22   3  25    3.48   18.32   1
  22  -3 -25    1.93   28.33   1
 -22  -3  25   24.78   16.67   1
  22   3 -25   -1.44   29.99   1
 -22   3  26    0.38   16.43   1
 -22   3  26    1.72   22.36   1
  22  -3 -26   76.45   31.72   1
 -22  -3  26   78.46   21.17   1
  22   3 -26   64.53   35.78   1
 -22   3  27   -8.55   17.31   1
 -22   3  27   13.31   20.67   1
  22  -3 -27   -3.11   52.99   1
  22   3 -27  -15.21   54.91   1
 -22  -3  27    5.28   24.57   1
 -22   3  28  -22.62   26.54   1
  22  -3 -28   43.89   51.63   1
  22   3 -28  139.17   61.38   1
 -22  -3  28   59.60   32.88   1
  22   3 -29  362.83   76.31   1
 -22  -3  29  239.53   60.10   1
 -22   4   1  279.32   43.40   1
 -22   4   1  299.03   45.48   1
  22  -4  -1  298.70   55.71   1
  22   4  -1  266.29   51.12   1
 -22  -4   1  296.00   60.78   1
 -22   4   2  360.98   62.38   1
 -22   4   2  370.83   65.68   1
  22  -4  -2  357.79   63.76   1
  22   4  -2  425.02   61.08   1
 -22  -4   2  391.08   69.96   1
 -22   4   3  241.72   49.97   1
 -22   4   3  258.83   52.57   1
  22  -4  -3  256.13   53.59   1
  22   4  -3  272.45   48.58   1
 -22  -4   3  261.81   58.98   1
 -22   4   4   71.05   20.60   1
 -22  -4   4   78.81   26.46   1
 -22   4   4   55.00   32.21   1
  22  -4  -4  103.99   39.85   1
  22   4  -4   67.35   26.48   1
 -22   4   5   22.86   18.54   1
  22  -4  -5   38.17   22.40   1
  22   4  -5   29.38   18.35   1
 -22  -4   5   33.94   21.86   1
 -22   4   5  107.33   28.06   1
 -22   4   6   52.27   24.00   1
  22   4  -6   55.01   18.89   1
 -22  -4   6   27.65   22.31   1
 -22   4   6   51.14   26.18   1
  22  -4  -6   46.82   37.60   1
 -22   4   7  142.59   30.17   1
  22   4  -7  150.80   29.34   1
 -22  -4   7  149.43   32.80   1
 -22   4   7  145.42   41.49   1
  22  -4  -7  162.01   48.64   1
  22  -4  -8  540.38   64.42   1
  22   4  -8  578.89   60.31   1
 -22   4   8  524.50   78.59   1
 -22   4   8  538.49   81.65   1
 -22  -4   8  586.65   83.46   1
 -22   4   9   -7.39   15.25   1
 -22   4   9    7.83   22.82   1
  22  -4  -9   23.33   36.07   1
  22   4  -9   48.75   17.92   1
 -22   4  10  397.63   55.87   1
 -22   4  10  425.57   53.36   1
  22  -4 -10  453.65   73.76   1
  22   4 -10  369.43   67.01   1
 -22  -4  10  487.00   69.41   1
 -22   4  11 1724.72  176.37   1
 -22   4  11 1732.20  141.03   1
 -22  -4  11 1860.46  141.05   1
  22  -4 -11 1784.99  174.67   1
  22   4 -11 1901.27  190.68   1
 -22   4  12  416.95   58.86   1
  22   4 -12  498.90   55.49   1
 -22  -4  12  517.85   56.58   1
 -22   4  12  467.18   71.48   1
  22  -4 -12  525.42   80.29   1
 -22   4  13   88.70   25.90   1
  22   4 -13   66.91   21.25   1
 -22  -4  13   57.87   22.62   1
 -22   4  13   68.44   28.24   1
  22  -4 -13   34.29   40.81   1
 -22   4  14  152.22   31.34   1
 -22   4  14  130.77   33.98   1
  22   4 -14  156.80   30.75   1
  22  -4 -14  193.67   52.26   1
 -22  -4  14  173.05   40.28   1
 -22   4  15    3.12   12.72   1
 -22   4  15   26.40   20.43   1
  22  -4 -15   67.85   38.71   1
  22   4 -15    8.95   26.38   1
 -22  -4  15  -22.15   19.89   1
 -22   4  16   65.09   39.58   1
  22  -4 -16  238.30   37.04   1
 -22   4  16   74.27   39.06   1
  22   4 -16  239.96   44.37   1
 -22  -4  16  233.94   39.65   1
 -22   4  17   -6.06   21.26   1
  22  -4 -17  129.33   30.22   1
 -22   4  17   30.77   41.06   1
  22   4 -17  155.10   36.74   1
 -22  -4  17  169.48   30.16   1
 -22  -4  18   58.01   19.80   1
 -22   4  18    5.48   24.20   1
 -22   4  18   45.78   35.30   1
  22  -4 -18   91.56   45.97   1
  22   4 -18   41.02   31.16   1
 -22   4  19    6.30   11.66   1
 -22  -4  19    0.17   15.75   1
 -22   4  19   17.01   29.37   1
  22  -4 -19   -5.18   44.33   1
  22   4 -19   10.58   27.13   1
  22   4 -20  581.55   43.67   1
 -22  -4  20  534.94   42.55   1
  22  -4 -20  531.04   71.57   1
  22  -4 -21  364.54   45.54   1
  22   4 -21  377.27   35.98   1
 -22  -4  21  307.57   34.58   1
  22   4 -22  293.60   32.03   1
 -22  -4  22  251.54   31.16   1
  22  -4 -22  284.57   67.37   1
 -22   4  23    6.29   25.54   1
 -22   4  23  -10.34   30.32   1
  22   4 -23  249.71   30.51   1
 -22  -4  23  193.33   29.71   1
  22  -4 -23  271.54   66.81   1
 -22   4  24    3.89   12.72   1
  22  -4 -24   11.02   24.77   1
  22   4 -24   29.89   17.57   1
 -22  -4  24  -21.66   17.37   1
 -22   4  24   24.22   24.90   1
 -22   4  25    1.76   24.00   1
  22   4 -25  213.64   29.50   1
 -22  -4  25  251.78   33.43   1
 -22   4  25   11.96   38.18   1
  22  -4 -25   91.93   54.98   1
  22   4 -26   17.18   25.14   1
 -22  -4  26   46.00   24.33   1
  22   4 -27  219.72   42.05   1
 -22  -4  27  179.30   39.74   1
 -22   5   1  347.78   45.36   1
 -22  -5   1  308.36   46.93   1
 -22   5   1  204.33   56.39   1
  22  -5  -1  166.78   60.74   1
  22   5  -1  335.18   51.92   1
 -22   5   2    7.99   12.78   1
 -22   5   2   -9.81   24.49   1
  22  -5  -2   15.49   35.71   1
  22   5  -2   38.89   16.16   1
 -22  -5   2   -8.33   34.96   1
 -22   5   3  576.88   75.93   1
 -22   5   3  442.03   79.09   1
  22  -5  -3  367.49   81.23   1
  22   5  -3  595.02   76.30   1
 -22  -5   3  561.16   83.94   1
 -22   5   4  368.25   60.47   1
 -22   5   4  218.57   62.68   1
  22  -5  -4  275.38   68.82   1
  22   5  -4  487.96   60.37   1
 -22  -5   4  393.93   69.30   1
 -22   5   5   38.29   17.74   1
 -22  -5   5   49.57   23.49   1
 -22   5   5   41.63   28.36   1
  22  -5  -5   50.40   41.65   1
  22   5  -5   34.58   23.23   1
 -22   5   6  101.21   24.18   1
 -22  -5   6  130.56   29.69   1
 -22   5   6   92.14   37.16   1
  22  -5  -6   60.70   47.39   1
  22   5  -6  124.17   32.36   1
 -22   5   7   -0.11   11.04   1
 -22  -5   7   11.73   18.01   1
 -22   5   7   22.99   23.17   1
  22  -5  -7  -16.91   38.84   1
  22   5  -7  -12.93   12.00   1
 -22   5   8 1196.31  117.40   1
  22   5  -8 1259.28   96.71   1
 -22  -5   8 1284.17   98.94   1
 -22   5   8 1017.63  133.57   1
  22  -5  -8  584.34  127.95   1
 -22   5   9  225.28   35.03   1
  22   5  -9  252.31   33.63   1
 -22  -5   9  216.28   35.90   1
 -22   5   9  115.22   47.37   1
  22  -5  -9   58.08   58.78   1
 -22   5  10  103.78   39.02   1
  22   5 -10  365.03   38.51   1
 -22   5  10  300.45   56.30   1
  22  -5 -10  268.94   65.36   1
 -22  -5  10  305.48   51.23   1
 -22   5  11    1.45   16.40   1
  22   5 -11   92.39   20.73   1
 -22   5  11   80.12   34.27   1
  22  -5 -11  -33.01   48.87   1
 -22  -5  11   91.96   25.70   1
 -22   5  12  270.47   62.78   1
  22  -5 -12  493.75   75.82   1
  22   5 -12  546.22   59.85   1
 -22  -5  12  602.02   58.68   1
 -22   5  13    3.88   18.91   1
 -22   5  13   38.00   26.76   1
  22  -5 -13  -13.78   47.06   1
  22   5 -13   26.46   34.71   1
 -22  -5  13  -30.01   19.02   1
 -22   5  14    0.00   19.19   1
  22  -5 -14   80.35   31.53   1
 -22   5  14   22.21   36.61   1
  22   5 -14  118.44   41.01   1
 -22  -5  14   92.26   30.53   1
 -22   5  15    2.86   15.02   1
 -22  -5  15   27.40   19.82   1
 -22   5  15   30.49   28.77   1
  22  -5 -15    1.65   53.51   1
  22   5 -15   28.45   33.75   1
 -22   5  16   -4.62   12.01   1
  22   5 -16  -16.41   15.71   1
 -22  -5  16   12.40   17.32   1
 -22   5  16   -6.21   22.38   1
  22  -5 -16   -3.12   55.98   1
  22   5 -17   47.30   18.52   1
 -22  -5  17   41.49   19.29   1
 -22   5  17   -2.10   20.08   1
 -22   5  17    3.07   24.83   1
  22  -5 -17  -31.80   59.71   1
 -22   5  18    6.54   12.46   1
 -22   5  18    0.49   21.75   1
  22   5 -18   20.28   21.67   1
 -22  -5  18   -1.66   19.18   1
  22  -5 -18   -1.52   54.46   1
  22   5 -19   -7.29   21.22   1
 -22  -5  19   29.65   19.42   1
 -22   5  19  -41.64   24.12   1
  22  -5 -19   -7.27   46.39   1
 -22   5  20   17.97   15.55   1
  22   5 -20    1.49   18.93   1
 -22  -5  20   74.07   27.29   1
 -22   5  21   -4.07   31.80   1
  22   5 -21  -13.19   33.40   1
 -22   5  22   -8.24   10.66   1
  22   5 -22   -6.26   15.41   1
 -22  -5  22  -18.70   27.65   1
  22   5 -23   20.32   22.68   1
 -22  -5  23    1.05   26.70   1
 -22   6   1   -9.97   11.98   1
 -22  -6   1    8.47   21.28   1
  22   6  -1    1.40   20.53   1
 -22   6   2    4.98   13.88   1
 -22  -6   2   30.00   23.10   1
  22   6  -2    4.24   21.12   1
 -22   6   3   -3.55   15.10   1
  22   6  -3   32.31   23.05   1
 -22  -6   3   66.25   41.47   1
 -22   6   4    5.89   17.66   1
  22   6  -4   18.87   26.57   1
 -22  -6   4  166.86   57.80   1
 -22   6   5   -6.85   12.28   1
  22   6  -5    1.50   20.61   1
 -22  -6   5   20.72   54.16   1
 -22   6   6   -6.18   17.54   1
  22   6  -6   -6.47   25.64   1
 -22   6   7   -2.19   12.24   1
 -22  -6   7   27.27   22.21   1
  22   6  -7    7.07   17.38   1
 -22   6   8   16.74   30.33   1
  22   6  -8  -24.98   29.73   1
 -22  -6   9  159.84   31.42   1
 -22   6   9   -8.26   23.80   1
  22   6  -9   24.96   24.19   1
 -22   6  10   -6.89   12.04   1
 -22  -6  10   28.09   27.03   1
  22   6 -10    4.63   20.29   1
  22   6 -11   11.60   25.99   1
 -22   6  11   23.27   29.57   1
 -22   6  12    2.81   12.76   1
  22   6 -12   11.77   21.03   1
 -22  -6  12    3.78   22.68   1
 -22   6  13    8.08   15.12   1
  22   6 -13   -9.99   22.34   1
 -22  -6  13   62.81   26.26   1
 -22   6  14   -6.77   14.62   1
  22   6 -14  -10.20   19.06   1
 -22  -6  14  121.44   26.29   1
  22   6 -15   25.93   18.83   1
 -22   6  15  -13.63   19.91   1
 -22  -6  15   37.70   23.72   1
 -22   6  16    0.62   11.31   1
  22   6 -16  -42.33   41.94   1
 -22  -6  16   -1.23   21.98   1
 -22   6  17    7.93   14.48   1
  22   6 -17    2.98   42.83   1
 -22  -6  17   35.55   26.15   1
 -22   6  18   -7.12   13.42   1
  22   6 -18  -22.63   38.27   1
 -22  -6  18   51.86   28.49   1
  22   7  -1  -18.00   22.93   1
 -22   7   1   13.09   24.76   1
 -22  -7   1  124.74   64.36   1
  22   7  -2   -9.04   22.11   1
 -22  -7   2   44.92   35.33   1
 -22   7   2   17.74   22.71   1
 -22   7   3   -0.36   16.91   1
 -22  -7   3  123.32   37.29   1
  22   7  -3   27.67   28.20   1
 -22   7   4   -6.20   12.57   1
 -22  -7   4   15.09   24.16   1
  22   7  -4   -1.98   18.06   1
 -22   7   5   20.35   33.59   1
  22   7  -5    4.17   33.37   1
 -22   7   6    3.73   17.77   1
 -22  -7   6  135.01   35.35   1
  22   7  -6   26.08   25.60   1
 -22   7   7    0.00   13.28   1
 -22  -7   7   19.93   31.34   1
 -22   7   8  -13.51   15.42   1
 -22   7   9    0.23   11.49   1
 -22   7  10    3.31   18.24   1
  21   0  -1   17.37   11.63   1
 -21   0   1   14.72   17.09   1
 -21   0   1   30.48   23.77   1
  21   0  -1   -3.44   34.00   1
 -21   0   2   -0.35   14.51   1
 -21   0   2   22.22   14.18   1
  21   0  -2   28.37   19.30   1
 -21   0   3   -6.70   16.81   1
 -21   0   3   31.66   24.43   1
  21   0  -3   21.65   13.72   1
  21   0  -3   15.77   32.98   1
 -21   0   4   -8.97   13.37   1
 -21   0   4   17.38   12.74   1
  21   0  -4    8.53    8.71   1
  21   0  -4   -1.48   15.48   1
 -21   0   5    3.94   11.81   1
  21   0  -5  -22.51   14.25   1
 -21   0   5   -8.74   18.53   1
  21   0  -5  -19.46    3.28   1
 -21   0   6  155.28   28.80   1
  21   0  -6  149.58   25.82   1
 -21   0   6  122.85   35.17   1
  21   0  -6  108.11   43.42   1
 -21   0   7   -5.90   14.11   1
 -21   0   7    7.15   19.70   1
  21   0  -7   -3.72    8.69   1
  21   0  -7    2.27   27.70   1
 -21   0   8  408.64   60.53   1
 -21   0   8  872.99   68.59   1
  21   0  -8  694.17   61.95   1
  21   0  -8  436.65   83.13   1
 -21   0   9   -7.65   12.67   1
 -21   0   9   -3.40   10.20   1
 -21   0   9   -4.00    1.19   1
  21   0  -9    8.87    8.66   1
  21   0  -9  -20.18   30.18   1
 -21   0  10  750.76   97.65   1
 -21   0  10  987.55  106.48   1
  21   0 -10  841.88  104.68   1
 -21   0  11  -12.47    9.43   1
  21   0 -11   -0.27    8.48   1
 -21   0  11   -4.77    3.24   1
 -21   0  12 1871.10  183.96   1
 -21   0  12 2062.87  203.52   1
 -21   0  13  -12.03   12.99   1
  21   0 -13   -9.29   11.26   1
 -21   0  13   -4.09    6.71   1
 -21   0  14  685.46   63.16   1
  21   0 -14  571.09   64.89   1
 -21   0  14  562.68   79.11   1
 -21   0  15    2.89    9.67   1
 -21   0  15  -11.33   16.23   1
  21   0 -15   26.33   23.74   1
 -21   0  16  704.72   82.00   1
 -21   0  16  659.60   94.36   1
  21   0 -16  766.49   90.45   1
 -21   0  17    4.93   13.78   1
  21   0 -17   -5.45   14.12   1
 -21   0  17   13.84   14.11   1
 -21   0  18 3010.28  280.59   1
 -21   0  18 2884.00  211.68   1
  21   0 -18 3037.56  231.72   1
 -21   0  19   -9.60   14.39   1
 -21   0  19   -7.62   13.13   1
  21   0 -19   12.62   24.54   1
 -21   0  20 1908.38  196.66   1
 -21   0  20 2128.80  210.97   1
  21   0 -20 2125.04  187.43   1
 -21   0  21   -6.41   16.25   1
 -21   0  21   22.71   16.88   1
  21   0 -21   22.84   26.97   1
 -21   0  22   85.93   34.82   1
 -21   0  22  163.23   35.50   1
  21   0 -22  149.88   41.17   1
 -21   0  23   -1.43   16.48   1
 -21   0  23   21.67   16.84   1
  21   0 -23   -2.11   27.57   1
 -21   0  24   72.36   25.66   1
 -21   0  24  122.18   34.76   1
  21   0 -24  188.07   42.27   1
 -21   0  25   -2.14   14.52   1
 -21   0  25  -21.21   14.16   1
  21   0 -25  -29.52   27.24   1
 -21   0  26   -0.37   13.29   1
 -21   0  26   12.22   18.83   1
  21   0 -26   17.61   30.46   1
 -21   0  27   14.99   15.25   1
 -21   0  27   14.23   16.86   1
  21   0 -27   -1.53   18.00   1
 -21   0  28  362.52   36.30   1
  21   0 -28  406.59   38.76   1
 -21   0  29    6.41   15.26   1
  21   0 -29   12.12   17.18   1
 -21   0  29   -6.65   20.30   1
 -21   0  30  124.96   30.05   1
  21   0 -30  129.39   31.90   1
 -21   0  31  -10.81   21.64   1
  21   0 -31  -35.40   39.23   1
 -21   0  32  -25.02   23.55   1
  21   0 -32   -3.26   40.27   1
 -21   1   1    0.99   15.52   1
  21   1  -1    4.95   20.03   1
 -21  -1   1    8.03   15.31   1
 -21   1   1    3.29   23.93   1
  21  -1  -1   -0.00   14.25   1
  21  -1  -1   55.51   35.15   1
  21   1  -1   33.58   14.49   1
 -21  -1   1   31.10   23.21   1
 -21   1   2    5.77   12.30   1
  21  -1  -2    0.72    7.63   1
  21  -1  -2   15.04   18.54   1
  21   1  -2    3.03    8.76   1
 -21  -1   2   -9.94   12.56   1
 -21   1   2   -8.63   14.02   1
  21   1  -2  -12.91   32.24   1
 -21  -1   2    8.75   14.10   1
 -21   1   3  266.66   42.77   1
  21  -1  -3  291.96   48.88   1
  21   1  -3  407.90   42.62   1
  21   1  -3  283.23   48.20   1
 -21  -1   3  257.36   42.95   1
 -21  -1   3  404.64   47.29   1
 -21   1   3  359.28   61.98   1
  21  -1  -3  428.80   56.56   1
 -21   1   4   -8.99   10.90   1
  21  -1  -4    3.80    7.31   1
  21   1  -4    1.07   17.43   1
 -21  -1   4   -7.93   12.95   1
 -21   1   4   -5.02    3.20   1
 -21   1   4   -1.06   13.98   1
  21  -1  -4    5.13   29.55   1
  21   1  -4   -6.73    8.32   1
 -21  -1   4    8.34   21.40   1
 -21   1   5  194.84   35.17   1
  21  -1  -5  224.53   39.20   1
  21   1  -5  247.77   33.36   1
 -21  -1   5  261.71   37.81   1
 -21   1   5  221.44   44.31   1
 -21   1   5  208.59   48.64   1
  21  -1  -5  224.99   43.68   1
  21   1  -5  188.07   52.01   1
 -21  -1   5  188.52   45.11   1
 -21   1   6 2518.38  196.46   1
 -21   1   6 2726.64  217.92   1
  21  -1  -6 2965.89  195.77   1
  21  -1  -6 2239.99  216.68   1
 -21  -1   6 3058.44  219.28   1
 -21   1   6 2840.63  242.53   1
  21   1  -6 2953.97  271.16   1
  21   1  -6 2246.12  238.65   1
 -21  -1   6 2959.38  271.76   1
 -21   1   7  541.93   67.90   1
 -21   1   7  369.28   68.64   1
 -21   1   7  578.57   72.35   1
  21  -1  -7  594.04   69.78   1
  21  -1  -7  351.29   72.70   1
  21   1  -7  527.63   68.77   1
  21   1  -7  394.82   73.12   1
 -21  -1   7  276.35   68.98   1
 -21  -1   7  418.29   70.84   1
 -21   1   8  623.36   65.73   1
 -21   1   8  436.10   63.00   1
  21  -1  -8  713.74   64.15   1
  21   1  -8  712.83   63.32   1
 -21  -1   8  647.57   68.67   1
 -21   1   8  679.80   83.23   1
  21  -1  -8  479.12   86.03   1
 -21   1   9  120.22   31.14   1
 -21   1   9  168.33   39.80   1
 -21   1   9  206.34   41.59   1
  21  -1  -9  244.80   40.63   1
  21  -1  -9  126.91   49.92   1
  21   1  -9  226.13   40.06   1
 -21  -1   9  194.66   45.23   1
 -21   1  10 1652.99  161.33   1
 -21   1  10 1494.02  130.08   1
  21  -1 -10 1707.51  127.88   1
  21   1 -10 1708.36  127.95   1
 -21  -1  10 1485.44  129.08   1
 -21   1  11    8.39   11.67   1
 -21  -1  11    0.45   15.39   1
 -21   1  11    5.19   12.77   1
  21   1 -11   12.79   13.82   1
 -21   1  12  465.73   52.44   1
 -21   1  12  522.43   63.17   1
  21  -1 -12  436.17   62.25   1
  21   1 -12  495.07   62.87   1
 -21  -1  12  244.63   59.63   1
 -21  -1  12  269.23   59.60   1
 -21  -1  12  474.87   64.31   1
 -21   1  13   53.29   16.50   1
  21  -1 -13   52.50   16.64   1
 -21  -1  13   38.33   18.28   1
 -21   1  13   28.48   20.18   1
 -21  -1  13   47.42   18.37   1
 -21  -1  13   19.06   17.52   1
 -21   1  14  443.88   55.04   1
 -21   1  14  442.98   51.20   1
  21  -1 -14  453.82   65.96   1
  21   1 -14  449.32   65.34   1
 -21  -1  14  409.08   63.08   1
 -21  -1  14  294.42   64.60   1
 -21  -1  14  477.52   66.43   1
 -21   1  15  706.84   85.81   1
 -21   1  15  771.52   90.30   1
  21  -1 -15  695.20   86.32   1
  21   1 -15  710.37   85.44   1
 -21  -1  15  589.83   85.92   1
 -21  -1  15  504.05   86.97   1
 -21  -1  15  794.63   89.90   1
  21  -1 -16    7.96   14.71   1
  21   1 -16    6.98   13.98   1
 -21  -1  16    9.14   10.05   1
 -21  -1  16   -0.43   15.22   1
 -21   1  16   14.21   16.63   1
 -21   1  16   -0.44   16.47   1
 -21  -1  16   16.58   13.13   1
 -21   1  17  121.04   27.63   1
  21  -1 -17  139.98   27.76   1
  21   1 -17  154.92   27.48   1
 -21  -1  17  182.39   27.41   1
 -21   1  17  140.49   35.26   1
 -21  -1  17  117.83   33.50   1
 -21  -1  17   58.68   34.21   1
 -21   1  18   20.46   17.28   1
  21  -1 -18   18.99   17.00   1
 -21   1  18   17.31   21.12   1
  21   1 -18   33.79   22.32   1
 -21  -1  18   21.27   17.82   1
 -21  -1  18   50.39   20.17   1
 -21   1  19   33.46   15.94   1
 -21   1  19   34.77   17.03   1
  21  -1 -19   25.96   28.57   1
  21   1 -19   52.96   28.15   1
 -21  -1  19    5.54   18.04   1
 -21  -1  19   -0.15   20.38   1
 -21   1  20  128.32   28.07   1
 -21  -1  20  110.83   25.44   1
 -21   1  20   97.21   35.23   1
  21  -1 -20   98.53   40.05   1
  21   1 -20  124.05   39.30   1
 -21  -1  20  159.27   34.15   1
 -21   1  21    0.00   10.96   1
 -21  -1  21    5.15   11.23   1
 -21   1  21   -1.98   16.95   1
  21  -1 -21    0.32   26.39   1
  21   1 -21    1.37   25.79   1
 -21  -1  21   13.00   16.25   1
 -21   1  22  181.50   33.09   1
 -21  -1  22  165.64   33.14   1
 -21  -1  22  164.57   33.35   1
 -21   1  22  199.17   43.11   1
  21  -1 -22  167.51   47.65   1
  21   1 -22  196.42   44.81   1
 -21   1  23  165.01   33.79   1
 -21   1  23  183.39   34.44   1
  21   1 -23  169.61   34.33   1
 -21  -1  23  170.41   33.98   1
 -21  -1  23  176.11   33.85   1
  21  -1 -23  236.41   49.21   1
 -21   1  24   -1.10   16.31   1
 -21   1  24    8.73   17.15   1
  21  -1 -24    4.19   18.22   1
  21   1 -24   32.16   17.67   1
 -21  -1  24   16.62   16.90   1
 -21  -1  24   33.31   21.40   1
 -21   1  25   42.97   18.97   1
  21  -1 -25   74.28   20.85   1
  21   1 -25   67.41   20.13   1
 -21  -1  25   50.15   19.18   1
 -21   1  25  -17.04   26.32   1
 -21  -1  25   24.84   22.98   1
 -21   1  26  -12.24   18.56   1
 -21   1  26   48.54   19.93   1
  21  -1 -26   56.49   21.59   1
 -21  -1  26   -0.52   16.65   1
  21   1 -26   84.25   34.08   1
 -21  -1  26  133.97   23.94   1
 -21   1  27   24.41   16.37   1
  21  -1 -27   45.16   18.42   1
 -21  -1  27  -13.62   13.31   1
 -21   1  27  -14.23   23.39   1
  21   1 -27   19.50   30.84   1
 -21  -1  27   30.02   18.65   1
 -21  -1  28    3.77   14.12   1
 -21   1  28    5.48   24.32   1
 -21   1  28  -11.85   19.28   1
  21  -1 -28   21.10   32.15   1
  21   1 -28   25.92   31.56   1
 -21  -1  28    9.34   18.79   1
 -21   1  29   -5.78   23.13   1
 -21  -1  29    4.29   22.83   1
 -21   1  29  164.14   30.30   1
  21  -1 -29  130.46   42.05   1
  21   1 -29  157.92   41.31   1
 -21  -1  29  136.40   29.79   1
 -21   1  30  790.79   63.07   1
  21  -1 -30  815.44   67.37   1
  21   1 -30  839.29   68.54   1
 -21  -1  30  853.17   82.03   1
 -21   1  31    1.97   24.09   1
  21  -1 -31   23.01   24.36   1
  21   1 -31   27.53   23.92   1
 -21  -1  31    9.76   21.16   1
 -21   1  32   13.87   30.05   1
  21  -1 -32   65.57   27.55   1
  21   1 -32   58.81   27.65   1
 -21  -1  32   57.50   26.73   1
 -21   2   1   36.80   13.10   1
  21  -2  -1   28.28   13.49   1
  21  -2  -1   44.40   20.87   1
 -21   2   1   10.19   21.41   1
 -21   2   1   10.74   26.48   1
  21  -2  -1   21.17   16.65   1
  21   2  -1   55.41   17.29   1
 -21  -2   1   23.75   25.24   1
 -21   2   2   31.33   19.66   1
  21  -2  -2   22.32   22.08   1
 -21   2   2   54.02   22.43   1
 -21   2   2   75.47   29.95   1
  21  -2  -2   51.63   21.40   1
  21  -2  -2   53.06   21.27   1
  21   2  -2   71.43   21.56   1
 -21  -2   2   55.61   30.38   1
 -21   2   3  594.50   71.58   1
 -21   2   3  766.72   79.59   1
  21  -2  -3  893.98   72.13   1
  21   2  -3  744.51   70.74   1
 -21  -2   3  868.82   79.06   1
 -21   2   3  820.41   93.50   1
  21  -2  -3  513.59   96.07   1
 -21   2   4   -6.14    8.56   1
  21   2  -4   -3.86    9.80   1
 -21  -2   4    9.85   14.39   1
 -21   2   4   -7.40   15.77   1
 -21   2   4   28.64   21.22   1
  21  -2  -4   14.04   11.47   1
  21  -2  -4   33.64   28.91   1
 -21   2   5    2.00   13.58   1
 -21   2   5    5.83   11.21   1
  21  -2  -5    6.31    8.99   1
  21  -2  -5    3.63   15.64   1
 -21   2   5  -12.91   11.12   1
  21   2  -5   11.87   10.12   1
 -21  -2   5   20.22   23.35   1
 -21   2   6  748.25   79.97   1
  21   2  -6  705.94   67.25   1
 -21  -2   6  687.39   74.11   1
 -21   2   6  525.04   90.97   1
  21  -2  -6  878.13   92.29   1
  21  -2  -6  527.26   91.64   1
 -21   2   7  385.33   49.60   1
 -21   2   7  371.28   46.05   1
 -21   2   7  210.58   44.14   1
  21  -2  -7  408.37   45.93   1
  21  -2  -7  238.61   48.84   1
  21   2  -7  413.87   44.67   1
 -21  -2   7  415.58   48.97   1
 -21   2   8  318.25   43.27   1
  21  -2  -8  177.31   44.11   1
 -21   2   8  268.72   53.59   1
  21  -2  -8  277.18   52.51   1
  21   2  -8  344.11   52.63   1
 -21  -2   8  300.64   58.61   1
 -21   2   9 2153.10  201.41   1
 -21   2   9 1815.74  157.00   1
  21   2  -9 2106.39  156.19   1
 -21  -2   9 2204.50  172.69   1
 -21   2  10   51.79   21.88   1
 -21   2  10   38.40   21.84   1
  21  -2 -10   45.21   27.23   1
  21   2 -10   41.18   22.88   1
 -21  -2  10   56.46   29.37   1
 -21   2  11   21.74   13.97   1
 -21   2  11   28.74   15.11   1
  21  -2 -11   21.20   14.80   1
  21   2 -11   24.79   18.37   1
 -21  -2  11   37.26   20.75   1
 -21   2  12  207.72   34.35   1
 -21   2  12  167.45   33.05   1
  21   2 -12  180.97   32.74   1
 -21  -2  12  242.05   34.74   1
  21  -2 -12  189.06   44.85   1
 -21   2  13  215.61   35.24   1
 -21   2  13  149.25   43.34   1
  21  -2 -13  209.06   45.26   1
  21   2 -13  186.79   43.38   1
 -21  -2  13  235.73   44.68   1
  21  -2 -14  240.03   35.41   1
 -21   2  14  233.16   44.26   1
 -21   2  14  249.17   44.62   1
  21   2 -14  215.83   46.03   1
 -21  -2  14  110.54   41.00   1
 -21  -2  14  244.34   44.59   1
 -21   2  15    6.60   10.87   1
 -21   2  15    0.00   14.46   1
  21  -2 -15   10.36   13.72   1
  21   2 -15   -2.47   13.17   1
 -21  -2  15    6.44   13.89   1
 -21  -2  15    5.09    8.39   1
 -21  -2  15   -1.45   10.12   1
 -21   2  16  153.10   24.90   1
 -21   2  16  152.77   26.41   1
  21  -2 -16   93.51   26.44   1
  21   2 -16  123.36   25.23   1
 -21  -2  16  123.56   25.64   1
 -21  -2  16   60.69   29.88   1
 -21  -2  16   58.58   30.39   1
 -21   2  17  252.97   36.19   1
 -21   2  17  197.85   35.89   1
 -21  -2  17  111.69   35.09   1
  21  -2 -17  293.24   50.58   1
  21   2 -17  252.31   48.41   1
 -21  -2  17  207.41   44.38   1
 -21  -2  17  223.52   45.22   1
 -21   2  18  794.11   97.68   1
 -21   2  18  758.23  103.58   1
  21  -2 -18  813.44   99.13   1
  21   2 -18  929.13   97.36   1
 -21  -2  18  680.71   97.52   1
 -21  -2  18  898.54  102.40   1
 -21   2  19  217.55   36.76   1
 -21  -2  19  186.02   35.56   1
 -21   2  19  192.55   46.07   1
  21  -2 -19  175.61   49.60   1
  21   2 -19  221.41   48.42   1
 -21  -2  19  248.12   45.01   1
  21   2 -20   40.16   16.89   1
 -21  -2  20   34.61   16.75   1
 -21   2  20    9.65   21.47   1
 -21   2  20   41.40   20.39   1
  21  -2 -20   15.11   29.57   1
 -21  -2  20   -2.53   19.11   1
 -21   2  21  400.40   55.47   1
  21   2 -21  532.98   53.74   1
 -21  -2  21  368.59   57.29   1
 -21  -2  21  473.40   51.53   1
 -21   2  21  395.68   69.16   1
  21  -2 -21  425.03   71.55   1
 -21   2  22  118.48   25.73   1
 -21   2  22  116.44   28.72   1
  21   2 -22  130.53   27.87   1
 -21  -2  22  102.06   27.27   1
 -21  -2  22  133.18   27.44   1
  21  -2 -22  113.34   43.36   1
 -21   2  23    3.13   12.74   1
 -21   2  23   18.33   17.34   1
  21  -2 -23   25.27   18.69   1
  21   2 -23   27.72   16.68   1
 -21  -2  23   19.91   16.37   1
 -21  -2  23   16.41   21.14   1
 -21   2  24   10.82   24.77   1
 -21   2  24  172.29   28.52   1
  21  -2 -24  186.11   30.12   1
  21   2 -24  189.02   28.37   1
 -21  -2  24  179.21   28.04   1
 -21  -2  24   66.91   35.62   1
 -21   2  25    8.43   16.44   1
  21  -2 -25   16.16   17.65   1
  21   2 -25    9.77   15.81   1
 -21  -2  25   24.03   15.65   1
 -21   2  25  -11.64   17.70   1
 -21  -2  25    3.28   27.03   1
 -21   2  26    0.73   12.56   1
  21   2 -26   36.73   17.36   1
 -21  -2  26    6.86   20.78   1
 -21  -2  26   22.85   16.50   1
 -21   2  26   21.62   20.23   1
  21  -2 -26  -13.30   32.79   1
  21   2 -27  274.12   31.09   1
 -21  -2  27  198.86   28.74   1
 -21   2  27   16.69   35.93   1
 -21   2  27  213.09   36.57   1
  21  -2 -27  247.91   48.83   1
 -21  -2  27   -8.69   39.12   1
 -21   2  28    3.09   24.19   1
 -21   2  28  145.60   27.11   1
  21  -2 -28  120.63   29.28   1
  21   2 -28  132.24   27.92   1
 -21  -2  28  130.21   26.26   1
 -21   2  29   -1.87   17.71   1
 -21   2  29   40.42   19.37   1
  21  -2 -29   36.34   22.21   1
  21   2 -29   45.12   20.53   1
 -21  -2  29   15.66   18.31   1
 -21   2  30   26.90   29.39   1
  21  -2 -30   40.04   46.33   1
  21   2 -30   44.45   44.61   1
 -21  -2  30   26.14   28.31   1
 -21   2  31  155.45   42.65   1
  21  -2 -31  123.68   56.61   1
  21   2 -31  134.96   55.04   1
 -21  -2  31  110.96   41.02   1
 -21   3   1 1906.37  175.38   1
 -21   3   1 1175.69  136.84   1
 -21   3   1 2003.31  174.83   1
  21  -3  -1 1592.93  171.39   1
  21  -3  -1 2074.58  188.70   1
  21  -3  -1 1273.00  174.48   1
  21   3  -1 2016.25  186.17   1
 -21  -3   1 2225.46  174.41   1
 -21   3   2  287.07   57.11   1
 -21   3   2  573.60   64.47   1
  21  -3  -2  590.32   58.67   1
 -21  -3   2  691.33   63.51   1
 -21   3   2  531.50   73.69   1
  21  -3  -2  497.16   73.02   1
  21  -3  -2  306.48   81.21   1
  21   3  -2  638.37   73.72   1
 -21   3   3   -3.57   16.73   1
  21   3  -3   31.81   13.90   1
 -21  -3   3   20.90   17.91   1
 -21   3   3   25.24   17.62   1
 -21   3   3   33.50   37.33   1
  21  -3  -3   10.64   17.74   1
  21  -3  -3   34.67   21.82   1
  21  -3  -3   39.98   34.12   1
 -21   3   4   17.21   10.83   1
 -21   3   4    5.67   19.40   1
  21   3  -4    9.01   12.13   1
 -21  -3   4   27.31   17.45   1
  21  -3  -4   20.77   14.83   1
  21  -3  -4   25.36   19.86   1
  21  -3  -4  -35.69   32.42   1
  21  -3  -5  217.32   36.71   1
 -21   3   5  226.40   45.14   1
 -21   3   5  249.82   48.21   1
  21  -3  -5  160.14   43.76   1
  21   3  -5  231.35   43.69   1
 -21  -3   5  248.62   52.91   1
 -21   3   6  914.92   83.88   1
 -21   3   6  900.62  104.97   1
  21   3  -6  883.27  108.82   1
 -21  -3   6  813.73  108.15   1
  21  -3  -7  640.01   69.42   1
  21   3  -7  685.55   65.14   1
 -21  -3   7  680.83   71.44   1
 -21   3   7  598.28   85.79   1
 -21   3   7  673.03   89.79   1
 -21   3   8  175.52   32.51   1
 -21   3   8  144.50   33.51   1
  21   3  -8  154.95   31.03   1
 -21  -3   8  191.05   34.86   1
  21  -3  -8  180.62   47.13   1
 -21   3   9    6.37   15.27   1
 -21   3   9   22.13   21.65   1
  21  -3  -9  -20.33   31.32   1
  21   3  -9   19.59   16.43   1
 -21  -3   9   32.40   29.55   1
  21  -3 -10  261.83   42.78   1
  21   3 -10  270.00   40.38   1
 -21  -3  10  292.06   42.01   1
 -21   3  10  286.28   51.91   1
 -21   3  10  305.76   54.43   1
 -21   3  11  158.55   31.01   1
 -21   3  11  171.35   34.58   1
  21   3 -11  152.59   30.64   1
 -21  -3  11  158.21   32.76   1
  21  -3 -11  226.64   49.22   1
 -21   3  12  185.63   40.48   1
 -21   3  12  195.56   41.90   1
  21  -3 -12  148.09   48.59   1
  21   3 -12  109.66   38.99   1
 -21  -3  12  160.74   40.72   1
 -21   3  13  807.54   90.94   1
  21  -3 -13  876.07   83.91   1
 -21  -3  13  735.41   78.99   1
 -21   3  13  847.93  105.53   1
 -21   3  14  100.12   20.16   1
  21  -3 -14   83.01   26.42   1
  21   3 -14   67.11   20.23   1
 -21  -3  14   79.34   21.46   1
 -21   3  14   74.01   28.20   1
 -21  -3  14   20.57   21.35   1
 -21  -3  14   21.42   21.47   1
 -21   3  15  201.97   30.99   1
 -21   3  15  222.58   32.57   1
  21  -3 -15  237.94   36.38   1
  21   3 -15  198.34   30.78   1
 -21  -3  15  212.54   31.76   1
 -21  -3  15  109.69   37.59   1
 -21  -3  15   62.18   36.84   1
 -21   3  16  107.36   24.99   1
 -21   3  16  127.34   27.64   1
  21  -3 -16  140.82   32.00   1
  21   3 -16  136.69   37.72   1
 -21  -3  16   56.35   30.95   1
 -21  -3  16  124.89   33.05   1
 -21   3  17    0.35   17.65   1
  21  -3 -17    2.40   18.51   1
 -21   3  17   -0.90   18.04   1
  21   3 -17   33.47   25.53   1
 -21  -3  17   10.52   13.51   1
 -21  -3  17   -8.58   16.07   1
 -21   3  18   28.03   15.63   1
 -21   3  18   20.85   21.05   1
  21  -3 -18   52.76   21.90   1
 -21  -3  18   40.62   17.96   1
  21   3 -18   44.50   30.02   1
 -21  -3  18   24.90   20.67   1
 -21   3  19    6.16   26.47   1
  21  -3 -19    5.42   18.83   1
  21   3 -19  -16.03   14.19   1
 -21  -3  19   17.42   14.75   1
 -21   3  19    1.36   14.95   1
 -21  -3  19   -5.57   14.68   1
 -21   3  20   63.54   17.79   1
  21  -3 -20   63.40   24.62   1
  21   3 -20   54.50   20.47   1
 -21  -3  20   17.90   20.27   1
 -21   3  20   68.85   36.37   1
 -21  -3  20   31.24   25.42   1
 -21   3  21   30.31   29.73   1
  21   3 -21  196.49   32.42   1
 -21  -3  21  142.56   32.02   1
 -21  -3  21  253.11   32.74   1
 -21   3  21  264.27   49.43   1
  21  -3 -21  286.59   54.75   1
 -21   3  22    7.23   22.27   1
  21   3 -22  164.04   26.46   1
 -21  -3  22   89.33   25.38   1
 -21   3  22  194.30   39.25   1
  21  -3 -22  142.43   50.12   1
 -21  -3  22   75.74   32.60   1
 -21   3  23   14.27   20.13   1
 -21   3  23  189.18   31.96   1
  21   3 -23   97.35   24.38   1
  21  -3 -23  132.66   49.20   1
 -21  -3  23   54.43   30.57   1
 -21  -3  23   58.53   29.60   1
 -21   3  24    2.64   17.71   1
 -21   3  24   19.34   28.80   1
  21  -3 -24  110.07   28.65   1
  21   3 -24  145.76   23.50   1
 -21  -3  24    6.78   27.87   1
 -21  -3  24  154.70   27.35   1
  21  -3 -25   34.92   29.63   1
  21   3 -25   53.68   19.80   1
 -21   3  25   15.70   21.21   1
 -21   3  25   32.75   24.33   1
 -21  -3  25    9.09   25.14   1
 -21  -3  25   38.77   22.46   1
 -21   3  26   -3.74   11.90   1
  21   3 -26    7.80   16.51   1
 -21   3  26    1.02   20.81   1
  21  -3 -26   31.32   50.52   1
 -21  -3  26  -10.62   18.36   1
 -21   3  27  -29.41   12.11   1
 -21   3  27   15.95   18.01   1
  21  -3 -27    6.19   28.33   1
  21   3 -27    6.49   16.81   1
 -21  -3  27   34.18   16.45   1
 -21   3  28    8.15   14.17   1
  21  -3 -28   46.45   24.86   1
  21   3 -28   25.63   32.22   1
 -21  -3  28   21.68   23.61   1
 -21   3  28    8.15   21.11   1
  21   3 -29  282.14   42.98   1
 -21  -3  29  289.42   40.44   1
 -21   3  29   -9.36   50.80   1
  21  -3 -29  268.36   66.72   1
  21   3 -30   -1.02   25.24   1
 -21  -3  30   43.42   23.53   1
  21  -4  -1 3352.12  229.43   1
 -21  -4   1 3461.59  253.67   1
 -21   4   1 2989.25  281.45   1
 -21   4   1 3226.27  319.54   1
  21   4  -1 3474.81  313.33   1
 -21   4   2  141.65   30.32   1
  21   4  -2  152.76   28.73   1
 -21  -4   2  156.04   33.39   1
 -21   4   2  176.93   41.07   1
  21  -4  -2  157.37   38.90   1
 -21   4   3  305.42   46.81   1
  21   4  -3  358.39   42.96   1
 -21  -4   3  376.16   48.92   1
 -21   4   3  362.92   60.21   1
  21  -4  -3  303.18   59.47   1
 -21   4   4   69.28   19.90   1
  21   4  -4   41.38   18.34   1
 -21  -4   4   69.22   23.33   1
 -21   4   4   50.00   28.18   1
  21  -4  -4   23.58   35.15   1
  21   4  -5    2.51   13.22   1
 -21   4   5   -0.54   17.05   1
 -21   4   5    1.65   20.49   1
  21  -4  -5   17.06   30.22   1
 -21  -4   5  -15.62   30.39   1
 -21   4   6   -3.62   11.41   1
 -21   4   6   -4.12   20.43   1
  21  -4  -6   -1.61   30.65   1
  21   4  -6    1.56   13.97   1
 -21  -4   6   13.91   29.76   1
  21  -4  -7   62.21   26.87   1
 -21  -4   7   85.49   27.02   1
 -21   4   7   87.73   31.91   1
 -21   4   7  106.01   33.58   1
  21   4  -7   97.76   29.44   1
 -21   4   8  166.86   31.85   1
 -21   4   8  156.59   33.67   1
  21   4  -8  184.98   31.30   1
 -21  -4   8  157.55   34.27   1
  21  -4  -8  175.03   49.37   1
  21   4  -9  326.00   45.33   1
 -21  -4   9  402.07   50.61   1
 -21   4   9  354.45   59.60   1
 -21   4   9  297.76   61.02   1
  21  -4  -9  341.19   65.52   1
  21  -4 -10 3357.63  253.13   1
 -21   4  10 3094.46  281.81   1
 -21   4  10 3229.24  319.26   1
  21   4 -10 3282.11  318.20   1
 -21  -4  10 3575.43  320.65   1
 -21   4  11  682.39   83.35   1
  21  -4 -11  780.84   78.33   1
 -21  -4  11  737.28   74.80   1
 -21   4  11  771.30   99.40   1
  21   4 -11  761.11   96.60   1
 -21   4  12 1449.04  148.35   1
  21  -4 -12 1535.74  131.21   1
  21   4 -12 1413.72  119.36   1
 -21  -4  12 1487.26  120.65   1
 -21   4  12 1552.66  166.54   1
 -21   4  13  490.27   61.72   1
  21  -4 -13  492.24   61.73   1
  21   4 -13  425.45   56.72   1
 -21  -4  13  513.65   57.41   1
 -21   4  13  554.23   77.96   1
 -21   4  14   21.45   13.06   1
  21  -4 -14   22.02   19.80   1
 -21   4  14    0.36   24.25   1
  21   4 -14   18.00   26.00   1
 -21  -4  14    7.45   11.46   1
 -21  -4  14    5.00   11.98   1
 -21  -4  14   20.28   19.02   1
  21  -4 -15   -0.19   19.67   1
 -21   4  15   17.53   17.67   1
 -21   4  15   -3.49   27.15   1
  21   4 -15    6.70   25.69   1
 -21  -4  15   11.57   11.47   1
 -21  -4  15    7.34   18.39   1
 -21   4  16  226.57   37.27   1
  21  -4 -16  272.79   41.90   1
 -21  -4  16  250.76   37.00   1
 -21   4  16  305.24   55.41   1
  21   4 -16  274.21   50.31   1
 -21  -4  16  121.06   46.13   1
  21   4 -17    1.57   15.70   1
 -21  -4  17   -7.09   15.81   1
 -21   4  17   17.91   18.83   1
 -21   4  17   82.67   33.38   1
  21  -4 -17   29.84   38.71   1
 -21  -4  17   -8.80   16.08   1
 -21   4  18  126.60   30.02   1
  21   4 -18  242.73   32.03   1
 -21  -4  18  199.56   31.64   1
 -21   4  18   58.58   45.88   1
  21  -4 -18  241.95   57.90   1
 -21  -4  18  134.89   39.60   1
 -21   4  19    4.77   28.02   1
  21   4 -19   80.45   20.87   1
 -21  -4  19   37.12   17.82   1
 -21   4  19   17.77   24.51   1
  21  -4 -19   75.27   47.06   1
 -21  -4  19   99.27   25.52   1
  21  -4 -20   47.23   24.81   1
  21   4 -20   13.92   16.62   1
 -21   4  20   -5.19   17.92   1
 -21   4  20   27.94   29.43   1
 -21  -4  20   -8.48   19.56   1
 -21   4  21   -1.71   36.97   1
 -21   4  21  -33.54   40.00   1
  21  -4 -21  303.24   64.73   1
  21   4 -21  265.52   45.83   1
 -21  -4  21  332.67   38.78   1
 -21   4  22    3.39   18.46   1
 -21   4  22   -3.48   15.58   1
  21  -4 -22   41.31   52.43   1
  21   4 -22  -13.16   28.00   1
 -21  -4  22  -33.30   17.24   1
  21  -4 -23  104.39   33.68   1
 -21   4  23  -18.57   24.44   1
 -21   4  23   -7.42   28.34   1
  21   4 -23  116.39   35.78   1
 -21  -4  23   99.11   26.14   1
 -21   4  24    7.59   14.10   1
 -21   4  24   38.92   26.94   1
  21  -4 -24   61.69   45.17   1
  21   4 -24  -13.70   31.79   1
 -21  -4  24    6.49   21.28   1
 -21   4  25  -10.27   10.87   1
 -21   4  25   -3.86   21.42   1
  21  -4 -25    1.90   23.06   1
  21   4 -25   15.69   30.19   1
 -21  -4  25   -7.15   17.99   1
 -21   4  26   10.99   21.53   1
 -21   4  26   58.82   28.69   1
  21  -4 -26   -8.51   47.26   1
  21   4 -26   42.26   34.71   1
 -21  -4  26   31.42   23.31   1
  21   4 -27   75.16   47.54   1
 -21  -4  27   37.73   31.78   1
  21   4 -28  -10.14   23.72   1
 -21  -4  28   10.62   26.42   1
 -21   5   1 1033.89  102.88   1
  21   5  -1  989.42   84.70   1
 -21  -5   1 1048.81   95.91   1
 -21   5   1  804.49  118.98   1
  21  -5  -1  767.82  111.33   1
 -21   5   2  425.94   50.17   1
  21   5  -2  346.66   44.28   1
 -21  -5   2  424.61   51.45   1
 -21   5   2  212.95   61.44   1
  21  -5  -2  252.99   64.98   1
  21   5  -3   49.14   16.58   1
 -21  -5   3   29.91   21.72   1
 -21   5   3   29.69   22.74   1
 -21   5   3    6.08   24.62   1
  21  -5  -3   50.10   36.03   1
 -21   5   4  157.30   29.45   1
  21   5  -4  177.25   29.36   1
 -21  -5   4  160.79   34.04   1
 -21   5   4   97.67   39.95   1
  21  -5  -4  124.12   48.17   1
 -21   5   5   10.34   11.93   1
  21   5  -5    4.14   15.04   1
 -21   5   5    8.91   21.58   1
  21  -5  -5   37.05   34.86   1
 -21  -5   5  -13.57   33.06   1
 -21   5   6  161.58   40.73   1
 -21   5   6  129.11   44.15   1
  21  -5  -6  118.03   51.83   1
  21   5  -6  237.25   40.76   1
 -21  -5   6  210.41   51.35   1
 -21   5   7   43.05   21.55   1
 -21   5   7   16.43   26.42   1
  21  -5  -7    2.08   38.85   1
  21   5  -7   55.36   21.49   1
 -21  -5   7    0.73   35.37   1
 -21  -5   8    9.65   16.84   1
 -21   5   8   -2.73   17.08   1
 -21   5   8   15.12   23.02   1
  21  -5  -8   -8.63   38.01   1
  21   5  -8   25.58   16.73   1
  21   5  -9    7.57   12.14   1
 -21  -5   9  -14.36   15.88   1
 -21   5   9   12.35   15.00   1
 -21   5   9  -37.37   23.51   1
  21  -5  -9  -22.49   38.79   1
  21  -5 -10  151.05   38.24   1
  21   5 -10  225.32   32.08   1
 -21  -5  10  201.07   34.69   1
 -21   5  10  169.52   41.64   1
 -21   5  10  100.74   47.17   1
 -21   5  11   36.29   25.63   1
 -21   5  11   57.10   33.90   1
  21  -5 -11   54.57   46.29   1
  21   5 -11   36.08   22.74   1
 -21  -5  11   79.21   26.93   1
 -21   5  12   15.43   12.26   1
 -21   5  12  -18.67   22.03   1
  21  -5 -12  -29.12   42.95   1
  21   5 -12   11.50   25.50   1
 -21  -5  12   16.79   18.71   1
 -21   5  13  360.61   48.19   1
 -21  -5  13  364.77   46.93   1
 -21   5  13  275.17   63.54   1
  21  -5 -13  300.71   74.35   1
  21   5 -13  344.25   60.36   1
  21   5 -14  124.91   27.20   1
 -21  -5  14  155.83   25.24   1
 -21   5  14   37.47   29.78   1
 -21   5  14   38.86   35.23   1
  21  -5 -14   53.61   51.55   1
 -21   5  15   -3.05   12.02   1
  21   5 -15    8.36   15.56   1
 -21  -5  15  -11.84   17.55   1
 -21   5  15   -4.74   16.01   1
  21  -5 -15   38.22   53.12   1
  21  -5 -16   45.46   31.16   1
  21   5 -16   22.28   18.42   1
 -21   5  16  -14.45   20.69   1
 -21   5  16   61.94   25.10   1
 -21  -5  16   40.48   23.57   1
 -21   5  17   16.80   14.21   1
  21   5 -17   12.04   18.40   1
 -21   5  17  -12.18   25.14   1
  21  -5 -17   29.94   57.21   1
 -21  -5  17   40.50   23.50   1
 -21   5  18    2.27   15.01   1
  21  -5 -18   52.56   27.42   1
 -21   5  18   11.40   28.35   1
  21   5 -18   41.82   41.08   1
 -21  -5  18   61.40   25.85   1
 -21   5  19    1.87   11.48   1
 -21   5  19   -3.09   26.03   1
  21  -5 -19   -6.93   45.71   1
  21   5 -19    9.19   39.23   1
 -21  -5  19    6.09   22.37   1
 -21   5  20    6.18   18.41   1
  21  -5 -20  122.29   31.61   1
 -21   5  20  -40.77   32.64   1
  21   5 -20   -5.36   33.88   1
 -21  -5  20  202.01   34.33   1
 -21   5  21    4.46   17.29   1
 -21   5  21   -0.74   33.19   1
  21  -5 -21  112.33   57.38   1
  21   5 -21   -8.33   34.43   1
 -21  -5  21  133.46   33.31   1
 -21   5  22   15.71   20.03   1
 -21  -5  22  217.99   33.45   1
  21   5 -22   43.99   38.07   1
 -21   5  23   -8.16   14.78   1
 -21  -5  23  121.65   29.85   1
  21   5 -23   10.19   34.00   1
 -21   5  24   -4.68   10.58   1
 -21  -5  24  -23.31   22.73   1
  21   5 -24    6.82   40.67   1
 -21   6   1   16.36   27.12   1
  21   6  -1  240.86   32.48   1
 -21  -6   1  283.55   62.31   1
 -21   6   2   14.37   18.70   1
  21   6  -2   93.17   23.09   1
 -21  -6   2  108.26   45.08   1
 -21   6   3   -3.46   11.88   1
  21   6  -3   -7.18   17.17   1
 -21  -6   3   23.53   38.48   1
 -21   6   4    3.55   11.51   1
  21   6  -4  -19.45   17.42   1
 -21  -6   4    9.56   51.44   1
 -21   6   5    2.90   15.16   1
  21   6  -5   32.58   20.98   1
 -21  -6   5   79.98   54.92   1
 -21   6   6    9.85   13.09   1
  21   6  -6   30.34   21.34   1
 -21   6   7  -14.95   10.46   1
  21   6  -7  -11.60   14.38   1
 -21  -6   7   27.62   23.17   1
 -21   6   8   -5.39   15.04   1
  21   6  -8  -24.10   14.11   1
 -21  -6   8   10.67   15.34   1
 -21   6   9   -3.22   15.00   1
 -21  -6   9   99.86   29.36   1
  21   6  -9  -13.63   21.24   1
 -21   6  10    7.95   47.01   1
  21   6 -10    7.10   44.35   1
  21   6 -11   -4.16   20.25   1
 -21  -6  11    6.14   22.41   1
 -21   6  11    5.82   17.46   1
 -21   6  12    2.42   12.73   1
  21   6 -12   10.22   21.34   1
 -21  -6  12   17.51   25.96   1
 -21   6  13    2.02   30.09   1
  21   6 -13   21.55   41.89   1
 -21   6  14    1.36   17.79   1
  21   6 -14   13.95   35.77   1
 -21  -6  14  182.60   29.98   1
 -21   6  15    6.02   17.36   1
  21   6 -15  -18.59   31.09   1
 -21  -6  15  -15.09   20.97   1
 -21   6  16    4.14   15.23   1
 -21  -6  16   11.96   22.22   1
  21   6 -16   40.22   42.64   1
 -21   6  17  -12.03   17.11   1
 -21  -6  17  159.78   26.83   1
  21   6 -17   23.87   45.65   1
 -21   6  18   -0.82   13.39   1
  21   6 -18   10.90   18.46   1
 -21  -6  18   28.71   26.72   1
 -21   6  19  -22.89   11.49   1
  21   6 -19   -6.44   17.07   1
 -21  -6  19   21.71   26.72   1
 -21   6  20   18.25   14.45   1
 -21   7   1  -10.10   13.14   1
  21   7  -1   -4.31   21.92   1
 -21  -7   1   26.29   51.90   1
 -21   7   2  -16.06   12.54   1
  21   7  -2   14.08   23.11   1
 -21  -7   2   23.57   60.27   1
 -21   7   3    5.06   13.39   1
  21   7  -3  -52.28   25.32   1
 -21  -7   3   89.44   61.55   1
 -21  -7   4   -1.43   24.97   1
 -21   7   4    3.88   20.00   1
  21   7  -4   31.83   19.54   1
 -21   7   5   19.57   17.02   1
  21   7  -5   36.38   22.62   1
 -21  -7   5   33.10   24.68   1
 -21   7   6    3.74   14.18   1
 -21  -7   6   26.31   31.43   1
  21   7  -6   34.12   21.99   1
 -21  -7   7  197.61   37.26   1
 -21   7   7   16.86   28.70   1
 -21   7   8    8.24   13.86   1
 -21  -7   8   33.62   30.94   1
 -21   7   9    2.48   10.93   1
  21   7  -9  -14.83   22.93   1
 -21  -7   9    1.57   25.24   1
 -21   7  10  -12.89   25.99   1
  21   7 -10   -5.84   31.84   1
 -21   7  11   -4.90   11.85   1
 -21   7  12   -7.96   10.35   1
 -21   7  13   15.71   21.02   1
 -20   0   1   -1.22   12.73   1
  20   0  -1    2.47    9.76   1
  20   0  -1    5.67   17.68   1
 -20   0   1   17.02   19.67   1
 -20   0   2 3922.69  306.98   1
  20   0  -2 4396.06  274.76   1
 -20   0   2 3909.61  382.26   1
  20   0  -2 3976.81  328.47   1
 -20   0   3    9.93   12.78   1
  20   0  -3    8.87    9.40   1
  20   0  -3   -5.34   16.74   1
 -20   0   3   -4.66   20.45   1
 -20   0   4   31.52   14.84   1
 -20   0   4  -24.16   17.81   1
  20   0  -4   14.05   13.32   1
  20   0  -4   48.34   28.57   1
 -20   0   5   12.03   12.94   1
 -20   0   5   -9.82   12.32   1
  20   0  -5   -4.59    8.01   1
  20   0  -5    6.78   14.74   1
  20   0  -6  236.40   40.23   1
 -20   0   6  203.60   46.55   1
 -20   0   6  232.41   50.36   1
  20   0  -6  285.65   45.96   1
 -20   0   7   -3.69    9.32   1
  20   0  -7    7.01    6.97   1
 -20   0   7  -19.01   13.21   1
  20   0  -7    6.25   26.38   1
 -20   0   8   12.94   13.62   1
 -20   0   8   -0.62    7.52   1
 -20   0   8   15.25   19.94   1
  20   0  -8    6.70   11.09   1
  20   0  -8    3.50   29.73   1
 -20   0   9  -12.61   12.25   1
 -20   0   9   -9.08   10.57   1
  20   0  -9   -3.06    7.85   1
  20   0  -9    9.34   16.38   1
 -20   0   9    2.85    1.95   1
 -20   0  10  115.75   30.06   1
  20   0 -10  135.25   32.67   1
 -20   0  10  161.23   36.05   1
 -20   0  10  199.87   38.16   1
  20   0 -10  158.14   36.95   1
 -20   0  11   -6.86   10.64   1
 -20   0  11    2.88   16.00   1
  20   0 -11    3.24   10.28   1
 -20   0  11    1.90    8.66   1
  20   0 -11   19.69   28.96   1
 -20   0  12   63.93   16.27   1
 -20   0  12   36.54   22.29   1
 -20   0  12   55.20   24.78   1
  20   0 -12   27.44   34.97   1
 -20   0  13   -0.53    9.98   1
  20   0 -13    1.62   11.00   1
 -20   0  13    3.96   10.59   1
 -20   0  14   73.38   27.37   1
 -20   0  14   87.32   27.29   1
  20   0 -14   90.40   31.62   1
 -20   0  15  -18.67   13.92   1
  20   0 -15   12.50   12.35   1
 -20   0  15   -0.73    9.72   1
 -20   0  16 1450.14  144.35   1
 -20   0  16 1385.99  115.34   1
  20   0 -16 1384.86  123.24   1
 -20   0  17  -11.40   11.72   1
 -20   0  17    2.67   13.53   1
  20   0 -17   13.73   23.11   1
 -20   0  18   55.47   24.11   1
 -20   0  18   63.42   25.72   1
  20   0 -18   51.16   31.40   1
 -20   0  19    2.27    8.55   1
 -20   0  19   -0.75   14.38   1
  20   0 -19   -3.24   13.68   1
 -20   0  20 5005.67  453.61   1
 -20   0  20 4718.21  333.87   1
  20   0 -20 5306.72  370.09   1
 -20   0  21    8.34   12.04   1
 -20   0  21   21.62   15.41   1
  20   0 -21   17.34   16.04   1
 -20   0  22 2241.21  224.39   1
 -20   0  22 2403.28  174.69   1
  20   0 -22 2531.83  189.68   1
 -20   0  23    4.89   10.70   1
 -20   0  23  -13.36   14.15   1
  20   0 -23    4.63   14.23   1
 -20   0  24    0.33   15.75   1
  20   0 -24   21.42   16.36   1
 -20   0  24   15.20   18.93   1
 -20   0  25    1.58   11.16   1
 -20   0  25   -2.01   14.23   1
  20   0 -25    0.00   15.24   1
 -20   0  26  607.38   46.75   1
  20   0 -26  755.61   50.43   1
 -20   0  27   -5.13   10.97   1
 -20   0  27  -12.92   14.48   1
  20   0 -27    5.46   15.58   1
 -20   0  28   34.13   16.67   1
  20   0 -28   27.52   17.90   1
 -20   0  28  -14.41   18.96   1
 -20   0  29  -10.78   11.97   1
 -20   0  29   29.90   16.10   1
  20   0 -29  -36.07   30.67   1
 -20   0  30  274.89   40.17   1
  20   0 -30  331.38   51.00   1
 -20   0  31   -6.52   10.24   1
  20   0 -31  -26.65   21.76   1
 -20   0  31  -18.96   15.53   1
 -20   0  32  308.02   50.33   1
  20   0 -32  379.13   53.39   1
 -20   0  33   25.61   25.62   1
  20   0 -33   -8.25   22.39   1
 -20   1   1  102.70   22.80   1
  20  -1  -1   89.73   24.92   1
 -20   1   1  104.89   36.04   1
  20  -1  -1  113.40   28.79   1
  20   1  -1  117.29   28.85   1
  20   1  -1  100.53   42.69   1
 -20  -1   1  115.50   30.36   1
 -20  -1   1   65.75   35.24   1
 -20   1   2 1460.51  124.91   1
 -20   1   2 1728.95  139.52   1
  20  -1  -2 1881.70  125.78   1
  20   1  -2 1798.83  125.38   1
  20   1  -2 1539.62  138.96   1
 -20  -1   2 1449.45  124.87   1
 -20  -1   2 1713.29  140.06   1
  20  -1  -2 1315.45  156.69   1
  20   1  -3   73.65   23.87   1
 -20  -1   3   46.87   19.86   1
 -20   1   3   57.26   20.94   1
 -20   1   3   32.52   21.30   1
 -20   1   3   69.23   29.70   1
  20  -1  -3   62.04   20.79   1
  20  -1  -3   27.51   28.33   1
  20   1  -3   62.31   20.71   1
 -20  -1   3   29.23   23.22   1
 -20   1   4   87.23   27.14   1
 -20   1   4  169.21   30.92   1
  20  -1  -4  133.09   29.26   1
  20   1  -4  161.64   27.05   1
 -20   1   4  141.40   36.07   1
  20  -1  -4  151.43   34.63   1
  20   1  -4  146.48   43.94   1
 -20  -1   4  176.40   36.52   1
 -20  -1   4  142.02   41.52   1
 -20   1   5   27.09   15.08   1
  20  -1  -5   29.73   12.64   1
  20   1  -5   21.59   12.88   1
  20   1  -5   12.50   17.76   1
 -20  -1   5   17.59   16.30   1
 -20  -1   5   28.14   16.61   1
 -20   1   5   29.64   15.24   1
 -20   1   5   24.45   17.07   1
  20  -1  -5   30.76   25.07   1
 -20   1   6   77.72   22.69   1
  20  -1  -6   91.17   24.95   1
  20   1  -6  132.07   22.58   1
  20   1  -6   74.83   26.76   1
 -20  -1   6   79.86   24.63   1
 -20  -1   6   95.22   25.30   1
 -20   1   6  106.56   29.13   1
 -20   1   6   95.12   34.27   1
  20  -1  -6  108.36   28.53   1
 -20   1   7  375.43   49.16   1
  20  -1  -7  377.20   45.97   1
 -20  -1   7  447.89   49.89   1
 -20   1   7  415.56   59.28   1
 -20   1   7  317.01   58.53   1
  20  -1  -7  329.07   64.32   1
  20   1  -7  355.16   58.82   1
  20   1  -7  317.43   64.30   1
 -20  -1   7  296.03   58.88   1
 -20   1   8  149.67   30.63   1
  20  -1  -8  191.07   31.23   1
  20  -1  -8  163.47   35.96   1
  20   1  -8  179.69   30.38   1
 -20  -1   8  203.14   33.34   1
 -20   1   8  174.11   39.19   1
 -20   1   8  149.76   41.83   1
  20   1  -8  180.20   48.60   1
 -20  -1   8  221.54   39.68   1
 -20   1   9  106.45   27.88   1
  20  -1  -9  131.02   31.76   1
 -20   1   9  155.45   35.31   1
 -20   1   9  153.94   36.92   1
  20  -1  -9  157.88   35.86   1
  20   1  -9  169.31   35.43   1
  20   1  -9  159.62   46.00   1
 -20  -1   9  129.82   35.73   1
 -20  -1   9  143.02   40.68   1
 -20   1  10    4.65   11.32   1
 -20   1  10   20.46   15.85   1
  20  -1 -10    9.59   11.55   1
  20  -1 -10    8.19   16.46   1
  20   1 -10   -6.49   11.21   1
 -20  -1  10   13.10   11.95   1
 -20   1  10    7.05   12.43   1
  20   1 -10   -0.95   31.59   1
 -20  -1  10   11.85   16.08   1
 -20   1  11  632.01   60.60   1
 -20   1  11  426.88   53.53   1
  20  -1 -11  395.41   58.08   1
  20   1 -11  331.56   58.76   1
 -20  -1  11  577.98   56.02   1
 -20  -1  11  438.73   54.42   1
 -20   1  11  527.53   71.94   1
  20   1 -11  560.01   71.25   1
 -20  -1  11  394.74   67.71   1
 -20  -1  11  435.64   67.61   1
 -20   1  12 1000.17   94.00   1
 -20   1  12  884.93   79.82   1
 -20   1  12  678.68   77.32   1
  20  -1 -12  959.92   82.92   1
  20  -1 -12  611.16   85.89   1
  20   1 -12  974.79  105.85   1
 -20  -1  12  859.21   98.85   1
 -20  -1  12  716.10   99.73   1
 -20  -1  12  885.98  107.05   1
 -20   1  13    7.42   12.61   1
 -20  -1  13   -2.17   12.08   1
 -20   1  13   27.06   15.64   1
  20  -1 -13   23.29   22.13   1
 -20  -1  13    8.10   12.75   1
 -20  -1  13    7.57   12.09   1
 -20   1  14    2.59   11.51   1
 -20   1  14  -23.57   10.45   1
  20  -1 -14    6.38   18.44   1
  20   1 -14    0.13   21.75   1
 -20  -1  14   -0.52    6.23   1
 -20  -1  14    2.03    7.25   1
 -20  -1  14  -24.69   14.36   1
 -20   1  15   18.85   10.37   1
 -20   1  15   -8.97   10.86   1
  20  -1 -15   -4.26   10.81   1
  20   1 -15    2.08   12.92   1
 -20  -1  15   -2.05   13.65   1
 -20  -1  15    5.31    9.97   1
 -20  -1  15    3.10   11.44   1
 -20   1  16   17.85   15.66   1
  20   1 -16   20.15   15.20   1
 -20  -1  16   12.38   10.80   1
 -20  -1  16   11.12   11.58   1
 -20  -1  16   13.49   16.00   1
 -20   1  16   29.11   18.29   1
  20  -1 -16   19.38   26.10   1
 -20  -1  17 1420.62  179.30   1
 -20   1  17 1919.99  176.73   1
 -20   1  17 2063.94  193.84   1
  20  -1 -17 2191.74  173.03   1
  20   1 -17 2053.05  171.54   1
 -20  -1  17 1636.34  175.72   1
 -20  -1  17 1924.95  193.61   1
 -20   1  18  703.58   85.29   1
 -20  -1  18  722.16   84.24   1
 -20   1  18  766.77   97.42   1
  20  -1 -18  737.42   93.37   1
  20   1 -18  756.67   92.60   1
 -20  -1  18  786.24   97.15   1
 -20   1  19  793.40   90.34   1
  20  -1 -19  816.93   81.20   1
  20   1 -19  908.35   80.41   1
 -20  -1  19  714.81   75.80   1
 -20   1  19  716.55  104.07   1
 -20  -1  19  806.50   97.68   1
 -20   1  20  652.32   77.81   1
 -20   1  20  709.92   68.76   1
  20  -1 -20  662.83   71.36   1
  20   1 -20  622.01   70.57   1
 -20  -1  20  691.99   67.35   1
 -20  -1  20  653.40   87.15   1
 -20   1  21    7.90   14.95   1
  20  -1 -21   15.23   15.09   1
  20   1 -21   -6.85   14.81   1
 -20  -1  21   -5.07   14.31   1
 -20   1  21   12.16   16.55   1
 -20  -1  21    3.09   15.80   1
 -20   1  22   25.25   14.53   1
 -20   1  22   27.98   16.77   1
  20  -1 -22   26.69   17.15   1
 -20  -1  22   18.69   13.89   1
  20   1 -22    8.13   27.63   1
 -20  -1  22   -4.37   19.17   1
 -20   1  23  293.35   39.91   1
 -20   1  23  209.96   38.38   1
  20  -1 -23  226.89   39.77   1
  20   1 -23  262.17   53.42   1
 -20  -1  23  195.13   49.50   1
 -20  -1  23  240.13   49.60   1
 -20   1  24  500.91   65.91   1
 -20   1  24  555.64   59.58   1
  20  -1 -24  548.20   62.78   1
 -20  -1  24  499.96   65.25   1
  20   1 -24  510.12   78.36   1
 -20  -1  24  541.70   78.33   1
 -20   1  25  183.69   28.07   1
  20  -1 -25  135.34   28.57   1
 -20  -1  25   49.29   24.61   1
 -20   1  25   24.53   32.71   1
  20   1 -25  169.87   40.87   1
 -20  -1  25  176.26   33.16   1
 -20   1  26  -10.80   12.22   1
 -20   1  26  -26.57   17.36   1
  20  -1 -26   16.66   30.03   1
  20   1 -26   43.51   29.46   1
 -20  -1  26    5.87   21.63   1
 -20  -1  26  -10.87   16.95   1
 -20   1  27    1.08   13.83   1
  20   1 -27   30.94   18.71   1
 -20   1  27   60.15   20.52   1
  20  -1 -27  -20.85   32.47   1
 -20  -1  27   13.18   24.79   1
 -20  -1  27   21.42   19.70   1
  20   1 -28   29.45   18.68   1
 -20  -1  28    3.39   14.68   1
 -20  -1  28   17.64   17.04   1
 -20   1  28   -9.81   21.34   1
 -20   1  28   67.78   20.90   1
  20  -1 -28   30.70   32.46   1
 -20   1  29  107.53   22.98   1
  20  -1 -29  118.39   25.41   1
  20   1 -29  105.71   24.21   1
 -20  -1  29   15.14   19.25   1
 -20  -1  29  110.93   22.58   1
 -20   1  29  -15.48   27.45   1
 -20   1  30   18.02   16.90   1
  20  -1 -30    7.89   19.40   1
  20   1 -30   30.09   18.54   1
 -20  -1  30  -14.03   14.48   1
 -20  -1  30   48.31   16.91   1
 -20   1  30   -8.77   20.44   1
  20   1 -31   79.46   28.58   1
 -20  -1  31   68.92   26.73   1
 -20   1  31   41.14   28.87   1
 -20   1  31   42.74   33.03   1
  20  -1 -31   51.56   47.27   1
 -20   1  32  -16.11   27.45   1
  20  -1 -32   -3.11   38.45   1
  20   1 -32   37.42   40.40   1
 -20  -1  32  -43.90   23.74   1
 -20   1  33   20.82   25.36   1
  20  -1 -33   -1.28   22.01   1
  20   1 -33  -26.52   42.72   1
 -20  -1  33   15.96   25.85   1
 -20   2   1  231.40   34.44   1
 -20   2   1  201.07   35.57   1
  20  -2  -1  211.72   33.66   1
  20  -2  -1  206.46   31.72   1
  20   2  -1  199.09   38.50   1
 -20  -2   1  139.18   33.04   1
 -20   2   1  164.43   42.19   1
  20  -2  -1  180.18   50.76   1
  20   2  -1  204.29   40.85   1
 -20  -2   1  223.59   47.30   1
  20  -2  -2   24.08   10.52   1
  20   2  -2   30.34   12.48   1
  20   2  -2    8.50   19.62   1
 -20  -2   2  -14.18   15.15   1
 -20  -2   2   27.57   15.57   1
 -20   2   2   25.72   14.92   1
 -20   2   2   -7.28   17.43   1
 -20   2   2   38.80   24.65   1
  20  -2  -2   35.99   13.40   1
  20  -2  -2   15.55   29.17   1
 -20   2   3    0.99    7.91   1
  20  -2  -3    6.57   16.30   1
  20   2  -3   -2.71    9.79   1
 -20  -2   3    5.92   12.69   1
 -20   2   3   10.81   14.92   1
 -20   2   3   13.60   19.80   1
  20  -2  -3    7.33   10.31   1
  20  -2  -3   10.41   10.47   1
  20   2  -3   15.24   32.05   1
 -20  -2   3   -5.10   15.56   1
 -20   2   4   30.91   16.65   1
 -20   2   4   39.37   14.91   1
  20  -2  -4   16.46   12.73   1
  20  -2  -4   22.32   17.78   1
  20   2  -4   13.20   21.58   1
 -20  -2   4   31.68   17.17   1
 -20   2   4   18.22   16.47   1
  20   2  -4   25.17   15.74   1
 -20  -2   4   22.18   25.57   1
 -20   2   5 2096.82  163.52   1
  20  -2  -5 2297.10  165.26   1
  20  -2  -5 2200.57  182.94   1
  20   2  -5 2283.34  162.85   1
  20   2  -5 1872.30  180.55   1
 -20  -2   5 1832.51  163.08   1
 -20  -2   5 2352.40  181.87   1
 -20   2   5 2466.01  205.25   1
 -20   2   5 2326.01  203.67   1
 -20   2   6   45.19   15.35   1
  20   2  -6   26.62   19.90   1
 -20  -2   6   46.39   18.18   1
 -20   2   6   48.76   21.54   1
  20  -2  -6   52.85   19.34   1
  20  -2  -6   14.75   31.84   1
  20   2  -6   21.78   18.46   1
 -20  -2   6   36.10   27.10   1
 -20   2   7   53.85   15.76   1
 -20   2   7   35.47   16.59   1
 -20   2   7   28.33   17.73   1
  20  -2  -7   49.64   16.27   1
  20  -2  -7   33.19   19.92   1
  20   2  -7   33.63   15.17   1
  20   2  -7   44.92   20.60   1
 -20  -2   7   28.73   18.22   1
 -20  -2   7   35.27   17.48   1
 -20   2   8   66.08   16.11   1
  20   2  -8   23.74   21.43   1
 -20  -2   8   18.43   18.85   1
 -20   2   8   45.94   22.15   1
 -20   2   8   54.74   22.46   1
  20  -2  -8   36.18   21.45   1
  20  -2  -8   54.09   36.18   1
  20   2  -8   60.42   20.57   1
 -20  -2   8   50.80   28.03   1
 -20   2   9  231.86   34.80   1
 -20   2   9  215.75   34.26   1
 -20   2   9  153.81   33.36   1
 -20  -2   9  243.12   36.85   1
  20  -2  -9  163.86   51.29   1
  20   2  -9  238.69   43.28   1
 -20   2  10   29.29   16.71   1
  20  -2 -10    9.90   15.26   1
  20  -2 -10   22.28   19.11   1
  20   2 -10   22.72   13.77   1
 -20  -2  10   31.81   16.12   1
 -20   2  10   32.41   19.03   1
 -20   2  10   36.91   17.85   1
 -20   2  11   10.93   13.59   1
 -20   2  11   15.42   16.43   1
  20  -2 -11   23.35   19.04   1
 -20   2  11   34.50   18.89   1
  20  -2 -11   34.21   23.72   1
  20   2 -11   26.54   17.18   1
 -20  -2  11    6.54   17.54   1
  20   2 -12  216.49   31.50   1
 -20  -2  12  245.12   33.32   1
 -20   2  12  234.88   41.42   1
 -20   2  12  239.97   41.10   1
  20  -2 -12  194.16   43.06   1
 -20  -2  12  112.01   38.90   1
 -20  -2  12  125.74   38.72   1
 -20   2  13  181.19   30.02   1
  20  -2 -13  175.64   29.81   1
 -20   2  13  206.31   39.03   1
 -20  -2  13  131.01   36.49   1
 -20  -2  13  118.58   36.59   1
 -20  -2  13  186.20   39.69   1
 -20   2  14 1088.74  100.57   1
 -20   2  14  814.73   85.05   1
  20   2 -14  927.53   89.33   1
 -20  -2  14 1122.45   85.60   1
  20  -2 -14  930.03  105.91   1
 -20  -2  14  838.64  106.19   1
 -20  -2  14  805.99  107.17   1
 -20   2  15  246.25   37.73   1
  20   2 -15  242.95   35.75   1
 -20  -2  15  339.85   36.70   1
 -20   2  15  178.56   46.06   1
  20  -2 -15  254.61   48.16   1
 -20  -2  15  202.27   44.91   1
 -20  -2  15  169.49   44.84   1
  20  -2 -16    1.80   13.95   1
 -20  -2  16   -1.24    7.95   1
 -20   2  16    2.10   16.26   1
 -20   2  16   -2.77   16.21   1
  20   2 -16    7.78   23.15   1
 -20  -2  16    0.86   10.91   1
 -20  -2  16   14.62   15.64   1
 -20   2  17  853.46   82.80   1
 -20   2  17  810.74   72.72   1
  20  -2 -17  774.99   75.31   1
 -20  -2  17  774.93   83.04   1
  20   2 -17  728.87   90.30   1
 -20  -2  17  462.23   90.07   1
 -20  -2  17  732.91   95.16   1
 -20   2  18  509.99   59.92   1
 -20   2  18  497.21   55.08   1
  20  -2 -18  494.34   56.85   1
  20   2 -18  456.59   55.55   1
 -20  -2  18  449.34   53.77   1
 -20  -2  18  407.36   69.86   1
 -20   2  19   34.37   18.51   1
  20  -2 -19   39.62   18.90   1
  20   2 -19   62.71   18.13   1
 -20  -2  19   38.07   18.22   1
 -20   2  19   13.50   23.16   1
 -20  -2  19   35.60   21.26   1
 -20   2  20  644.30   67.96   1
  20  -2 -20  637.81   71.20   1
  20   2 -20  727.07   70.79   1
 -20   2  20  675.65   86.20   1
 -20  -2  20  582.52   86.41   1
 -20  -2  20  665.20   88.84   1
 -20   2  21  142.61   28.18   1
 -20   2  21  127.95   29.34   1
  20  -2 -21  126.94   30.26   1
 -20  -2  21  113.08   28.19   1
  20   2 -21  212.52   42.46   1
 -20  -2  21   95.88   36.24   1
 -20   2  22   54.13   17.76   1
 -20   2  22   47.86   20.77   1
  20  -2 -22   59.60   21.77   1
  20   2 -22   62.95   32.13   1
 -20  -2  22   37.60   25.42   1
 -20  -2  22   27.18   24.11   1
 -20   2  23   39.49   20.28   1
  20  -2 -23   43.83   21.20   1
 -20   2  23   36.99   24.97   1
  20   2 -23   26.14   31.40   1
 -20  -2  23   52.81   25.10   1
 -20  -2  23   29.00   23.49   1
  20  -2 -24  180.38   35.09   1
 -20   2  24   75.68   41.92   1
 -20   2  24  157.57   41.55   1
  20   2 -24  224.60   46.97   1
 -20  -2  24  190.07   42.33   1
 -20  -2  24  217.58   41.18   1
 -20   2  25  329.19   41.72   1
  20  -2 -25  366.06   51.20   1
  20   2 -25  320.20   48.30   1
 -20  -2  25  323.30   41.11   1
 -20   2  26   -5.08   39.97   1
 -20   2  26  309.06   39.92   1
  20  -2 -26  349.39   49.83   1
  20   2 -26  293.00   47.47   1
 -20  -2  26    1.16   42.94   1
 -20  -2  26  255.41   38.97   1
 -20   2  27   12.35   16.63   1
 -20   2  27   45.04   18.86   1
  20  -2 -27   36.11   21.27   1
 -20  -2  27   -4.47   20.40   1
  20   2 -27   20.19   33.02   1
 -20  -2  27   51.80   21.25   1
 -20   2  28   23.45   18.88   1
  20  -2 -28   12.70   21.21   1
 -20  -2  28    7.67   21.10   1
 -20   2  28    0.14   21.42   1
  20   2 -28   48.98   33.53   1
 -20  -2  28   52.93   21.16   1
 -20   2  29   12.78   24.30   1
 -20   2  29   11.02   20.48   1
  20  -2 -29  -33.79   37.70   1
  20   2 -29  -16.67   32.36   1
 -20  -2  29   30.28   30.43   1
 -20  -2  29   17.05   19.28   1
 -20   2  30   12.34   19.94   1
  20   2 -30   58.12   25.77   1
 -20   2  30   13.91   24.54   1
  20  -2 -30   38.19   39.76   1
 -20  -2  30   29.92   26.89   1
 -20   2  31    6.55   26.47   1
  20  -2 -31   51.87   23.15   1
  20   2 -31   -0.79   23.69   1
 -20  -2  31   -3.81   21.82   1
  20  -2 -32  121.13   34.30   1
  20   2 -32   88.01   31.83   1
 -20  -2  32   98.12   30.76   1
 -20   2  32   47.49   37.17   1
 -20   3   1  180.75   31.59   1
  20  -3  -1  223.41   31.60   1
  20  -3  -1  147.88   35.31   1
 -20   3   1  161.66   41.29   1
 -20   3   1  233.54   50.07   1
  20  -3  -1  159.13   39.29   1
  20   3  -1  168.33   38.06   1
 -20  -3   1  133.17   44.41   1
  20  -3  -2  173.43   33.24   1
  20  -3  -2  138.07   36.45   1
  20   3  -2  212.48   30.55   1
 -20  -3   2  196.23   34.35   1
 -20   3   2  173.81   41.31   1
 -20   3   2  149.77   41.92   1
 -20   3   2  258.55   52.87   1
  20  -3  -2  220.91   42.78   1
 -20   3   3    1.33   18.69   1
  20  -3  -3   13.60    9.49   1
  20  -3  -3    5.71   16.55   1
  20   3  -3    5.47    9.48   1
 -20  -3   3    2.35   12.79   1
 -20   3   3   -4.63   12.04   1
 -20   3   3    0.83   14.56   1
  20  -3  -3  -16.87   17.03   1
 -20   3   4  126.91   25.02   1
 -20   3   4  130.92   29.30   1
  20  -3  -4  100.42   24.00   1
  20  -3  -4  125.34   27.72   1
  20  -3  -4   84.03   28.75   1
 -20   3   4   87.90   31.66   1
  20   3  -4  110.55   30.16   1
 -20  -3   4  124.81   38.48   1
  20  -3  -5  223.89   38.08   1
  20  -3  -5  317.80   39.21   1
  20  -3  -5  199.05   40.61   1
  20   3  -5  296.97   36.33   1
 -20  -3   5  266.11   40.33   1
 -20   3   5  281.13   49.05   1
 -20   3   5  255.80   51.35   1
 -20   3   5  135.76   47.38   1
 -20   3   6    0.66   14.26   1
  20  -3  -6    5.44    7.55   1
  20  -3  -6    0.85   15.88   1
  20   3  -6    5.59    8.43   1
 -20  -3   6  -15.62   11.87   1
 -20   3   6    5.30   14.35   1
 -20   3   6  -17.73   17.56   1
 -20   3   7  967.33   97.98   1
 -20   3   7  579.10   80.91   1
  20  -3  -7  909.12   86.39   1
 -20   3   7  971.26  112.01   1
  20  -3  -7  734.83  107.54   1
  20   3  -7  965.95  109.07   1
 -20  -3   7 1039.36  108.27   1
 -20   3   8   62.06   17.94   1
  20   3  -8   86.52   19.89   1
 -20  -3   8   57.58   22.18   1
 -20   3   8   69.33   28.30   1
 -20   3   8   30.70   25.09   1
  20  -3  -8   70.34   35.10   1
  20  -3  -8   32.65   36.43   1
 -20   3   9   -7.50    8.69   1
 -20   3   9   14.90   17.42   1
 -20   3   9    7.10   13.41   1
  20  -3  -9   17.69   15.78   1
  20  -3  -9    0.60   16.82   1
  20   3  -9   -7.56   13.69   1
 -20  -3   9  -23.45   27.76   1
 -20  -3  10  934.48   81.32   1
 -20   3  10  828.32  100.49   1
 -20   3  10  801.16  108.01   1
  20  -3 -10  898.58  101.84   1
  20   3 -10  781.67  106.31   1
 -20   3  11 1281.27  123.11   1
  20  -3 -11 1053.40  108.25   1
  20   3 -11 1129.55  100.21   1
 -20  -3  11 1099.30  102.34   1
 -20   3  11 1243.68  138.53   1
 -20   3  12 2036.53  159.33   1
 -20   3  12 2012.74  197.94   1
  20  -3 -12 2159.56  195.29   1
  20   3 -12 2053.24  218.32   1
 -20  -3  12 2470.04  220.43   1
 -20   3  13  867.27   84.84   1
 -20  -3  13  939.67   73.72   1
 -20   3  13  906.16   98.72   1
  20  -3 -13  886.48   96.40   1
 -20  -3  13  544.11   91.57   1
 -20  -3  13  583.49   91.08   1
 -20   3  14 3223.48  270.11   1
  20   3 -14 3154.46  223.40   1
 -20  -3  14 3010.28  206.14   1
 -20   3  14 3527.68  286.79   1
  20  -3 -14 3456.22  249.39   1
 -20  -3  14 2389.39  254.00   1
 -20  -3  14 2271.02  252.97   1
 -20   3  15 1721.72  151.36   1
 -20   3  15 1774.57  168.24   1
  20  -3 -15 1775.07  153.57   1
  20   3 -15 1588.12  147.95   1
 -20  -3  15 1303.21  152.68   1
 -20  -3  15 1050.62  151.63   1
 -20  -3  15 1844.37  166.05   1
 -20   3  16  204.14   32.13   1
  20  -3 -16  177.95   34.12   1
 -20  -3  16  100.25   30.12   1
 -20  -3  16  191.30   32.10   1
 -20   3  16  199.25   42.02   1
  20   3 -16  171.99   43.49   1
 -20  -3  16  153.71   39.53   1
  20  -3 -17   22.46   19.65   1
  20   3 -17   19.97   15.80   1
 -20  -3  17   15.91   15.68   1
 -20   3  17   22.47   21.16   1
 -20   3  17   22.19   22.39   1
 -20  -3  17   11.69   17.00   1
 -20   3  18  247.92   38.25   1
  20  -3 -18  241.86   40.83   1
  20   3 -18  268.32   37.61   1
 -20  -3  18  268.25   37.60   1
 -20   3  18  261.83   50.33   1
 -20  -3  18  169.32   47.79   1
 -20   3  19  106.98   31.97   1
 -20   3  19  120.28   40.61   1
  20  -3 -19  121.84   44.54   1
  20   3 -19  119.86   37.53   1
 -20  -3  19   53.36   32.14   1
 -20  -3  19  124.15   32.32   1
 -20  -3  20   68.89   24.50   1
 -20   3  20  116.06   32.23   1
 -20   3  20  136.11   41.40   1
  20  -3 -20  142.97   46.32   1
  20   3 -20  101.01   38.12   1
 -20  -3  20   74.17   32.44   1
 -20  -3  21   99.39   25.64   1
 -20   3  21  116.57   32.60   1
 -20   3  21  111.33   40.92   1
  20  -3 -21  102.61   47.91   1
  20   3 -21   74.22   39.01   1
 -20  -3  21  117.13   32.98   1
 -20   3  22   11.93   23.86   1
 -20  -3  22    1.54   12.82   1
 -20  -3  22   10.41   15.55   1
 -20   3  22    9.15   16.74   1
  20  -3 -22   -6.45   39.91   1
  20   3 -22   23.93   27.38   1
 -20   3  23   76.94   27.95   1
  20  -3 -23   88.98   27.51   1
  20   3 -23   74.83   21.98   1
 -20  -3  23   55.27   19.52   1
 -20  -3  23   71.85   21.39   1
 -20   3  23    2.58   24.45   1
 -20   3  24    5.73   14.75   1
  20  -3 -24   57.55   28.56   1
  20   3 -24   67.29   19.24   1
 -20  -3  24   24.07   18.29   1
 -20   3  24   10.26   27.03   1
 -20  -3  24    9.78   23.43   1
  20   3 -25  452.81   39.62   1
 -20  -3  25  455.70   38.44   1
 -20   3  25  345.33   48.78   1
  20  -3 -25  560.18   69.42   1
 -20   3  26   15.42   17.60   1
  20   3 -26   24.59   16.93   1
 -20  -3  26    9.92   13.79   1
 -20  -3  26   -6.68   15.28   1
 -20   3  26    2.07   16.51   1
  20  -3 -26  -42.90   49.57   1
 -20   3  27   -9.86   13.11   1
 -20   3  27   38.01   22.14   1
  20  -3 -27   28.82   23.17   1
  20   3 -27   17.64   18.89   1
 -20  -3  27   -7.58   17.57   1
 -20  -3  27   37.81   24.07   1
 -20  -3  28  -17.52   15.02   1
 -20   3  28  -19.03   15.66   1
 -20   3  28  -33.06   22.77   1
  20  -3 -28   68.22   40.65   1
  20   3 -28    5.66   31.29   1
 -20   3  29   15.08   23.25   1
  20  -3 -29   25.63   26.05   1
 -20  -3  29   34.42   23.83   1
 -20   3  29    3.50   19.55   1
  20   3 -29   79.45   44.85   1
  20  -3 -30   -2.52   24.58   1
 -20   3  30   34.27   28.23   1
  20   3 -30   26.72   43.70   1
 -20  -3  30    8.53   26.32   1
  20   3 -31  108.00   53.19   1
 -20  -3  31  100.16   38.99   1
 -20   4   1 2321.31  206.23   1
 -20   4   1 1385.81  160.96   1
  20  -4  -1 2338.77  162.36   1
  20   4  -1 2204.81  157.81   1
 -20  -4   1 2367.54  177.47   1
 -20   4   1 2354.48  224.20   1
  20  -4  -1 1734.35  204.20   1
 -20   4   2 2188.49  190.06   1
  20  -4  -2 1485.01  165.18   1
  20   4  -2 1968.86  145.22   1
 -20  -4   2 2127.27  163.39   1
 -20   4   2 2103.28  205.54   1
 -20   4   2 1253.74  202.51   1
  20  -4  -2 2157.79  203.83   1
 -20   4   3   20.63   20.30   1
  20   4  -3   47.23   16.60   1
 -20   4   3   46.59   22.31   1
 -20   4   3   12.73   24.73   1
  20  -4  -3   25.59   27.68   1
  20  -4  -3   45.12   36.57   1
 -20  -4   3   53.70   34.31   1
 -20   4   4 1823.56  161.86   1
 -20   4   4  980.72  127.45   1
  20  -4  -4 1598.90  138.26   1
 -20   4   4 1766.60  176.63   1
  20  -4  -4 1016.21  164.41   1
  20   4  -4 2007.38  173.75   1
 -20  -4   4 1813.42  164.20   1
 -20   4   5 5927.18  519.60   1
  20   4  -5 5509.54  380.35   1
 -20  -4   5 5843.09  425.83   1
 -20   4   5 5816.98  535.06   1
  20  -4  -5 5670.77  444.88   1
  20   4  -6 2462.29  173.44   1
 -20  -4   6 2477.36  193.95   1
 -20   4   6 2276.70  218.72   1
 -20   4   6 2359.66  243.01   1
  20  -4  -6 2439.27  211.76   1
 -20   4   7    2.02   11.41   1
 -20   4   7    7.39   19.90   1
  20  -4  -7    1.54   29.82   1
  20   4  -7    3.78   14.33   1
 -20  -4   7   -5.65   28.57   1
  20  -4  -8   86.48   27.68   1
 -20  -4   8  136.62   28.36   1
 -20   4   8   85.69   32.82   1
 -20   4   8   90.12   33.79   1
  20   4  -8  130.07   31.52   1
 -20   4   9  544.82   65.88   1
 -20   4   9  516.45   60.49   1
  20   4  -9  516.96   59.08   1
 -20  -4   9  592.92   64.76   1
  20  -4  -9  538.56   80.62   1
 -20   4  10 1231.52  127.86   1
 -20   4  10 1180.83  142.99   1
  20  -4 -10 1229.17  132.92   1
  20   4 -10 1243.27  141.65   1
 -20  -4  10 1285.11  143.91   1
 -20  -4  11   87.76   25.72   1
 -20   4  11   81.09   29.99   1
 -20   4  11   92.58   33.15   1
  20  -4 -11   90.87   42.34   1
  20   4 -11  101.73   29.27   1
  20  -4 -12   30.00   19.59   1
  20   4 -12    4.15   13.74   1
 -20  -4  12   20.27   15.72   1
 -20   4  12    8.25   18.61   1
 -20   4  12   -3.97   21.91   1
 -20  -4  12   -1.34    9.12   1
 -20  -4  12    1.77    9.44   1
  20  -4 -13   -5.04   19.59   1
 -20   4  13   13.68   17.74   1
 -20   4  13   23.00   21.27   1
  20   4 -13  -23.54   24.00   1
 -20  -4  13  -12.48    9.66   1
 -20  -4  13   25.15   16.83   1
 -20   4  14   69.59   20.85   1
  20  -4 -14   85.10   27.58   1
 -20   4  14   95.13   32.09   1
  20   4 -14   69.66   33.11   1
 -20  -4  14   45.02   28.53   1
 -20   4  15  810.66   91.95   1
  20  -4 -15  843.36   87.57   1
  20   4 -15  784.21   82.24   1
 -20  -4  15  887.31   78.94   1
 -20   4  15  851.34  109.44   1
  20   4 -16   50.58   19.84   1
 -20  -4  16   33.86   20.11   1
 -20   4  16   38.61   24.56   1
 -20   4  16  100.17   36.02   1
  20  -4 -16   50.76   40.56   1
 -20   4  17   33.64   14.42   1
  20   4 -17   22.33   17.70   1
 -20   4  17    9.74   31.70   1
  20  -4 -17    4.19   40.38   1
 -20  -4  17   56.77   21.35   1
 -20   4  18   38.87   28.52   1
 -20   4  18   38.37   25.42   1
  20  -4 -18   39.62   45.09   1
  20   4 -18   76.94   32.86   1
 -20  -4  18   93.74   26.44   1
 -20   4  19  121.55   34.31   1
  20  -4 -19  121.70   33.35   1
 -20   4  19   93.91   34.06   1
  20   4 -19  107.45   40.04   1
 -20  -4  19  144.99   34.60   1
 -20   4  20   27.60   15.83   1
 -20  -4  20   69.35   20.31   1
 -20   4  20  -26.32   28.68   1
  20  -4 -20   91.45   48.70   1
  20   4 -20   24.52   31.53   1
 -20   4  21  -18.34    8.63   1
  20   4 -21   14.91   13.45   1
 -20  -4  21   -7.44   12.62   1
 -20   4  21  -30.65   17.47   1
  20  -4 -21  -14.88   48.55   1
 -20   4  22    1.36   11.55   1
 -20   4  22  -18.63   19.07   1
  20  -4 -22   17.44   29.09   1
  20   4 -22   26.84   16.58   1
 -20  -4  22   14.91   16.13   1
  20   4 -23   70.45   21.00   1
 -20  -4  23   60.43   21.02   1
 -20   4  23    6.60   23.18   1
 -20   4  23  -15.49   28.44   1
  20  -4 -23  122.88   51.07   1
 -20   4  24   25.82   26.91   1
  20   4 -24  111.18   24.64   1
 -20  -4  24  143.59   24.68   1
 -20   4  24    1.02   26.80   1
  20  -4 -24  125.43   49.46   1
 -20   4  25   -0.69   14.02   1
  20  -4 -25   58.51   25.66   1
  20   4 -25   56.28   20.49   1
 -20  -4  25   39.43   19.54   1
 -20   4  25   -0.44   27.22   1
  20   4 -26  303.49   32.58   1
 -20  -4  26  215.20   30.08   1
 -20   4  26    5.13   33.63   1
 -20   4  26  -32.23   40.01   1
  20  -4 -26  239.33   59.96   1
 -20   4  27    2.84   11.36   1
 -20   4  27   21.74   24.35   1
  20  -4 -27   12.18   28.48   1
  20   4 -27   -8.36   18.31   1
 -20  -4  27    0.40   22.59   1
  20   4 -28   78.57   32.41   1
 -20  -4  28   80.29   32.22   1
 -20   5   1   21.75   13.10   1
  20   5  -1   21.67   13.66   1
 -20   5   1    9.60   20.97   1
  20  -5  -1   -6.99   29.19   1
 -20  -5   1   13.88   33.37   1
 -20   5   2  138.93   38.79   1
 -20   5   2   94.71   39.21   1
  20  -5  -2  145.03   49.76   1
  20   5  -2  210.88   36.90   1
 -20  -5   2  174.25   49.51   1
 -20   5   3   40.75   17.27   1
 -20   5   3   53.68   23.53   1
  20  -5  -3   49.87   34.13   1
  20   5  -3   10.26   20.37   1
 -20  -5   3   18.01   36.02   1
 -20   5   4  136.41   28.93   1
 -20   5   4  135.10   39.88   1
  20  -5  -4  111.26   46.97   1
  20   5  -4  213.03   37.87   1
 -20  -5   4  174.00   49.00   1
 -20   5   5    6.70   11.82   1
  20   5  -5   13.90   14.55   1
 -20  -5   5  -10.60   18.01   1
 -20   5   5   12.72   20.00   1
  20  -5  -5   15.01   31.32   1
  20   5  -6   -2.01   14.59   1
 -20  -5   6  -18.87   18.69   1
 -20   5   6   14.91   17.69   1
 -20   5   6   30.76   21.21   1
  20  -5  -6   24.61   33.24   1
 -20   5   7   -2.30   16.88   1
 -20   5   7   -3.72   21.09   1
  20  -5  -7    6.55   33.66   1
  20   5  -7    6.98   16.56   1
 -20  -5   7   36.23   32.32   1
 -20   5   8  321.50   45.90   1
 -20  -5   8  364.44   45.74   1
 -20   5   8  273.93   57.80   1
  20  -5  -8  136.11   64.39   1
  20   5  -8  381.58   55.53   1
 -20   5   9  623.79   73.94   1
  20   5  -9  641.71   64.75   1
 -20  -5   9  612.23   66.16   1
 -20   5   9  628.88   89.12   1
  20  -5  -9  516.47   90.48   1
  20   5 -10   63.27   17.17   1
 -20   5  10   27.77   22.45   1
 -20   5  10   25.79   29.71   1
  20  -5 -10   39.94   41.15   1
 -20  -5  10   12.88   16.27   1
 -20  -5  10   45.00   23.83   1
 -20   5  11  138.83   38.20   1
 -20   5  11  156.54   42.61   1
  20  -5 -11  111.03   53.19   1
 -20  -5  11  166.83   39.22   1
 -20   5  12  272.42   40.11   1
 -20  -5  12  211.10   39.21   1
 -20   5  12  196.39   52.72   1
  20  -5 -12  240.49   62.95   1
  20   5 -12  244.40   51.18   1
 -20   5  13  972.75  100.46   1
  20   5 -13  890.12   89.10   1
 -20  -5  13  808.86   85.52   1
 -20   5  13  944.03  118.05   1
  20  -5 -13  964.80  117.66   1
  20  -5 -14  698.40   92.60   1
  20   5 -14  917.77   87.74   1
 -20   5  14  931.31  105.75   1
 -20   5  14  781.05  115.09   1
 -20  -5  14 1038.95  112.58   1
 -20   5  15 2265.95  210.30   1
 -20   5  15 2122.99  229.71   1
  20  -5 -15 1998.86  208.28   1
  20   5 -15 2151.62  198.18   1
 -20  -5  15 2297.36  227.15   1
  20  -5 -16  202.26   42.20   1
 -20   5  16  181.15   41.17   1
 -20   5  16   13.73   43.44   1
  20   5 -16  235.27   47.69   1
 -20  -5  16  174.55   42.69   1
 -20   5  17    9.82   12.76   1
 -20  -5  17    1.43   19.56   1
 -20   5  17   37.01   24.40   1
  20  -5 -17   39.79   48.33   1
  20   5 -17  -16.58   34.87   1
 -20   5  18   -5.80   18.18   1
  20  -5 -18   79.80   29.26   1
  20   5 -18  126.89   27.12   1
 -20  -5  18  129.69   25.02   1
 -20   5  18    6.65   31.66   1
 -20   5  19    4.69   14.32   1
  20   5 -19   43.62   23.36   1
 -20  -5  19   23.40   21.16   1
 -20   5  19   68.39   28.13   1
  20  -5 -19  -18.20   46.14   1
 -20   5  20    8.98   15.30   1
  20  -5 -20    8.06   27.30   1
  20   5 -20   19.00   19.27   1
 -20  -5  20   45.96   26.66   1
 -20   5  20   76.20   29.40   1
 -20   5  21    7.95   10.69   1
 -20   5  21    0.47   24.67   1
  20   5 -21  -11.24   16.17   1
  20  -5 -21  -39.48   53.15   1
 -20  -5  21   22.19   27.54   1
 -20   5  22    0.69   12.57   1
  20   5 -22    3.11   18.01   1
 -20   5  22    1.70   30.37   1
  20  -5 -22  -10.13   55.91   1
 -20  -5  22   81.09   30.51   1
 -20   5  23    4.09   11.28   1
 -20   5  23    6.50   26.87   1
  20  -5 -23   14.74   31.24   1
  20   5 -23    9.13   18.04   1
 -20  -5  23  -15.63   29.03   1
 -20   5  24    7.80   21.11   1
  20   5 -24   34.19   35.05   1
 -20  -5  24   47.42   31.02   1
 -20   5  25    5.73   13.77   1
  20   5 -25    3.63   34.70   1
 -20  -5  25   34.84   28.79   1
 -20   6   1  204.94   37.86   1
  20   6  -1  249.27   49.53   1
 -20  -6   1  269.43   74.72   1
 -20   6   2  324.22   45.49   1
  20   6  -2  289.75   56.77   1
 -20  -6   2  302.06   64.70   1
 -20   6   3   72.74   20.59   1
 -20  -6   3   46.43   28.13   1
  20   6  -3   74.15   29.47   1
 -20   6   4  293.03   44.48   1
  20   6  -4  283.27   44.31   1
 -20  -6   4  352.84   52.36   1
 -20   6   5  173.70   31.99   1
  20   6  -5  181.96   34.66   1
 -20  -6   5  183.97   43.16   1
 -20   6   6  102.97   25.87   1
  20   6  -6  141.62   29.91   1
 -20   6   7   -1.69   17.07   1
 -20   6   7   41.27   19.55   1
  20  -6  -7   32.52   36.02   1
  20   6  -7  -25.98   16.89   1
 -20  -6   7   -6.47   23.73   1
 -20  -6   8  242.59   35.51   1
 -20   6   8  172.75   38.52   1
 -20   6   8   32.51   40.29   1
  20  -6  -8   22.00   50.14   1
  20   6  -8  183.34   37.79   1
 -20   6   9  276.54   34.22   1
 -20  -6   9  271.06   41.31   1
 -20   6   9   67.27   44.25   1
  20  -6  -9   12.78   51.95   1
  20   6  -9  143.82   42.68   1
 -20   6  10  112.65   22.61   1
  20   6 -10   14.96   23.18   1
  20  -6 -10   53.98   53.43   1
 -20  -6  10  112.89   39.11   1
  20   6 -11   21.43   28.42   1
 -20   6  11  137.71   33.29   1
 -20   6  11  111.78   40.39   1
  20  -6 -11    2.04   49.93   1
 -20  -6  11  173.83   37.82   1
 -20   6  12  100.68   23.21   1
 -20   6  12   57.23   37.06   1
  20  -6 -12   17.27   52.78   1
  20   6 -12   13.72   43.98   1
 -20  -6  12  254.22   37.23   1
 -20  -6  13   10.23   20.61   1
 -20   6  13    6.15   20.51   1
 -20   6  13   27.62   28.22   1
  20   6 -13   24.83   35.10   1
 -20   6  14   17.42   14.55   1
 -20  -6  14   20.23   21.29   1
  20   6 -14   19.95   32.20   1
 -20   6  15    3.55   13.61   1
  20   6 -15  -23.78   18.30   1
 -20  -6  15   48.57   23.97   1
  20   6 -16  -12.76   24.96   1
 -20   6  16   33.16   23.03   1
 -20  -6  16   59.57   27.58   1
 -20   6  17   -4.04   14.34   1
  20   6 -17   38.90   43.25   1
 -20  -6  17   30.97   25.94   1
 -20   6  18    8.02   10.47   1
  20   6 -18  -30.90   31.46   1
 -20  -6  18   -8.55   28.11   1
 -20   6  19   10.16   11.22   1
  20   6 -19  -15.84   31.99   1
 -20  -6  19  -13.00   30.16   1
 -20   6  20    5.53   12.19   1
 -20  -6  20   24.86   28.81   1
  20   6 -20   -9.49   33.56   1
 -20   6  21    4.03   12.19   1
 -20   7   1    9.92   23.18   1
  20   7  -1    0.61   27.49   1
 -20   7   2    7.06   16.04   1
  20   7  -2    2.50   22.32   1
 -20  -7   2   99.99   61.43   1
 -20   7   3    8.38   17.71   1
  20   7  -3  -31.76   23.43   1
 -20  -7   3    8.24   59.96   1
 -20   7   4    9.90   17.45   1
  20   7  -4  -18.30   24.54   1
 -20  -7   4  170.29   32.74   1
 -20   7   5  -13.81   12.73   1
  20   7  -5   25.76   18.52   1
 -20  -7   5   28.92   27.17   1
 -20   7   6  -12.27   12.64   1
 -20  -7   6   20.36   30.03   1
  20   7  -6   22.08   19.20   1
 -20   7   7    5.84   12.23   1
 -20  -7   7   -6.22   29.35   1
 -20   7   8   20.40   14.85   1
  20   7  -8   18.56   19.54   1
 -20  -7   8   53.66   34.56   1
  20   7  -9  -26.65   24.16   1
 -20   7   9   -7.26   19.69   1
 -20  -7   9  118.65   31.16   1
 -20   7  10    5.92   16.29   1
  20   7 -10   36.74   45.07   1
 -20  -7  10  107.67   33.45   1
 -20   7  11   -0.92   17.36   1
  20   7 -11    5.92   34.63   1
 -20  -7  11   -7.19   24.95   1
 -20   7  12    6.74   12.69   1
 -20  -7  12   23.19   22.66   1
  20   7 -12  -10.65   35.71   1
 -20   7  13    2.43   11.71   1
 -20   7  14    1.50   12.44   1
 -20   7  15   23.64   21.83   1
 -20   7  16   -4.24   21.28   1
 -19   0   1   10.85   10.95   1
  19   0  -1   21.98   12.45   1
 -19   0   1    3.74   20.17   1
  19   0  -1    2.11   11.66   1
 -19   0   2   22.90   13.38   1
 -19   0   2   28.92   15.73   1
  19   0  -2   27.93   14.93   1
  19   0  -2   24.65   15.74   1
 -19   0   3   -1.99   11.26   1
  19   0  -3    4.52    8.62   1
 -19   0   3    3.57   10.86   1
  19   0  -3    2.25   20.15   1
 -19   0   4  379.96   48.42   1
  19   0  -4  365.33   51.49   1
 -19   0   4  473.82   66.42   1
  19   0  -4  390.50   62.41   1
 -19   0   5   -3.04   10.98   1
  19   0  -5   19.52   13.86   1
 -19   0   5   18.57   21.60   1
  19   0  -5    1.43   11.03   1
 -19   0   6  237.13   35.06   1
 -19   0   6  250.93   37.80   1
  19   0  -6  250.68   34.52   1
  19   0  -6  203.39   38.02   1
  19   0  -7   -1.30    5.67   1
 -19   0   7    1.05    1.11   1
 -19   0   7  -18.54    7.70   1
 -19   0   7  -11.24   16.28   1
  19   0  -7  -13.49   18.93   1
 -19   0   8   -5.48   10.45   1
  19   0  -8   27.13   12.91   1
 -19   0   8    4.57    8.23   1
 -19   0   8  -11.49   19.88   1
  19   0  -8   23.09   11.04   1
 -19   0   9    3.78   14.09   1
 -19   0   9   -1.58   10.54   1
  19   0  -9    5.46    7.99   1
  19   0  -9   -9.71   14.79   1
 -19   0   9    1.69    6.14   1
 -19   0  10   26.36   16.18   1
  19   0 -10   -0.64   11.76   1
  19   0 -10   11.73   16.28   1
 -19   0  10   16.85   11.61   1
 -19   0  10    0.77   14.31   1
 -19   0  11    1.69   13.80   1
  19   0 -11   10.43   14.33   1
 -19   0  11    5.55    6.23   1
 -19   0  11  -28.78    9.94   1
  19   0 -11  -16.76    9.63   1
 -19   0  12   62.13   20.63   1
 -19   0  12   46.54   21.90   1
  19   0 -12   88.54   24.72   1
 -19   0  12   88.58   25.44   1
 -19   0  13    0.05   13.25   1
 -19   0  13    8.66   13.89   1
 -19   0  13   14.70   17.65   1
  19   0 -13    1.20   20.93   1
  19   0 -13   51.58   29.68   1
 -19   0  14   36.65   15.53   1
 -19   0  14   19.79   18.51   1
  19   0 -14   22.35   15.91   1
  19   0 -14   44.43   20.06   1
 -19   0  14   42.02   18.82   1
 -19   0  15   -3.96   10.51   1
 -19   0  15    3.52   11.30   1
  19   0 -15    9.94   19.17   1
 -19   0  16 6386.58  544.50   1
 -19   0  16 5669.91  558.27   1
  19   0 -16 5849.48  462.79   1
 -19   0  17    4.72    8.59   1
 -19   0  17    9.99   13.06   1
  19   0 -17   -5.83   12.74   1
 -19   0  18  464.41   49.75   1
  19   0 -18  410.55   51.09   1
 -19   0  18  361.25   62.35   1
 -19   0  19   11.66   13.62   1
 -19   0  19   13.90   16.67   1
  19   0 -19  -12.83   25.06   1
 -19   0  20 1308.93  137.70   1
 -19   0  20 1372.21  151.95   1
  19   0 -20 1391.30  138.79   1
 -19   0  21   -4.78   11.57   1
 -19   0  21   28.04   17.46   1
  19   0 -21   16.06   25.75   1
 -19   0  22  894.91   79.46   1
  19   0 -22  832.47   82.90   1
 -19   0  22  767.56   99.26   1
 -19   0  23   -0.90   10.23   1
 -19   0  23   -0.97   14.54   1
  19   0 -23   12.81   14.67   1
 -19   0  24    3.57   15.10   1
  19   0 -24   -1.79   15.82   1
 -19   0  24   14.15   17.70   1
 -19   0  25   -5.66   10.71   1
 -19   0  25   -3.98   14.25   1
  19   0 -25   13.59   15.65   1
 -19   0  26  155.86   36.36   1
 -19   0  26  292.44   37.94   1
  19   0 -26  292.05   40.04   1
 -19   0  27   -1.63    9.48   1
 -19   0  27   -2.57   15.33   1
  19   0 -27  -22.53   28.94   1
 -19   0  28  271.18   35.70   1
  19   0 -28  226.21   45.05   1
 -19   0  29    7.03   10.47   1
 -19   0  29  -29.70   16.43   1
  19   0 -29    0.37   29.47   1
 -19   0  30  292.42   33.55   1
  19   0 -30  382.18   36.33   1
 -19   0  31    8.13   16.61   1
  19   0 -31    3.86   19.13   1
 -19   0  31    8.84   19.62   1
 -19   0  32  638.50   50.06   1
  19   0 -32  678.89   52.74   1
 -19   0  33   15.95   27.72   1
  19   0 -33  -15.45   37.83   1
 -19   0  34  255.54   55.15   1
  19   0 -34  197.29   62.42   1
 -19   1   1 2515.01  290.77   1
 -19   1   1 3359.53  257.41   1
  19  -1  -1 3453.02  291.77   1
  19  -1  -1 2493.52  253.84   1
  19   1  -1 3003.01  291.57   1
  19   1  -1 2931.16  254.40   1
 -19  -1   1 3077.69  291.31   1
 -19  -1   1 3180.29  257.17   1
 -19   1   2    7.87   11.90   1
  19  -1  -2    1.10   11.87   1
  19   1  -2    6.50    9.37   1
  19   1  -2    4.44   12.01   1
 -19  -1   2    1.69   10.42   1
 -19  -1   2    4.37   11.14   1
 -19   1   2    4.91    8.42   1
 -19   1   2    6.54   11.59   1
  19  -1  -2   15.68   10.95   1
 -19   1   3  174.14   31.25   1
 -19   1   3  181.64   34.22   1
  19  -1  -3  205.40   30.69   1
  19  -1  -3  150.21   33.21   1
  19   1  -3  227.73   34.56   1
 -19  -1   3  160.03   31.35   1
 -19   1   3  199.40   41.08   1
  19   1  -3  200.16   39.84   1
 -19  -1   3  219.67   45.67   1
 -19   1   4  745.80   76.13   1
  19  -1  -4  869.55   76.66   1
  19  -1  -4  836.08   84.05   1
  19   1  -4  890.20   75.75   1
  19   1  -4  752.93   83.65   1
 -19  -1   4  730.14   77.42   1
 -19  -1   4  899.34   83.64   1
 -19   1   4  836.56   98.42   1
 -19   1   4  868.28  101.83   1
 -19   1   5  496.12   67.24   1
 -19   1   5  440.20   67.96   1
 -19   1   5  533.14   70.90   1
  19  -1  -5  503.61   68.32   1
  19  -1  -5  453.11   70.60   1
  19   1  -5  411.97   67.93   1
  19   1  -5  402.01   70.16   1
 -19  -1   5  364.40   68.33   1
 -19  -1   5  484.19   71.45   1
 -19   1   6   28.68   12.03   1
 -19   1   6   23.41   13.83   1
 -19   1   6   23.58   15.11   1
  19  -1  -6   33.23   15.97   1
  19   1  -6   16.56   17.46   1
 -19  -1   6   10.72   15.11   1
  19  -1  -6   41.42   15.69   1
  19   1  -6   19.09   15.44   1
 -19  -1   6   29.11   24.07   1
 -19   1   7  186.60   32.32   1
  19  -1  -7  172.60   29.84   1
  19   1  -7  173.60   29.04   1
  19   1  -7  149.67   33.88   1
 -19  -1   7  166.05   31.79   1
 -19   1   7  196.25   38.80   1
 -19   1   7  139.79   37.56   1
  19  -1  -7  169.16   43.47   1
 -19  -1   7  190.66   38.70   1
 -19   1   8   55.95   16.26   1
 -19   1   8   35.15   16.80   1
  19  -1  -8   56.83   17.57   1
  19  -1  -8   14.35   18.65   1
 -19   1   8   35.10   22.14   1
  19   1  -8   70.53   20.94   1
  19   1  -8   79.59   34.76   1
 -19  -1   8   35.23   22.68   1
 -19  -1   8   68.94   27.54   1
 -19   1   9  111.53   21.30   1
  19  -1  -9   81.04   24.17   1
  19   1  -9   66.24   21.17   1
 -19  -1   9   87.85   23.43   1
 -19   1   9   85.19   28.42   1
 -19   1   9   54.99   26.88   1
  19  -1  -9   83.88   27.49   1
  19   1  -9   74.19   39.18   1
 -19  -1   9  112.85   28.36   1
 -19   1  10 1748.47  132.29   1
  19  -1 -10 1814.00  131.47   1
  19   1 -10 1773.70  132.00   1
 -19  -1  10 1850.03  133.65   1
 -19   1  10 1854.21  164.49   1
 -19   1  10 1625.31  177.84   1
  19  -1 -10 1424.45  163.45   1
  19   1 -10 1613.30  164.78   1
 -19  -1  10 1593.86  163.05   1
 -19  -1  10 1463.04  163.24   1
 -19  -1  10 1875.57  178.62   1
 -19   1  11  267.60   46.74   1
 -19   1  11  234.82   47.55   1
 -19   1  11  262.12   47.02   1
  19  -1 -11  240.51   48.22   1
  19  -1 -11  162.37   53.58   1
  19   1 -11  298.75   47.07   1
  19   1 -11  220.26   54.31   1
 -19  -1  11  257.66   45.71   1
 -19  -1  11  200.43   46.21   1
 -19  -1  11  275.23   48.09   1
 -19  -1  11  216.84   47.41   1
 -19   1  12  400.35   49.38   1
  19   1 -12  432.23   48.73   1
  19   1 -12  425.30   53.38   1
 -19  -1  12  410.88   49.49   1
 -19  -1  12  346.52   48.79   1
 -19   1  12  455.63   63.04   1
 -19   1  12  382.73   63.94   1
  19  -1 -12  477.05   64.10   1
  19  -1 -12  363.05   68.83   1
 -19  -1  12  435.60   63.88   1
 -19  -1  12  350.79   63.48   1
 -19   1  13   97.11   26.06   1
  19  -1 -13  130.06   25.26   1
  19  -1 -13   81.60   27.81   1
  19   1 -13  114.61   28.22   1
 -19  -1  13   89.01   25.32   1
 -19   1  13  119.55   31.24   1
 -19   1  13   94.49   30.88   1
 -19  -1  13  128.56   31.24   1
 -19  -1  13   98.77   30.50   1
 -19  -1  13  100.08   31.02   1
 -19   1  14    8.08   12.93   1
 -19   1  14   15.95   15.33   1
  19  -1 -14   22.16   13.37   1
  19  -1 -14   24.13   18.84   1
  19   1 -14   15.58   13.55   1
 -19  -1  14   20.37   12.92   1
 -19   1  14   19.58   16.81   1
 -19  -1  14   13.96   13.57   1
 -19  -1  14   18.07   14.66   1
 -19   1  15   14.53   11.66   1
 -19   1  15   -0.40   14.72   1
  19  -1 -15   12.37   20.41   1
  19   1 -15   33.01   22.10   1
 -19  -1  15   11.60   13.34   1
 -19  -1  15    8.23   12.87   1
 -19   1  16 1499.57  149.01   1
 -19   1  16 1515.29  119.63   1
  19  -1 -16 1300.13  127.10   1
  19   1 -16 1663.89  145.87   1
 -19  -1  16 1420.82  149.03   1
 -19  -1  16 1453.77  162.33   1
 -19   1  17    5.39    9.43   1
 -19   1  17  -13.42   14.33   1
  19  -1 -17   17.09   13.69   1
  19   1 -17   -5.26   13.10   1
 -19  -1  17   14.54   13.04   1
 -19  -1  17    6.87   12.62   1
 -19   1  18  126.64   27.76   1
  19   1 -18   91.21   28.16   1
 -19  -1  18  143.76   27.45   1
 -19   1  18  131.46   35.67   1
  19  -1 -18  134.30   40.33   1
 -19  -1  18  150.70   35.64   1
 -19   1  19 1934.27  189.10   1
 -19  -1  19 1833.18  188.95   1
 -19   1  19 1999.46  204.26   1
  19  -1 -19 1799.91  180.71   1
  19   1 -19 2017.42  179.98   1
 -19  -1  19 2138.24  203.22   1
 -19  -1  20  478.60   58.63   1
 -19   1  20  435.99   67.43   1
 -19   1  20  437.92   70.00   1
  19  -1 -20  418.39   69.83   1
  19   1 -20  366.37   68.86   1
 -19  -1  20  474.69   68.98   1
  19   1 -21  519.31   59.31   1
 -19  -1  21  601.91   57.29   1
 -19   1  21  502.40   72.99   1
 -19   1  21  497.10   76.56   1
  19  -1 -21  465.50   75.84   1
 -19  -1  21  469.39   73.62   1
 -19   1  22    1.79    9.33   1
  19   1 -22   -5.71   13.67   1
 -19  -1  22   -4.92    9.07   1
 -19  -1  22   -9.54   13.31   1
 -19   1  22   -7.96   14.68   1
  19  -1 -22   -1.57   25.96   1
 -19   1  23   35.16   15.81   1
  19   1 -23   25.53   19.09   1
 -19  -1  23   43.63   17.45   1
 -19  -1  23   50.70   19.53   1
 -19   1  23   34.85   23.53   1
  19  -1 -23   48.74   32.40   1
  19   1 -24   28.41   19.04   1
 -19  -1  24   41.00   18.88   1
 -19   1  24   41.93   22.88   1
 -19   1  24   25.77   23.28   1
  19  -1 -24   55.59   32.60   1
 -19  -1  24   24.64   23.47   1
 -19   1  25   22.00   13.00   1
  19   1 -25   26.33   17.07   1
 -19  -1  25   20.47   16.24   1
 -19   1  25  -16.34   19.49   1
  19  -1 -25   37.43   30.87   1
 -19  -1  25    0.11   25.29   1
  19   1 -26   27.32   17.66   1
 -19  -1  26   27.75   16.55   1
 -19   1  26    4.30   19.29   1
 -19   1  26   12.21   19.69   1
  19  -1 -26    5.18   31.22   1
 -19  -1  26   16.82   26.00   1
 -19   1  27    1.81   14.45   1
  19   1 -27   -1.78   14.93   1
 -19  -1  27    5.28   13.49   1
 -19   1  27  -19.07   15.02   1
  19  -1 -27    6.37   28.51   1
 -19  -1  27  -19.47   23.32   1
 -19   1  28  280.01   28.79   1
  19  -1 -28  157.84   29.21   1
  19   1 -28  221.35   29.90   1
 -19  -1  28  196.53   27.91   1
 -19   1  29    3.97   15.98   1
 -19   1  29   40.37   19.42   1
  19  -1 -29   35.34   22.01   1
  19   1 -29   32.94   20.68   1
 -19  -1  29   26.25   20.67   1
 -19  -1  29   68.97   19.28   1
 -19   1  30   -5.19   12.29   1
 -19   1  30   26.50   17.84   1
  19  -1 -30  -37.42   34.94   1
  19   1 -30   26.60   30.72   1
 -19  -1  30    1.05   26.64   1
 -19  -1  30   -9.87   16.98   1
 -19   1  31  -10.71   13.67   1
 -19  -1  31  -11.37   18.76   1
 -19   1  31   21.26   19.46   1
  19  -1 -31   11.95   35.04   1
  19   1 -31   21.69   33.80   1
 -19  -1  31   31.73   18.33   1
 -19   1  32  370.14   43.78   1
  19  -1 -32  347.21   43.24   1
  19   1 -32  374.39   63.70   1
 -19  -1  32  312.60   52.13   1
 -19   1  33   32.77   27.47   1
  19  -1 -33   50.39   24.36   1
  19   1 -33    7.27   24.94   1
 -19  -1  33   12.35   24.56   1
  19   1 -34   18.65   21.28   1
 -19  -1  34   18.73   25.28   1
 -19   1  34   -7.45   27.50   1
  19  -1 -34  -10.99   42.43   1
 -19   2   1  540.46   61.98   1
 -19   2   1  640.55   68.99   1
  19  -2  -1  641.77   70.01   1
  19   2  -1  580.28   69.27   1
 -19  -2   1  454.10   62.07   1
 -19   2   1  634.93   82.14   1
  19  -2  -1  631.22   80.13   1
  19  -2  -1  558.29   83.15   1
  19   2  -1  743.33   82.79   1
 -19  -2   1  715.39   84.71   1
 -19   2   2   50.90   16.31   1
 -19   2   2   44.62   18.06   1
 -19   2   2   63.95   19.54   1
  19  -2  -2   62.64   16.59   1
  19  -2  -2   52.31   20.78   1
  19   2  -2   48.56   16.36   1
 -19  -2   2   64.09   18.85   1
  19  -2  -2   56.53   21.39   1
  19   2  -2   30.17   35.95   1
 -19  -2   2   30.01   22.89   1
 -19   2   3   20.41   14.70   1
  19  -2  -3   26.84   11.79   1
  19  -2  -3   10.58   16.81   1
  19   2  -3   20.78   20.12   1
 -19  -2   3   37.53   15.89   1
 -19   2   3   31.29   15.04   1
 -19   2   3   36.78   19.15   1
  19  -2  -3   16.95   14.32   1
  19   2  -3   -1.34   14.90   1
 -19  -2   3   -3.37   24.35   1
 -19   2   4 2505.07  189.50   1
  19  -2  -4 2898.35  190.92   1
  19  -2  -4 2680.71  211.69   1
  19   2  -4 2525.08  189.10   1
  19   2  -4 2463.20  210.40   1
 -19  -2   4 2295.47  189.51   1
 -19  -2   4 2690.30  211.31   1
 -19   2   4 2823.36  236.99   1
 -19   2   4 2766.04  233.06   1
  19  -2  -4 2698.25  235.07   1
 -19   2   5  135.86   31.82   1
 -19   2   5  206.84   41.34   1
 -19   2   5  197.18   44.66   1
  19  -2  -5  196.12   40.11   1
  19  -2  -5  135.73   47.61   1
  19   2  -5  187.62   39.35   1
  19   2  -5  152.06   47.89   1
 -19  -2   5  211.10   41.43   1
 -19  -2   5  218.57   46.03   1
 -19   2   6  301.78   41.15   1
  19   2  -6  261.81   37.07   1
 -19  -2   6  267.46   41.23   1
 -19   2   6  204.67   49.22   1
 -19   2   6  321.44   54.54   1
  19  -2  -6  304.92   50.24   1
  19  -2  -6  244.73   55.77   1
  19   2  -6  254.06   56.27   1
 -19  -2   6  256.87   50.41   1
 -19   2   7  713.85   72.19   1
 -19   2   7  692.55   64.38   1
  19  -2  -7  501.05   67.91   1
  19   2  -7  515.18   68.08   1
 -19  -2   7  440.17   61.55   1
 -19   2   7  504.29   81.74   1
  19  -2  -7  600.65   84.07   1
  19   2  -7  708.99   82.81   1
 -19  -2   7  725.22   83.87   1
 -19   2   8   -1.02    5.87   1
 -19   2   8   -8.11   12.17   1
  19  -2  -8    6.59    9.14   1
  19   2  -8    7.55    7.36   1
  19   2  -8  -10.07   14.22   1
 -19  -2   8   -2.60   11.85   1
 -19  -2   8   13.20   10.06   1
 -19   2   8  -12.32    9.55   1
  19  -2  -8  -20.46   30.48   1
  19  -2  -9    8.61   21.89   1
  19   2  -9   40.33   20.77   1
 -19  -2   9   34.41   17.22   1
 -19   2   9   42.99   20.73   1
 -19   2   9   38.25   19.72   1
 -19   2   9   34.99   20.97   1
  19   2  -9   44.69   18.85   1
 -19  -2   9   52.61   25.69   1
 -19   2  10  129.38   23.14   1
 -19   2  10  126.84   23.06   1
  19  -2 -10   83.51   23.46   1
  19   2 -10  133.51   22.86   1
  19   2 -10   72.68   27.19   1
 -19  -2  10   53.23   23.49   1
 -19  -2  10   89.27   24.66   1
 -19   2  10   66.82   29.53   1
  19  -2 -10   85.59   39.79   1
 -19  -2  11  334.38   41.69   1
 -19   2  11  392.38   51.93   1
 -19   2  11  346.68   52.33   1
 -19   2  11  221.79   51.02   1
  19  -2 -11  292.81   52.54   1
  19  -2 -11  277.76   58.50   1
  19   2 -11  294.71   51.79   1
  19   2 -11  178.20   58.47   1
 -19  -2  11  222.70   49.91   1
 -19  -2  11  266.96   49.64   1
 -19  -2  11  273.08   51.88   1
 -19   2  12    6.03    9.30   1
 -19   2  12   12.42   10.05   1
  19  -2 -12   -0.53   10.23   1
  19   2 -12    0.65   10.12   1
 -19  -2  12    8.90   10.78   1
 -19   2  12  -26.42   15.09   1
  19  -2 -12    8.95   25.71   1
 -19  -2  12    8.08    6.77   1
 -19  -2  12    2.76    7.50   1
 -19   2  13 4634.78  361.99   1
 -19   2  13 3963.36  377.30   1
 -19   2  13 3087.95  373.75   1
  19  -2 -13 4082.87  318.49   1
  19  -2 -13 2945.50  322.25   1
 -19  -2  13 4161.81  332.36   1
 -19  -2  13 3934.47  332.99   1
 -19  -2  13 3888.69  377.08   1
 -19   2  14 1304.27  106.89   1
  19  -2 -14 1231.94  112.84   1
  19   2 -14 1320.10  112.09   1
 -19  -2  14 1615.22  106.57   1
 -19   2  14 1401.01  133.70   1
 -19  -2  14 1176.32  133.45   1
 -19  -2  14 1031.36  133.08   1
 -19   2  15    1.69   11.75   1
 -19   2  15    7.41   15.37   1
  19  -2 -15   22.09   19.44   1
  19   2 -15   -8.70   22.92   1
 -19  -2  15    4.59   10.48   1
 -19  -2  15   -0.88   11.53   1
 -19  -2  15   -0.81   15.25   1
  19   2 -16 1474.57  128.50   1
 -19  -2  16 1295.66  150.53   1
 -19  -2  16 1674.48  120.47   1
 -19   2  16 1570.97  150.70   1
 -19   2  16 1561.64  164.67   1
  19  -2 -16 1627.84  148.63   1
 -19  -2  16 1412.75  151.33   1
 -19   2  17 1321.41  125.33   1
  19   2 -17 1234.46  108.12   1
 -19  -2  17 1207.93  125.57   1
 -19  -2  17  871.47  124.67   1
 -19  -2  17 1353.02  102.51   1
 -19   2  17 1295.98  139.62   1
  19  -2 -17 1290.58  128.34   1
 -19   2  18    1.92   10.89   1
  19  -2 -18  -11.43   13.83   1
 -19   2  18    7.02   14.48   1
  19   2 -18  -16.88   23.53   1
 -19  -2  18    4.03   11.38   1
 -19  -2  18    4.58   12.55   1
 -19  -2  18  -20.05   13.90   1
 -19   2  19  155.00   27.36   1
 -19   2  19  136.92   28.49   1
  19  -2 -19   97.95   27.89   1
  19   2 -19   90.14   38.74   1
 -19  -2  19   91.35   33.87   1
 -19  -2  19  134.34   34.25   1
 -19   2  20    1.32   14.65   1
  19  -2 -20    3.48   14.99   1
  19   2 -20   15.46   14.15   1
 -19  -2  20   13.11   10.49   1
 -19  -2  20    9.19   14.54   1
 -19   2  20   -8.49   17.20   1
 -19   2  21  136.84   30.54   1
  19  -2 -21  128.90   31.03   1
  19   2 -21  144.06   29.62   1
 -19  -2  21  143.87   29.56   1
 -19  -2  21  139.39   28.93   1
 -19   2  21  153.20   38.07   1
  19  -2 -22  258.39   43.85   1
  19   2 -22  319.80   42.40   1
 -19  -2  22  260.25   41.50   1
 -19   2  22  305.37   54.50   1
 -19   2  22  338.06   54.61   1
 -19  -2  22  239.27   53.61   1
 -19   2  23   32.16   16.65   1
  19   2 -23   31.51   17.84   1
 -19   2  23   40.79   20.89   1
  19  -2 -23  -16.28   32.33   1
 -19  -2  23   18.92   20.69   1
 -19  -2  23    9.21   20.11   1
 -19   2  24  499.74   62.65   1
 -19  -2  24  461.16   63.58   1
 -19   2  24  527.15   75.80   1
  19  -2 -24  498.52   78.61   1
  19   2 -24  451.27   75.46   1
 -19  -2  24  515.31   75.36   1
 -19  -2  25  109.79   34.98   1
 -19   2  25  266.51   48.19   1
 -19   2  25  292.70   47.31   1
  19  -2 -25  202.04   53.57   1
  19   2 -25  223.85   51.79   1
 -19  -2  25  216.21   46.50   1
 -19   2  26    5.64   16.32   1
 -19   2  26   68.71   19.14   1
  19  -2 -26   33.04   20.39   1
  19   2 -26   26.44   32.41   1
 -19  -2  26   -0.48   19.74   1
 -19  -2  26   80.55   21.97   1
 -19   2  27   34.62   18.90   1
  19  -2 -27   52.85   21.15   1
 -19   2  27   15.95   24.40   1
  19   2 -27   44.07   32.77   1
 -19  -2  27   -0.13   19.57   1
 -19  -2  27   32.42   21.61   1
  19   2 -28   20.82   17.92   1
 -19  -2  28   11.86   11.56   1
 -19   2  28   20.82   23.04   1
 -19   2  28  -11.10   20.22   1
  19  -2 -28   20.99   34.85   1
 -19  -2  28  -17.07   19.28   1
 -19   2  29    3.49   16.02   1
  19   2 -29   18.12   18.23   1
 -19  -2  29    9.31   16.66   1
 -19   2  29    7.15   20.68   1
  19  -2 -29   -2.20   35.30   1
 -19  -2  29   26.62   17.99   1
 -19   2  30  343.77   35.88   1
  19  -2 -30  289.44   37.98   1
  19   2 -30  427.64   37.41   1
 -19  -2  30  323.65   34.49   1
 -19   2  31    0.38   13.98   1
 -19   2  31    5.37   16.43   1
  19  -2 -31    1.48   19.43   1
  19   2 -31  -19.98   22.06   1
 -19  -2  31  -20.91   21.35   1
  19   2 -32    6.74   22.49   1
 -19  -2  32  -15.73   21.46   1
 -19   2  32  -26.06   26.06   1
  19  -2 -32    9.09   41.00   1
 -19   2  33    0.21   21.24   1
  19  -2 -33    0.89   24.05   1
  19   2 -33  -13.95   41.58   1
  19  -3  -1 1933.13  193.98   1
  19  -3  -1 1806.24  169.34   1
  19   3  -1 1963.43  168.51   1
 -19  -3   1 1577.12  150.25   1
 -19  -3   1 2089.71  169.39   1
 -19   3   1 2026.60  189.82   1
 -19   3   1 2038.81  208.31   1
 -19   3   1 2218.23  190.08   1
  19  -3  -1 2203.74  208.63   1
  19   3  -1 2303.55  206.65   1
 -19   3   2  627.10   69.17   1
 -19   3   2  646.57   67.19   1
  19   3  -2  616.66   58.39   1
 -19  -3   2  665.77   65.59   1
 -19   3   2  542.25   79.47   1
  19  -3  -2  556.96   79.93   1
  19  -3  -2  580.06   80.03   1
  19  -3  -2  545.21   83.69   1
  19   3  -2  504.51   84.87   1
 -19  -3   2  397.74   79.45   1
 -19   3   3    6.57   12.60   1
 -19   3   3  -20.69   17.65   1
 -19   3   3   -4.07   13.83   1
  19  -3  -3   -2.50   12.95   1
  19  -3  -3   13.69    9.69   1
  19  -3  -3    0.00   26.56   1
  19   3  -3   11.67   10.84   1
  19   3  -3  -15.79   33.00   1
 -19  -3   3   22.27   15.03   1
 -19  -3   3   18.84   22.11   1
 -19   3   4   44.68   15.20   1
 -19   3   4   40.05   16.09   1
 -19   3   4   34.30   17.16   1
  19  -3  -4   38.14   15.48   1
  19  -3  -4   13.03   19.23   1
  19   3  -4   40.20   14.24   1
  19   3  -4   23.40   21.32   1
 -19  -3   4   18.59   17.20   1
 -19  -3   4   35.83   17.55   1
  19  -3  -4   41.38   20.31   1
  19  -3  -5  591.93   68.78   1
  19  -3  -5  534.44   60.00   1
  19  -3  -5  534.16   65.31   1
  19   3  -5  424.04   65.80   1
 -19  -3   5  450.72   59.61   1
 -19   3   5  644.55   78.85   1
 -19   3   5  603.67   81.70   1
 -19   3   5  483.08   79.10   1
  19   3  -5  713.72   78.87   1
 -19  -3   5  555.40   81.65   1
  19  -3  -6  125.00   25.22   1
  19  -3  -6   98.66   28.76   1
  19   3  -6  112.90   24.46   1
 -19  -3   6  139.70   27.26   1
 -19   3   6  144.42   33.85   1
 -19   3   6  154.12   32.80   1
 -19   3   6  108.03   32.68   1
  19   3  -6   77.09   42.16   1
 -19  -3   6   64.55   33.55   1
 -19   3   7 1682.64  151.88   1
 -19   3   7 1466.00  122.33   1
 -19   3   7 1251.17  119.61   1
  19  -3  -7 1293.62  133.17   1
  19   3  -7 1522.30  120.86   1
  19  -3  -7 1569.67  147.70   1
 -19  -3   7 1628.61  152.64   1
 -19   3   8  740.18   77.24   1
 -19   3   8  530.07   65.19   1
  19  -3  -8  720.24   70.18   1
  19   3  -8  729.77   67.04   1
 -19  -3   8  668.23   72.37   1
 -19   3   8  622.14   89.77   1
  19  -3  -8  567.13   89.63   1
 -19   3   9   74.00   19.44   1
  19   3  -9   36.51   18.26   1
 -19   3   9   35.27   23.71   1
 -19   3   9   53.44   24.60   1
  19  -3  -9   64.68   27.83   1
  19  -3  -9   66.02   39.52   1
 -19  -3   9   81.81   30.42   1
 -19   3  10   30.74   16.13   1
 -19   3  10   19.27   17.64   1
  19  -3 -10   25.27   15.82   1
 -19  -3  10   32.62   16.62   1
 -19   3  10   30.85   22.01   1
  19  -3 -10   58.95   38.33   1
  19   3 -10   75.07   19.76   1
 -19   3  11   16.05   11.91   1
  19  -3 -11   23.65   18.23   1
  19   3 -11    5.74   11.91   1
 -19  -3  11   29.32   13.36   1
 -19   3  11    6.81   14.68   1
 -19   3  11   -6.66   17.40   1
  19  -3 -11   15.24   20.07   1
 -19  -3  11    7.52   10.31   1
 -19  -3  11   12.81   10.60   1
  19  -3 -12   85.81   20.99   1
 -19   3  12   92.54   27.70   1
 -19   3  12   85.27   26.54   1
  19   3 -12   89.25   26.37   1
 -19  -3  12   48.66   24.45   1
 -19  -3  12   52.42   24.38   1
 -19  -3  12   78.01   28.18   1
 -19   3  13   85.74   19.90   1
 -19  -3  13   42.70   20.89   1
 -19   3  13   80.01   25.94   1
  19  -3 -13   94.16   29.22   1
 -19  -3  13   42.05   22.85   1
 -19  -3  13   36.91   23.01   1
 -19   3  14   23.99   14.80   1
 -19   3  14   25.33   17.95   1
  19  -3 -14   42.81   24.39   1
  19   3 -14   50.79   26.52   1
 -19  -3  14    7.05   16.89   1
 -19  -3  14   27.06   20.38   1
  19   3 -15  545.41   57.81   1
 -19  -3  15  516.13   55.86   1
 -19   3  15  560.07   72.21   1
 -19   3  15  504.40   74.80   1
  19  -3 -15  577.10   73.59   1
 -19  -3  15  347.89   70.59   1
  19   3 -16  536.65   51.60   1
 -19  -3  16  485.29   50.99   1
 -19   3  16  451.24   65.16   1
 -19   3  16  413.62   67.14   1
  19  -3 -16  425.73   67.38   1
 -19  -3  16  269.11   64.03   1
 -19   3  17  144.64   29.63   1
 -19   3  17  149.64   40.52   1
  19  -3 -17  181.75   45.13   1
  19   3 -17  161.70   42.08   1
 -19  -3  17  140.71   38.37   1
 -19  -3  18  287.73   45.72   1
 -19   3  18  349.56   59.33   1
 -19   3  18  437.24   63.75   1
  19  -3 -18  330.01   63.77   1
  19   3 -18  341.53   60.64   1
 -19   3  19 1328.11  140.98   1
  19   3 -19 1316.48  121.93   1
 -19  -3  19 1242.73  113.65   1
 -19   3  19 1650.00  159.69   1
  19  -3 -19 1530.78  147.42   1
 -19   3  20  113.35   25.86   1
  19   3 -20  110.59   27.78   1
 -19  -3  20  149.52   28.44   1
 -19   3  20  133.27   43.22   1
  19  -3 -20  135.80   47.20   1
 -19   3  21    0.69    8.88   1
 -19   3  21  -20.58   22.91   1
  19   3 -21    2.58   14.35   1
  19  -3 -21   -9.89   37.23   1
 -19  -3  21   10.53   14.96   1
 -19   3  22  491.13   65.78   1
 -19   3  22  590.76   63.72   1
  19  -3 -22  615.76   66.96   1
  19   3 -22  524.61   78.93   1
 -19  -3  22  559.52   79.83   1
 -19   3  23   67.03   19.03   1
 -19   3  23   60.78   28.40   1
  19  -3 -23   74.81   27.39   1
  19   3 -23   47.36   34.29   1
 -19  -3  23   47.79   27.40   1
 -19   3  24   73.46   28.33   1
 -19   3  24   98.98   31.12   1
  19  -3 -24   61.98   52.16   1
  19   3 -24   52.29   36.46   1
 -19  -3  24   81.08   29.68   1
 -19   3  25    0.22   11.83   1
 -19   3  25   14.64   21.10   1
  19  -3 -25   51.49   48.35   1
  19   3 -25   25.51   30.33   1
 -19  -3  25  -25.05   18.89   1
 -19   3  26   -9.82   11.29   1
 -19   3  26   13.90   17.76   1
  19  -3 -26   24.35   27.09   1
  19   3 -26    1.81   29.73   1
 -19  -3  26  -10.70   17.71   1
 -19   3  27   -5.05   13.50   1
  19  -3 -27   30.49   24.07   1
 -19   3  27   28.29   25.28   1
  19   3 -27   32.54   33.28   1
 -19  -3  27   45.25   21.32   1
 -19  -3  28    5.44   13.59   1
 -19   3  28   11.25   25.68   1
  19  -3 -28   46.52   42.41   1
  19   3 -28   41.51   33.47   1
 -19  -3  28   12.65   21.40   1
 -19   3  29    5.90   22.80   1
 -19   3  29   -0.41   28.13   1
  19  -3 -29  154.72   32.30   1
  19   3 -29  172.59   44.51   1
 -19  -3  29  215.51   33.37   1
 -19   3  30    9.47   13.84   1
 -19   3  30  -37.15   28.28   1
  19  -3 -30  105.23   49.89   1
  19   3 -30   13.81   42.98   1
 -19  -3  30   19.93   26.24   1
 -19   3  31   -1.93   29.29   1
  19  -3 -31  118.73   32.36   1
  19   3 -31  106.56   31.15   1
 -19  -3  31   94.95   36.38   1
 -19   4   1  307.85   39.79   1
  19  -4  -1  175.10   39.44   1
  19  -4  -1  299.64   39.40   1
  19   4  -1  263.65   35.68   1
 -19  -4   1  279.89   40.68   1
 -19   4   1  314.38   51.94   1
 -19   4   1  168.98   49.41   1
  19  -4  -1  225.14   58.41   1
 -19   4   2  360.29   45.64   1
  19  -4  -2  228.36   45.02   1
  19  -4  -2  300.73   48.56   1
 -19   4   2  401.37   58.46   1
 -19   4   2  274.76   56.32   1
  19  -4  -2  363.87   56.77   1
  19   4  -2  367.87   54.32   1
 -19  -4   2  325.65   60.47   1
 -19   4   3  335.44   42.42   1
 -19   4   3  231.12   41.29   1
 -19   4   3  338.19   53.64   1
  19  -4  -3  201.13   51.12   1
  19  -4  -3  321.38   53.39   1
  19  -4  -3  201.92   60.13   1
  19   4  -3  312.36   50.17   1
 -19  -4   3  306.64   57.13   1
  19  -4  -4 1594.22  168.33   1
  19   4  -4 2057.02  148.44   1
 -19  -4   4 1960.77  166.29   1
 -19   4   4 2100.83  188.43   1
 -19   4   4 2200.59  208.15   1
 -19   4   4 1459.66  205.25   1
  19  -4  -4 2287.86  183.01   1
 -19   4   5  413.66   60.35   1
 -19   4   5  665.10   80.39   1
 -19   4   5  560.10   83.12   1
  19  -4  -5  643.29   80.70   1
  19  -4  -5  371.78   83.59   1
  19   4  -5  653.54   80.15   1
 -19  -4   5  619.22   83.27   1
 -19   4   6  506.93   61.72   1
  19  -4  -6  527.75   58.59   1
  19  -4  -6  306.59   60.06   1
 -19  -4   6  591.22   60.75   1
 -19   4   6  553.93   74.81   1
 -19   4   6  361.26   71.52   1
  19   4  -6  551.28   72.24   1
 -19   4   7   33.30   18.66   1
  19  -4  -7    7.07   19.13   1
  19   4  -7   48.03   15.21   1
 -19   4   7   10.46   19.29   1
 -19   4   7   36.62   18.57   1
  19  -4  -7  -17.28   30.15   1
 -19  -4   7    6.52   29.85   1
 -19   4   8    7.16   10.84   1
  19  -4  -8    0.98   17.42   1
 -19   4   8  -29.09   19.10   1
 -19   4   8   14.82   18.03   1
  19  -4  -8   37.50   31.14   1
  19   4  -8   12.49   16.46   1
 -19  -4   8   47.47   29.82   1
 -19   4   9   28.28   19.51   1
  19   4  -9   38.78   17.13   1
 -19  -4   9   37.92   20.15   1
 -19   4   9   31.72   20.40   1
  19  -4  -9   24.95   33.15   1
 -19   4  10   11.33   12.86   1
 -19   4  10   -1.02   17.96   1
  19  -4 -10   -0.71   30.04   1
  19   4 -10   -8.03   12.29   1
 -19  -4  10   -0.44    3.80   1
 -19  -4  10  -30.48   16.13   1
 -19   4  11  289.05   39.73   1
  19   4 -11  238.39   37.31   1
 -19  -4  11  248.53   38.61   1
 -19   4  11  264.48   51.43   1
  19  -4 -11  324.28   56.38   1
 -19  -4  11  159.98   47.03   1
 -19   4  12 1405.18  132.21   1
  19  -4 -12 1388.81  117.39   1
  19   4 -12 1299.00  107.33   1
 -19   4  12 1470.61  149.06   1
 -19  -4  12 1008.58  133.99   1
 -19  -4  12 1365.07  147.34   1
 -19   4  13  590.50   63.33   1
  19  -4 -13  535.24   61.18   1
 -19   4  13  572.52   76.93   1
  19   4 -13  477.56   71.75   1
 -19  -4  13  301.27   70.29   1
 -19  -4  13  628.59   74.92   1
  19  -4 -14 1005.28   86.39   1
  19   4 -14  824.33   81.43   1
 -19  -4  14  902.06   78.68   1
 -19   4  14  992.31  100.85   1
 -19   4  14  999.20  108.44   1
 -19  -4  14  475.13   98.97   1
 -19   4  15  346.28   50.08   1
  19  -4 -15  314.42   51.62   1
  19   4 -15  386.05   47.53   1
 -19   4  15  386.20   64.91   1
 -19  -4  15  353.90   61.02   1
 -19   4  16  363.98   52.13   1
 -19   4  16  393.65   67.76   1
  19  -4 -16  421.19   73.09   1
  19   4 -16  410.28   63.74   1
 -19  -4  16  346.05   63.48   1
 -19   4  17 1486.37  147.66   1
 -19  -4  17 1223.39  117.77   1
 -19   4  17 1480.89  164.58   1
  19  -4 -17 1624.18  154.18   1
  19   4 -17 1435.82  145.13   1
 -19   4  18  351.65   50.11   1
  19   4 -18  357.95   46.63   1
 -19  -4  18  348.33   45.99   1
 -19   4  18  301.87   58.29   1
  19  -4 -18  404.75   70.65   1
 -19   4  19   11.39   12.11   1
 -19   4  19   19.54   24.49   1
  19  -4 -19   44.63   23.13   1
  19   4 -19   14.10   15.91   1
 -19  -4  19  -16.80   19.35   1
 -19   4  20   97.77   22.39   1
 -19   4  20   64.16   32.78   1
  19  -4 -20   38.20   54.63   1
  19   4 -20   83.70   37.81   1
 -19  -4  20  143.70   31.58   1
 -19   4  21   49.05   16.46   1
 -19   4  21   39.80   22.39   1
  19  -4 -21   41.87   51.67   1
  19   4 -21   27.48   32.13   1
 -19  -4  21   43.29   24.22   1
 -19   4  22   16.20   12.44   1
 -19   4  22   -1.03   19.73   1
  19  -4 -22   14.98   27.91   1
 -19  -4  22   23.90   17.51   1
  19   4 -22   15.55   29.63   1
 -19   4  23    2.37   12.49   1
 -19  -4  23    6.80   16.80   1
 -19   4  23    4.52   23.88   1
  19  -4 -23    5.49   40.14   1
  19   4 -23   36.46   29.92   1
 -19   4  24   11.56   25.42   1
  19  -4 -24  169.87   29.73   1
 -19  -4  24   96.95   22.96   1
 -19   4  24    0.65   25.34   1
  19   4 -24   92.29   37.07   1
 -19   4  25   13.11   15.91   1
  19   4 -25   56.06   22.15   1
 -19  -4  25   33.35   20.69   1
 -19   4  25   10.03   29.00   1
  19  -4 -25  129.80   46.56   1
 -19   4  26   43.84   25.49   1
  19   4 -26   36.38   21.17   1
 -19  -4  26   33.97   19.69   1
 -19   4  26    6.14   20.77   1
  19  -4 -26   44.44   51.26   1
 -19   4  27   -4.20   10.96   1
  19  -4 -27  -18.38   28.38   1
 -19  -4  27   -6.49   22.76   1
 -19   4  27   50.28   27.50   1
  19   4 -27   15.98   32.17   1
 -19   4  28  -16.41   23.87   1
 -19  -4  28   28.00   26.71   1
 -19   4  28   -7.59   14.86   1
  19  -4 -28  -30.31   52.68   1
  19   4 -28    6.40   45.14   1
 -19   4  29    6.97   13.00   1
 -19  -4  29   27.68   26.42   1
  19   4 -29    6.09   45.82   1
 -19   5   1  304.34   42.12   1
 -19   5   1  238.07   53.47   1
 -19   5   1  182.09   54.06   1
  19  -5  -1  287.03   55.88   1
  19  -5  -1  156.88   60.31   1
  19   5  -1  353.34   51.00   1
 -19  -5   1  382.18   61.22   1
 -19  -5   2  507.63   52.28   1
 -19   5   2  439.90   61.74   1
 -19   5   2  287.98   60.66   1
 -19   5   2  205.85   61.66   1
  19  -5  -2  310.04   62.49   1
  19  -5  -2  235.34   67.95   1
  19   5  -2  404.92   58.82   1
 -19   5   3  113.96   24.68   1
  19   5  -3  108.93   22.85   1
 -19  -5   3  118.24   27.91   1
 -19   5   3   72.35   32.62   1
 -19   5   3   36.06   33.39   1
  19  -5  -3   95.89   38.04   1
  19  -5  -3   58.13   42.17   1
 -19   5   4  139.14   27.75   1
  19   5  -4  170.73   29.16   1
 -19   5   4  108.43   37.75   1
  19  -5  -4   97.18   43.32   1
 -19  -5   4  191.21   47.78   1
 -19   5   5   -3.50   12.48   1
 -19   5   5   27.42   19.58   1
  19  -5  -5  -13.19   29.65   1
  19   5  -5   23.81   16.72   1
 -19  -5   5   38.82   31.84   1
  19   5  -6   81.76   22.09   1
 -19  -5   6   50.31   24.90   1
 -19   5   6   83.02   28.26   1
 -19   5   6   44.86   29.58   1
  19  -5  -6   79.27   38.20   1
 -19   5   7  266.84   40.08   1
  19   5  -7  211.23   37.51   1
 -19   5   7  219.49   50.32   1
  19  -5  -7  215.94   56.13   1
 -19  -5   7  254.23   57.02   1
 -19   5   8  463.22   51.88   1
 -19  -5   8  453.77   51.00   1
 -19   5   8  325.99   65.20   1
  19  -5  -8  377.29   68.98   1
  19   5  -8  551.53   62.65   1
 -19  -5   8  177.76   59.27   1
 -19   5   9   70.67   20.41   1
  19   5  -9   62.95   20.86   1
 -19  -5   9   93.34   23.60   1
 -19   5   9   74.54   31.97   1
  19  -5  -9  117.20   41.93   1
 -19  -5   9   21.90   25.45   1
 -19   5  10    5.97   14.65   1
 -19   5  10   39.36   23.27   1
  19   5 -10   37.02   15.89   1
  19  -5 -10   38.05   37.50   1
 -19  -5  10    1.17   21.51   1
 -19  -5  11   53.67   21.29   1
 -19   5  11   37.42   23.93   1
 -19   5  11   43.17   27.42   1
  19  -5 -11   41.47   40.88   1
 -19   5  12  136.51   28.01   1
  19  -5 -12   82.95   32.70   1
  19   5 -12  132.04   27.31   1
 -19  -5  12  116.72   28.51   1
 -19   5  12  125.80   38.31   1
 -19   5  13   22.08   14.38   1
  19   5 -13   -2.19   17.17   1
 -19   5  13   34.80   26.68   1
  19  -5 -13   54.97   41.26   1
 -19  -5  13   36.12   22.25   1
 -19   5  14 1809.82  171.04   1
 -19   5  14 1627.29  190.35   1
  19  -5 -14 1663.48  175.44   1
  19   5 -14 1816.02  166.36   1
 -19  -5  14 1723.55  188.06   1
 -19   5  15 1615.22  156.41   1
 -19  -5  15 1516.22  126.46   1
 -19   5  15 1492.33  175.34   1
  19  -5 -15 1417.54  163.25   1
  19   5 -15 1720.87  155.58   1
  19   5 -16  159.48   34.70   1
 -19  -5  16  186.47   36.32   1
 -19   5  16  236.26   44.04   1
 -19   5  16  176.98   49.75   1
  19  -5 -16  153.48   60.80   1
 -19   5  17    3.75   11.27   1
  19   5 -17   32.44   21.18   1
 -19   5  17  -23.61   23.20   1
  19  -5 -17  -46.85   40.23   1
 -19  -5  17   40.81   21.22   1
 -19   5  18   99.11   22.18   1
  19  -5 -18   95.23   31.67   1
 -19   5  18  -24.04   34.81   1
  19   5 -18  128.57   45.96   1
 -19  -5  18   94.04   33.23   1
 -19   5  19  326.49   45.29   1
 -19  -5  19  435.68   48.60   1
 -19   5  19    5.19   59.55   1
  19  -5 -19  342.00   71.01   1
  19   5 -19  385.14   64.03   1
 -19   5  20  114.73   27.73   1
  19  -5 -20  165.30   38.90   1
 -19  -5  20  197.30   35.96   1
 -19   5  20   -1.33   42.14   1
  19   5 -20  208.90   45.80   1
 -19   5  21    9.59   13.53   1
 -19   5  21    8.44   25.98   1
  19   5 -21    4.48   18.30   1
 -19  -5  21   69.81   26.60   1
  19  -5 -21   28.04   52.77   1
 -19   5  22  -10.34   27.84   1
  19   5 -22   -4.39   30.45   1
 -19   5  22   33.79   44.93   1
 -19   5  23   -7.24    9.38   1
  19  -5 -23    7.04   29.47   1
  19   5 -23    1.98   15.85   1
 -19  -5  23  -12.76   24.58   1
 -19   5  23  -27.82   27.86   1
  19   5 -24    1.85   17.22   1
 -19   5  24  -17.11   14.68   1
 -19   5  24   37.42   29.21   1
  19  -5 -24   -7.61   49.99   1
 -19  -5  24  -23.26   25.50   1
 -19   5  25  -10.09   12.67   1
  19   5 -25   -0.85   19.51   1
 -19  -5  25   81.27   28.88   1
  19   5 -26   17.33   21.12   1
 -19  -5  26  126.69   28.27   1
 -19   5  26  -16.21   20.43   1
  19   6  -1  374.81   47.74   1
 -19  -6   1  407.58   58.76   1
 -19   6   1  325.87   60.12   1
  19   6  -2  437.89   54.75   1
 -19   6   2  468.56   69.74   1
 -19  -6   2  469.54   81.01   1
 -19   6   3  395.61   56.21   1
  19   6  -3  443.18   66.86   1
 -19  -6   3  404.66   76.05   1
 -19   6   4  119.95   26.25   1
 -19  -6   4   70.77   37.02   1
  19   6  -4  128.76   35.07   1
  19   6  -5   32.94   22.22   1
 -19  -6   5   50.10   31.29   1
 -19   6   5   50.42   24.24   1
  19   6  -6  288.60   41.83   1
 -19   6   6  361.62   51.46   1
 -19   6   6    3.76   51.00   1
 -19   6   7  518.19   64.39   1
 -19   6   7  180.28   65.30   1
  19  -6  -7    5.24   67.57   1
  19   6  -7  494.75   65.37   1
 -19  -6   7  559.73   69.33   1
 -19   6   8   43.97   16.19   1
 -19  -6   8   24.54   22.81   1
 -19   6   8   30.81   23.50   1
  19  -6  -8   15.74   34.84   1
  19   6  -8   18.52   21.05   1
 -19   6   9  463.18   52.55   1
  19   6  -9  526.47   49.99   1
 -19   6   9  162.44   65.75   1
  19  -6  -9   10.22   70.57   1
 -19  -6   9  592.59   69.99   1
 -19   6  10   41.44   17.74   1
 -19   6  10   46.71   29.32   1
  19  -6 -10   20.70   45.56   1
  19   6 -10    5.29   30.86   1
 -19  -6  10   85.61   33.82   1
 -19   6  11  510.51   52.59   1
 -19  -6  11  526.66   52.69   1
 -19   6  11  217.91   66.76   1
  19  -6 -11   14.18   71.13   1
  19   6 -11  370.25   67.96   1
 -19   6  12   22.96   13.73   1
  19   6 -12  -10.52   22.12   1
 -19  -6  12   12.77   22.91   1
 -19   6  12    8.08   24.87   1
  19  -6 -12   31.84   51.44   1
 -19   6  13    6.00   14.53   1
  19   6 -13    2.10   17.25   1
 -19   6  13   62.08   31.28   1
  19  -6 -13   30.28   45.98   1
 -19  -6  13  -24.01   22.88   1
 -19   6  14   -2.66   12.30   1
 -19   6  14  -25.30   26.57   1
  19  -6 -14   27.06   47.94   1
  19   6 -14   11.82   30.35   1
 -19  -6  14    6.95   21.84   1
 -19   6  15    0.00   12.36   1
 -19   6  15    7.45   27.55   1
  19  -6 -15   24.56   62.33   1
  19   6 -15    7.89   35.98   1
 -19  -6  15   -8.77   22.78   1
 -19   6  16   98.19   20.76   1
 -19  -6  16   87.74   25.94   1
 -19   6  16  -15.16   35.15   1
  19  -6 -16  101.79   59.37   1
  19   6 -16  -45.97   45.07   1
  19   6 -17   25.74   31.93   1
 -19  -6  17  226.69   32.43   1
 -19   6  17   97.29   34.10   1
  19   6 -18    2.58   21.45   1
 -19   6  18   11.84   23.65   1
 -19  -6  18  146.40   35.53   1
  19   6 -19  -10.14   17.37   1
 -19   6  19  -13.84   16.18   1
 -19  -6  19   35.18   30.16   1
 -19   6  20  -11.76   22.66   1
  19   6 -20   17.21   36.09   1
 -19  -6  20  154.48   36.44   1
 -19   6  21   -6.35   15.98   1
  19   6 -21  -31.22   34.09   1
 -19  -6  21   26.88   30.78   1
 -19   6  22    7.58   14.74   1
  19   6 -22    8.34   37.00   1
 -19  -6  22   48.98   33.02   1
 -19   6  23   20.41   16.28   1
  19   7  -1   -7.21   24.59   1
 -19  -7   1   57.36   28.82   1
 -19   7   1   84.62   27.93   1
 -19   7   2   16.10   16.01   1
  19   7  -2  -29.23   21.84   1
 -19  -7   2  123.40   60.43   1
 -19   7   3   76.40   20.34   1
  19   7  -3    1.24   25.70   1
 -19  -7   3   95.29   63.19   1
 -19   7   4   15.16   14.49   1
  19   7  -4    3.34   21.03   1
 -19  -7   4   49.81   29.26   1
 -19   7   5   29.14   22.01   1
  19   7  -5   28.80   22.37   1
 -19  -7   5   17.06   23.98   1
 -19   7   6   38.58   15.60   1
 -19  -7   6   27.19   31.69   1
  19   7  -6   -0.83   22.79   1
 -19   7   7   61.07   18.26   1
 -19  -7   7   21.14   38.51   1
 -19   7   8    5.52   19.09   1
  19   7  -8    4.19   36.65   1
 -19  -7   8   44.88   31.87   1
 -19   7   9   19.34   13.71   1
  19   7  -9  -49.58   42.87   1
 -19  -7   9   84.34   30.09   1
 -19  -7  10   44.19   25.84   1
 -19   7  10   -7.91   19.52   1
  19   7 -10   25.89   43.15   1
 -19   7  11   13.46   12.42   1
  19   7 -11    3.64   19.50   1
 -19  -7  11    0.22   24.98   1
 -19   7  12   -5.46   10.00   1
  19   7 -12  -22.65   18.46   1
 -19  -7  12  -13.89   23.11   1
 -19   7  13   14.25   19.72   1
  19   7 -13  -64.15   46.38   1
 -19  -7  13   99.11   29.00   1
 -19   7  14    6.54   11.81   1
 -19  -7  14   19.87   24.49   1
  19   7 -14   -1.53   47.48   1
 -19   7  15   -7.31   10.89   1
 -19   7  16    8.26   13.41   1
 -19   7  17    0.36   15.59   1
 -19   7  18  -12.34   14.50   1
 -19   8   1   19.19   15.39   1
 -19   8   2   24.00   22.68   1
 -19   8   3    3.04   13.28   1
 -19   8   5    2.66   13.29   1
 -19   8   6  -13.88   17.01   1
 -19   8   7   12.86   14.78   1
 -19   8   8   -9.28   17.65   1
 -19   8   9   -3.33   12.50   1
 -18   0   1  -12.68    5.16   1
 -18   0   1  -15.15   14.53   1
  18   0  -1  -11.64    2.69   1
  18   0  -1   -5.72   15.45   1
 -18   0   2  982.02  118.35   1
 -18   0   2 1032.99  113.90   1
  18   0  -2 1064.38  118.02   1
  18   0  -2  935.87  112.15   1
 -18   0   3   -1.65    8.61   1
 -18   0   3    0.12    9.56   1
  18   0  -3  -12.92    7.56   1
  18   0  -3    2.10    9.44   1
 -18   0   4 1053.36   95.20   1
 -18   0   4 1231.31  105.48   1
  18   0  -4 1181.53   95.40   1
  18   0  -4 1076.41  104.72   1
 -18   0   5    2.33    9.53   1
  18   0  -5   -4.97    5.46   1
 -18   0   5    2.19    7.45   1
  18   0  -5  -22.92   19.60   1
 -18   0   6  790.90   77.96   1
  18   0  -6  856.38   78.72   1
  18   0  -6  991.11   86.16   1
 -18   0   6  839.52  100.22   1
 -18   0   6  883.71  103.12   1
 -18   0   7    8.15    4.01   1
 -18   0   7   -2.33   10.01   1
 -18   0   7   12.00   17.42   1
  18   0  -7   -3.53    8.53   1
  18   0  -7  -19.22   19.33   1
 -18   0   8  116.18   22.95   1
  18   0  -8   88.37   25.15   1
 -18   0   8  112.18   29.58   1
 -18   0   8   89.04   34.48   1
  18   0  -8  116.00   29.66   1
 -18   0   9    3.72   10.94   1
  18   0  -9   -1.43    9.06   1
  18   0  -9   22.33   12.44   1
 -18   0   9    0.33    8.43   1
 -18   0   9    6.43   11.34   1
 -18   0  10  218.91   36.49   1
  18   0 -10  249.29   35.37   1
 -18   0  10  280.74   45.91   1
 -18   0  10  218.54   45.19   1
  18   0 -10  178.99   49.97   1
 -18   0  11    3.95    4.16   1
 -18   0  11  -13.16    8.66   1
 -18   0  11    5.18    8.65   1
  18   0 -11   -6.45    8.26   1
  18   0 -11  -24.77   19.54   1
 -18   0  12 3009.42  223.37   1
  18   0 -12 3077.64  246.98   1
 -18   0  12 3420.70  274.68   1
 -18   0  12 2890.40  306.42   1
 -18   0  13    2.92    8.34   1
 -18   0  13   -6.32   11.73   1
  18   0 -13   -5.36    9.48   1
  18   0 -13   -6.67   13.62   1
 -18   0  13   -6.50    6.11   1
 -18   0  14  301.11   52.33   1
 -18   0  14  283.60   53.61   1
 -18   0  14  304.57   53.27   1
  18   0 -14  330.51   54.25   1
  18   0 -14  281.35   59.19   1
 -18   0  15    3.75    6.62   1
 -18   0  15    5.26    9.83   1
 -18   0  15   -4.67   13.36   1
  18   0 -15    3.84    9.50   1
  18   0 -15   -8.52   15.67   1
 -18   0  16  227.70   33.27   1
 -18   0  16  256.27   33.25   1
  18   0 -16  183.35   33.32   1
 -18   0  16  147.02   41.81   1
  18   0 -16  127.76   49.26   1
 -18   0  17    5.54    8.40   1
 -18   0  17    8.33   12.27   1
  18   0 -17   -8.09   19.19   1
 -18   0  1817624.89 1480.72   1
 -18   0  1815960.64 1050.05   1
  18   0 -1816680.22 1178.41   1
 -18   0  19  -10.15   14.00   1
  18   0 -19   13.09   13.13   1
 -18   0  19   -1.74   12.42   1
 -18   0  20   30.62   20.43   1
 -18   0  20   24.78   21.21   1
  18   0 -20   42.69   28.50   1
 -18   0  21   -2.05    7.91   1
 -18   0  21  -23.41   13.35   1
  18   0 -21   -0.00   23.53   1
 -18   0  22 1167.58  130.19   1
 -18   0  22 1281.24  140.88   1
  18   0 -22 1215.75  129.54   1
 -18   0  23   10.98   10.94   1
 -18   0  23    3.72   16.59   1
  18   0 -23   -7.53   26.78   1
 -18   0  24   17.80   21.90   1
 -18   0  24   60.56   21.73   1
  18   0 -24   29.09   30.56   1
 -18   0  25   14.13   15.64   1
 -18   0  25  -18.54   16.58   1
  18   0 -25    1.99   28.08   1
 -18   0  26   79.78   31.97   1
 -18   0  26   74.52   31.99   1
  18   0 -26  152.07   41.30   1
 -18   0  27    2.23   17.33   1
 -18   0  27   23.34   17.70   1
  18   0 -27    2.28   29.80   1
 -18   0  28  268.06   33.87   1
  18   0 -28  185.50   43.05   1
 -18   0  29   -2.67   15.82   1
  18   0 -29   -1.84   16.76   1
 -18   0  29    8.40   17.25   1
 -18   0  30   -4.18   19.12   1
 -18   0  30  125.07   23.44   1
  18   0 -30  134.91   26.06   1
 -18   0  31    8.66   12.84   1
 -18   0  31   22.88   16.61   1
  18   0 -31   -6.48   19.02   1
 -18   0  32  -27.09   18.09   1
 -18   0  32   31.26   18.56   1
  18   0 -32   34.67   34.71   1
 -18   0  33   -3.79   13.11   1
 -18   0  33   16.49   28.09   1
  18   0 -33   26.14   38.48   1
 -18   0  34   14.99   25.53   1
  18   0 -34    7.65   21.94   1
 -18   0  35   28.45   22.65   1
  18   0 -35   -3.61   24.96   1
 -18   1   1  628.57   64.16   1
  18  -1  -1  735.64   75.91   1
  18   1  -1  551.39   69.86   1
 -18  -1   1  599.04   63.80   1
 -18   1   1  654.09   85.10   1
 -18   1   1  679.02   86.38   1
  18  -1  -1  662.77   85.90   1
  18  -1  -1  571.20   84.49   1
  18   1  -1  723.52   86.06   1
 -18  -1   1  625.50   86.08   1
 -18   1   2   28.79   12.22   1
  18   1  -2    8.66   11.19   1
 -18  -1   2    8.84   13.17   1
 -18   1   2   18.80   13.08   1
 -18   1   2   41.30   22.04   1
  18  -1  -2   14.85   13.80   1
  18  -1  -2    6.95   21.26   1
  18   1  -2   38.47   22.25   1
 -18  -1   2    2.07   14.76   1
 -18   1   3 1091.82   98.56   1
  18   1  -3 1073.64  107.85   1
 -18  -1   3 1097.95   99.29   1
 -18   1   3 1216.93  126.03   1
 -18   1   3 1209.31  126.71   1
  18  -1  -3 1276.42  133.50   1
  18  -1  -3 1146.11  125.17   1
  18   1  -3 1211.25  134.59   1
 -18  -1   3 1138.15  126.10   1
  18   1  -4    0.72   12.17   1
 -18  -1   4   12.95   10.96   1
 -18   1   4    3.75   10.21   1
 -18   1   4   15.93   12.18   1
 -18   1   4   28.23   20.73   1
  18  -1  -4    0.41   10.62   1
  18  -1  -4   38.10   20.70   1
  18   1  -4    1.04   11.46   1
 -18  -1   4  -21.45   21.36   1
 -18   1   5  764.50   76.46   1
 -18   1   5  600.75   70.40   1
  18   1  -5  614.02   64.03   1
 -18  -1   5  681.04   70.87   1
 -18   1   5  591.19   84.57   1
  18  -1  -5  652.92   85.72   1
  18  -1  -5  546.27   84.80   1
  18   1  -5  622.65   85.38   1
 -18  -1   5  621.62   85.25   1
 -18   1   6   76.83   22.23   1
  18  -1  -6   85.31   20.75   1
  18  -1  -6   98.47   22.86   1
  18   1  -6   69.23   19.89   1
  18   1  -6   87.76   23.43   1
 -18  -1   6   48.65   20.15   1
 -18  -1   6  118.05   23.25   1
 -18   1   6   94.25   26.21   1
 -18   1   6   77.87   25.79   1
 -18   1   7   77.77   20.79   1
 -18   1   7  120.92   23.39   1
  18  -1  -7  105.35   21.19   1
  18  -1  -7   71.87   23.59   1
  18   1  -7   98.93   21.15   1
  18   1  -7   66.60   23.40   1
 -18  -1   7   58.97   21.06   1
 -18  -1   7   68.38   23.32   1
 -18   1   7  105.58   27.03   1
 -18   1   8   54.76   16.16   1
 -18   1   8   46.36   18.00   1
  18  -1  -8   59.78   17.11   1
 -18   1   8   56.97   21.12   1
  18  -1  -8   48.47   25.86   1
  18   1  -8   41.46   20.56   1
  18   1  -8   54.38   28.33   1
 -18  -1   8   50.84   21.08   1
 -18  -1   8   37.02   26.72   1
 -18   1   9  215.77   30.27   1
 -18   1   9  156.14   29.01   1
  18   1  -9  160.47   29.21   1
 -18  -1   9  173.18   31.64   1
 -18   1   9  183.05   39.00   1
  18  -1  -9  194.08   37.95   1
  18  -1  -9  116.90   42.37   1
  18   1  -9  126.81   42.56   1
 -18  -1   9  159.83   36.69   1
 -18  -1   9  152.44   36.88   1
 -18  -1   9  155.58   37.02   1
 -18   1  10   84.23   24.36   1
  18  -1 -10  108.69   27.52   1
  18   1 -10  116.52   25.32   1
 -18  -1  10  126.77   26.14   1
 -18   1  10  140.54   32.85   1
 -18   1  10  132.51   33.48   1
  18  -1 -10  131.25   32.81   1
  18   1 -10  105.99   41.17   1
 -18  -1  10  141.74   31.94   1
 -18  -1  10  115.10   32.90   1
 -18  -1  10  140.29   33.88   1
 -18   1  11   39.47   13.96   1
 -18   1  11    7.70   13.40   1
  18  -1 -11   30.47   14.53   1
  18  -1 -11   23.43   15.62   1
 -18   1  11   31.30   17.17   1
  18   1 -11   18.37   16.63   1
  18   1 -11    4.29   30.02   1
 -18  -1  11   20.30   15.35   1
 -18  -1  11   24.45   15.70   1
 -18  -1  11   46.72   17.51   1
 -18  -1  11   43.02   19.93   1
 -18   1  12  189.36   28.18   1
 -18   1  12  123.53   26.70   1
  18  -1 -12  127.39   28.28   1
  18  -1 -12  113.71   29.20   1
  18   1 -12  134.72   27.70   1
 -18  -1  12  164.75   27.55   1
 -18  -1  12  129.20   28.11   1
 -18   1  12  138.15   35.55   1
  18   1 -12  165.73   43.90   1
 -18  -1  12  125.44   35.53   1
 -18  -1  12  129.59   35.83   1
 -18   1  13   10.64    9.38   1
 -18   1  13    1.83   10.33   1
 -18   1  13   13.63   13.44   1
  18  -1 -13   -2.22   16.36   1
  18   1 -13   -3.31   11.22   1
  18   1 -13    0.00   15.54   1
 -18  -1  13   22.02   10.68   1
 -18  -1  13  -16.94   14.17   1
  18  -1 -13    4.25   19.05   1
 -18  -1  13    8.10    9.46   1
  18  -1 -14  370.76   46.48   1
 -18  -1  14  273.37   45.48   1
 -18   1  14  453.03   58.77   1
 -18   1  14  330.61   59.57   1
 -18   1  14  314.81   58.88   1
  18  -1 -14  336.19   64.29   1
  18   1 -14  315.80   58.58   1
  18   1 -14  263.41   63.67   1
 -18  -1  14  374.37   57.85   1
 -18  -1  14  384.85   59.33   1
 -18   1  15  130.95   22.80   1
 -18   1  15   89.16   22.85   1
 -18   1  15   67.13   23.50   1
  18  -1 -15   82.56   25.94   1
  18   1 -15   82.56   23.09   1
  18   1 -15   29.74   26.07   1
 -18  -1  15  116.18   22.16   1
 -18  -1  15   87.58   22.76   1
 -18  -1  15   78.69   24.00   1
  18  -1 -15  110.18   30.91   1
 -18   1  16   31.63   12.98   1
  18   1 -16   35.99   14.11   1
 -18  -1  16   19.51   14.11   1
 -18   1  16    7.22   17.65   1
 -18   1  16   23.25   19.40   1
  18  -1 -16   42.26   22.55   1
  18  -1 -16  -16.47   31.22   1
 -18  -1  16   29.79   16.73   1
 -18   1  17 1490.19  121.84   1
  18  -1 -17 1323.23  130.23   1
 -18  -1  17 1665.89  152.62   1
 -18   1  17 1569.40  152.97   1
  18   1 -17 1460.79  148.83   1
 -18  -1  17 1404.89  166.37   1
 -18   1  18  298.71   43.50   1
 -18   1  18  289.56   41.05   1
  18  -1 -18  254.07   42.45   1
  18   1 -18  331.67   42.73   1
 -18  -1  18  317.58   44.54   1
 -18  -1  18  293.11   41.64   1
  18   1 -19    9.84   14.91   1
 -18  -1  19   28.33   11.64   1
 -18  -1  19   10.63   15.54   1
 -18   1  19   15.82   16.05   1
 -18   1  19  -15.89   18.01   1
  18  -1 -19   25.71   26.28   1
 -18   1  20    2.12   13.69   1
 -18   1  20    8.93   16.51   1
  18  -1 -20   -4.31   25.47   1
  18   1 -20   10.73   24.96   1
 -18  -1  20    2.52   14.46   1
 -18  -1  20   22.70   16.03   1
 -18  -1  21 1913.71  191.68   1
 -18   1  21 1853.23  186.93   1
 -18   1  21 2109.41  208.22   1
  18  -1 -21 2228.86  185.14   1
  18   1 -21 2016.14  183.38   1
 -18  -1  21 1925.03  206.94   1
 -18   1  22  645.51   81.69   1
  18   1 -22  761.14   76.42   1
 -18  -1  22  728.56   72.78   1
 -18   1  22  868.76   96.60   1
  18  -1 -22  724.06   93.57   1
 -18  -1  22  688.64   91.72   1
 -18   1  23   78.49   21.88   1
  18   1 -23   53.36   23.67   1
 -18  -1  23   73.20   23.64   1
 -18   1  23  138.42   29.98   1
  18  -1 -23   65.83   37.40   1
 -18  -1  23   75.88   29.63   1
 -18   1  24   45.68   16.83   1
  18   1 -24   31.05   19.43   1
 -18  -1  24   18.03   18.88   1
 -18   1  24   51.03   23.54   1
  18  -1 -24   41.28   32.96   1
 -18  -1  24   43.08   23.53   1
  18   1 -25  259.45   38.85   1
 -18  -1  25  217.89   36.94   1
 -18   1  25  226.43   47.43   1
 -18   1  25  209.10   48.20   1
  18  -1 -25  226.03   53.98   1
 -18  -1  25  222.37   50.46   1
 -18   1  26   13.42   13.44   1
  18   1 -26   23.07   17.97   1
 -18  -1  26   24.04   16.85   1
 -18   1  26   31.86   20.09   1
  18  -1 -26   13.08   31.61   1
 -18  -1  26   14.23   25.52   1
 -18   1  27  264.78   36.29   1
 -18   1  27  330.28   37.25   1
  18  -1 -27  225.02   38.49   1
  18   1 -27  294.72   38.83   1
 -18  -1  27  284.83   36.61   1
 -18   1  28   -3.62   12.32   1
 -18   1  28   23.00   16.11   1
  18  -1 -28   34.69   18.79   1
  18   1 -28   22.29   17.88   1
 -18  -1  28   -6.95   17.16   1
 -18  -1  28   13.37   15.77   1
 -18   1  29    1.27   18.79   1
  18  -1 -29  143.04   25.95   1
 -18   1  29  100.87   25.47   1
  18   1 -29  152.40   38.71   1
 -18  -1  29   -0.73   32.27   1
 -18  -1  29   90.44   27.00   1
 -18   1  30   -5.43   25.84   1
 -18  -1  30    7.88   28.56   1
 -18   1  30  261.34   37.41   1
  18  -1 -30  297.19   49.21   1
  18   1 -30  182.77   46.84   1
 -18  -1  30  273.06   36.74   1
 -18   1  31    0.97   15.40   1
 -18   1  31   45.66   19.98   1
  18  -1 -31   79.40   22.95   1
  18   1 -31   55.73   36.69   1
 -18  -1  31   -0.90   29.75   1
 -18  -1  31   45.26   22.59   1
 -18   1  32  268.58   32.75   1
  18  -1 -32  253.91   35.12   1
  18   1 -32  289.75   35.39   1
 -18  -1  32  317.32   32.92   1
  18   1 -33  209.72   37.60   1
 -18  -1  33  245.95   38.61   1
 -18   1  33    3.65   41.17   1
 -18   1  33  245.25   47.76   1
  18  -1 -33  333.71   57.68   1
  18   1 -34    4.04   20.98   1
 -18  -1  34  -24.53   24.49   1
 -18   1  34    1.59   23.65   1
  18  -1 -34    8.75   44.15   1
  18  -2  -1  152.14   33.28   1
  18   2  -1  120.32   31.66   1
 -18  -2   1  147.15   29.25   1
 -18   2   1  202.70   41.07   1
 -18   2   1  175.14   38.73   1
 -18   2   1  178.56   43.53   1
  18  -2  -1  183.76   38.36   1
  18  -2  -1  182.49   38.24   1
  18   2  -1  204.37   38.19   1
 -18  -2   1  189.87   43.36   1
 -18   2   2   83.01   19.85   1
  18   2  -2   62.90   19.06   1
 -18  -2   2   75.98   21.64   1
 -18   2   2   71.09   25.82   1
 -18   2   2   63.21   31.50   1
  18  -2  -2   93.62   25.58   1
  18  -2  -2   84.38   24.74   1
  18  -2  -2   80.83   33.73   1
  18   2  -2   93.88   31.46   1
 -18  -2   2   34.03   25.08   1
  18   2  -3 1402.97  115.62   1
 -18  -2   3 1020.01  104.60   1
 -18   2   3 1345.76  134.63   1
 -18   2   3 1172.48  143.59   1
 -18   2   3 1369.70  135.86   1
  18  -2  -3 1272.43  133.30   1
  18  -2  -3 1329.94  144.24   1
  18  -2  -3 1250.72  134.57   1
  18   2  -3 1322.69  143.00   1
 -18  -2   3 1392.37  135.45   1
 -18   2   4  538.73   60.16   1
 -18   2   4  439.60   52.89   1
  18   2  -4  475.14   52.15   1
 -18  -2   4  508.52   57.79   1
 -18   2   4  470.21   70.88   1
  18  -2  -4  452.51   67.17   1
  18  -2  -4  449.46   69.38   1
  18  -2  -4  464.42   72.36   1
  18   2  -4  412.11   70.76   1
 -18  -2   4  433.37   69.69   1
 -18   2   5  106.23   24.79   1
  18   2  -5  108.69   23.23   1
  18   2  -5  105.07   25.79   1
 -18  -2   5  110.41   24.12   1
 -18  -2   5   97.27   26.19   1
 -18   2   5  125.43   31.98   1
 -18   2   5   95.74   35.40   1
  18  -2  -5  112.78   31.72   1
  18  -2  -5  126.25   30.67   1
  18  -2  -5  131.70   39.43   1
 -18   2   6 1418.60  121.11   1
 -18   2   6 1659.27  153.87   1
  18  -2  -6 1850.17  168.71   1
  18  -2  -6 1456.67  153.86   1
  18   2  -6 1688.06  166.80   1
  18   2  -6 1224.14  152.81   1
 -18  -2   6 1277.64  166.26   1
 -18  -2   6 1688.01  155.09   1
 -18   2   7    2.37    7.05   1
 -18   2   7   -4.12    9.86   1
 -18   2   7   16.97   13.15   1
  18  -2  -7   -5.98   10.23   1
  18  -2  -7   -3.72   29.24   1
  18   2  -7    5.03    7.82   1
  18   2  -7    7.55   26.11   1
 -18  -2   7   -0.43   13.76   1
 -18  -2   7    2.79   18.74   1
 -18   2   8   20.13   13.49   1
 -18   2   8   -2.71   15.27   1
  18  -2  -8   36.18   19.48   1
  18   2  -8   22.98   12.16   1
  18   2  -8   22.65   18.89   1
 -18  -2   8   33.49   15.70   1
 -18  -2   8   16.90   13.94   1
 -18   2   8   30.52   16.84   1
  18  -2  -8   15.80   16.25   1
 -18   2   9   33.51   17.95   1
  18  -2  -9   61.65   18.01   1
  18   2  -9   33.43   22.36   1
 -18  -2   9   54.24   19.36   1
 -18   2   9   50.55   23.10   1
 -18   2   9   55.44   23.11   1
  18  -2  -9   56.92   33.22   1
  18   2  -9   74.78   21.61   1
 -18  -2   9   64.65   28.03   1
 -18   2  10   23.19   14.64   1
  18  -2 -10   10.22   17.05   1
  18   2 -10    8.04   11.83   1
  18   2 -10   14.01   17.45   1
 -18  -2  10   31.48   16.83   1
 -18  -2  10   20.95   14.58   1
 -18   2  10   12.69   15.83   1
 -18   2  10   25.20   15.28   1
  18  -2 -10   49.44   21.23   1
 -18  -2  10    5.55   11.85   1
 -18  -2  10   16.81   12.14   1
 -18   2  11  120.18   21.61   1
 -18   2  11   69.40   21.50   1
  18  -2 -11   52.13   24.98   1
  18   2 -11   97.04   21.48   1
 -18  -2  11  105.26   21.97   1
 -18   2  11   71.15   27.74   1
  18  -2 -11   94.84   30.92   1
  18   2 -11   49.59   33.90   1
 -18  -2  11   73.42   26.09   1
 -18  -2  11   84.53   26.31   1
 -18  -2  11   71.26   29.27   1
  18  -2 -12   27.04   12.51   1
  18  -2 -12   26.11   18.08   1
 -18   2  12   22.74   16.49   1
 -18   2  12   16.36   14.68   1
 -18   2  12   -9.31   17.25   1
  18   2 -12   26.07   14.97   1
  18   2 -12   15.15   29.76   1
 -18  -2  12   16.44   12.28   1
 -18  -2  12   24.18   13.01   1
 -18  -2  12   24.39   15.01   1
 -18  -2  12  -33.30   19.33   1
 -18   2  13    7.38    9.45   1
 -18   2  13    3.90   10.18   1
  18  -2 -13   -3.62   15.84   1
  18   2 -13    1.23   15.86   1
 -18  -2  13    3.73    9.98   1
 -18  -2  13    0.95   14.02   1
 -18   2  13   -4.15   14.83   1
  18  -2 -13   22.93   17.99   1
 -18  -2  13   -1.83    8.47   1
 -18  -2  13   -2.16    8.66   1
 -18   2  14  212.34   38.92   1
  18  -2 -14  271.61   40.58   1
  18  -2 -14  185.14   42.36   1
 -18   2  14  311.94   50.91   1
 -18   2  14  330.37   51.49   1
  18   2 -14  284.57   51.63   1
 -18  -2  14  298.52   50.22   1
 -18  -2  14  243.21   50.28   1
 -18  -2  14  299.12   50.99   1
 -18   2  15 1817.26  137.06   1
  18  -2 -15 1810.38  148.22   1
  18   2 -15 1737.61  146.66   1
 -18  -2  15 2122.89  174.75   1
 -18  -2  15 1869.12  136.44   1
 -18   2  15 2010.42  171.25   1
 -18   2  15 1204.69  186.26   1
  18  -2 -15 1400.92  171.00   1
 -18  -2  15 1582.42  171.50   1
 -18   2  16   15.56   11.31   1
 -18   2  16   -2.01   15.85   1
  18  -2 -16   13.47   19.58   1
  18   2 -16    5.74   23.05   1
 -18  -2  16    2.57   11.81   1
 -18  -2  16   -7.96   12.86   1
 -18  -2  16   33.61   15.45   1
 -18   2  17  202.64   33.72   1
 -18  -2  17  179.35   33.12   1
 -18  -2  17  161.58   33.52   1
 -18  -2  17  180.23   33.17   1
 -18   2  17  185.25   42.23   1
  18  -2 -17  245.88   44.87   1
  18   2 -17  197.75   45.40   1
  18   2 -18  296.73   41.31   1
 -18  -2  18  323.62   40.81   1
 -18   2  18  313.83   53.10   1
 -18   2  18  314.76   53.73   1
  18  -2 -18  298.09   54.97   1
 -18  -2  18  307.12   52.64   1
 -18  -2  18  197.23   52.88   1
 -18   2  19   82.28   20.10   1
  18  -2 -19   78.59   23.49   1
 -18  -2  19   92.50   20.38   1
 -18   2  19   69.57   28.19   1
  18   2 -19   97.77   33.59   1
 -18  -2  19    8.84   27.41   1
 -18  -2  19  104.71   27.68   1
 -18   2  20  196.95   33.33   1
  18  -2 -20  182.69   34.97   1
 -18  -2  20  191.84   33.16   1
 -18   2  20  156.47   43.29   1
  18   2 -20  185.24   46.38   1
 -18  -2  20  197.33   42.59   1
 -18   2  21  971.41  107.83   1
  18  -2 -21  988.22   97.88   1
  18   2 -21 1014.58   96.33   1
 -18  -2  21  993.99  108.17   1
 -18  -2  21 1114.60   90.61   1
 -18   2  21 1019.83  123.13   1
 -18   2  22   13.07   13.74   1
  18   2 -22   15.60   15.84   1
 -18  -2  22    6.67   12.19   1
 -18  -2  22   -1.69   15.35   1
 -18   2  22   39.79   18.61   1
  18  -2 -22   12.10   22.99   1
 -18   2  23  180.93   33.29   1
  18   2 -23  146.52   32.23   1
 -18  -2  23  206.11   32.47   1
 -18  -2  23  112.89   31.69   1
 -18   2  23  132.79   41.20   1
  18  -2 -23  175.56   48.02   1
  18   2 -24  156.92   32.14   1
 -18  -2  24  121.25   31.38   1
 -18   2  24  178.12   41.78   1
 -18   2  24  177.12   40.67   1
  18  -2 -24  171.87   47.97   1
 -18  -2  24  148.45   40.74   1
 -18   2  25   16.97   14.54   1
 -18   2  25    7.76   16.45   1
  18   2 -25  -14.13   16.86   1
 -18  -2  25    5.29   11.10   1
 -18  -2  25   13.26   16.05   1
  18  -2 -25   42.73   30.96   1
 -18   2  26  439.86   48.62   1
 -18   2  26  421.81   45.93   1
  18  -2 -26  413.43   48.64   1
  18   2 -26  371.08   47.64   1
 -18  -2  26  435.11   46.12   1
 -18   2  27  799.15   58.80   1
  18  -2 -27  768.84   61.60   1
  18   2 -27  729.30   60.60   1
 -18  -2  27  817.89   57.71   1
 -18   2  27  352.17   71.36   1
 -18   2  28   -7.84   13.33   1
  18   2 -28   16.98   17.43   1
 -18  -2  28    3.96   11.43   1
 -18  -2  28    9.29   16.09   1
 -18   2  28   25.53   19.34   1
  18  -2 -28   37.72   34.47   1
 -18   2  29    9.96   13.48   1
 -18   2  29    3.29   17.82   1
  18   2 -29   11.15   17.93   1
 -18  -2  29    8.16   11.82   1
 -18  -2  29   -8.91   16.54   1
  18  -2 -29   53.82   35.89   1
 -18   2  30  802.79   52.97   1
  18  -2 -30  730.31   56.14   1
  18   2 -30  869.63   55.56   1
 -18  -2  30  824.32   51.85   1
 -18   2  31    7.36   13.05   1
 -18  -2  31    1.77   11.66   1
 -18  -2  31   19.50   16.78   1
 -18   2  31   -1.38   20.32   1
  18  -2 -31   -6.83   37.20   1
  18   2 -31   38.61   34.44   1
 -18   2  32   -1.86   14.20   1
 -18   2  32   49.07   24.30   1
  18  -2 -32    9.81   46.22   1
  18   2 -32   21.00   43.39   1
 -18  -2  32   25.66   27.70   1
 -18   2  33   65.42   25.51   1
  18  -2 -33    4.85   28.01   1
  18   2 -33   24.63   44.19   1
 -18  -2  33   35.89   31.08   1
  18   2 -34   65.36   27.31   1
 -18  -2  34   36.25   34.86   1
  18  -3  -1  373.82   46.22   1
  18   3  -1  410.82   45.83   1
  18   3  -1  398.80   52.10   1
 -18  -3   1  294.59   46.07   1
 -18  -3   1  357.21   50.40   1
 -18   3   1  433.94   60.58   1
 -18   3   1  369.84   61.48   1
 -18   3   1  330.99   63.00   1
  18  -3  -1  361.20   59.39   1
  18  -3  -1  406.28   66.81   1
 -18   3   2  370.52   46.91   1
 -18   3   2  334.06   42.98   1
 -18   3   2  348.03   46.65   1
  18  -3  -2  313.59   46.06   1
  18   3  -2  355.63   42.51   1
  18  -3  -2  338.49   56.24   1
  18  -3  -2  330.14   62.04   1
  18   3  -2  293.48   63.99   1
 -18  -3   2  306.42   56.29   1
 -18  -3   2  316.69   59.93   1
 -18   3   3  229.43   41.37   1
  18  -3  -3  265.88   41.09   1
  18   3  -3  329.97   38.17   1
  18   3  -3  259.09   43.32   1
 -18  -3   3  219.36   38.72   1
 -18  -3   3  268.35   41.73   1
 -18   3   3  294.65   50.92   1
 -18   3   3  297.42   49.41   1
  18  -3  -3  279.02   50.28   1
  18  -3  -3  249.71   55.29   1
 -18   3   4  213.23   33.23   1
 -18   3   4  159.84   32.79   1
 -18   3   4  180.94   32.15   1
  18   3  -4  213.72   36.96   1
 -18  -3   4  157.88   32.45   1
  18  -3  -4  186.24   41.56   1
  18  -3  -4  197.25   41.42   1
  18  -3  -4  181.53   47.76   1
  18   3  -4  228.08   40.26   1
 -18  -3   4  195.04   46.57   1
 -18   3   5  304.09   44.30   1
 -18   3   5  286.05   41.86   1
 -18   3   5  339.56   41.85   1
  18  -3  -5  287.74   44.99   1
  18   3  -5  286.77   39.78   1
 -18  -3   5  324.40   44.28   1
  18  -3  -5  328.25   53.16   1
  18  -3  -5  290.76   53.51   1
  18   3  -5  313.50   59.53   1
 -18  -3   5  239.33   53.88   1
 -18   3   6 1114.91   92.79   1
  18  -3  -6 1054.50  110.47   1
  18  -3  -6  930.19   99.72   1
  18   3  -6  849.30   99.98   1
 -18  -3   6  891.38   92.13   1
 -18   3   6 1110.19  115.30   1
 -18   3   6  948.01  122.06   1
  18   3  -6 1155.87  122.14   1
 -18  -3   6 1189.09  118.32   1
  18  -3  -7  223.23   35.10   1
  18  -3  -7  231.88   34.36   1
  18  -3  -7  211.80   37.43   1
  18   3  -7  255.72   32.72   1
  18   3  -7  183.06   36.84   1
 -18  -3   7  195.30   34.30   1
 -18  -3   7  254.19   36.19   1
 -18   3   7  220.07   43.08   1
 -18   3   7  190.05   44.02   1
 -18   3   7  152.05   42.71   1
  18  -3  -8  433.22   55.72   1
  18   3  -8  368.05   54.31   1
 -18  -3   8  370.17   49.41   1
 -18   3   8  498.19   64.66   1
 -18   3   8  451.23   67.04   1
 -18   3   8  358.02   64.92   1
  18  -3  -8  427.10   65.05   1
  18   3  -8  456.27   65.75   1
 -18   3   9    5.92   12.49   1
 -18   3   9   -7.79   14.98   1
  18   3  -9   52.91   12.76   1
  18   3  -9    0.67   17.55   1
 -18  -3   9   31.65   15.21   1
 -18   3   9   26.23   14.64   1
  18  -3  -9   24.25   19.82   1
  18  -3  -9   44.02   33.68   1
 -18  -3   9    9.07   11.98   1
 -18  -3   9    8.59   12.14   1
 -18  -3   9   23.90   22.88   1
 -18   3  10   42.40   15.24   1
  18  -3 -10   51.46   15.07   1
  18   3 -10    8.59   14.74   1
  18   3 -10    6.27   19.99   1
 -18  -3  10   35.04   15.44   1
 -18  -3  10   10.58   16.43   1
 -18   3  10   39.76   18.40   1
 -18   3  10   20.25   19.85   1
  18  -3 -10   66.60   32.38   1
 -18  -3  10   29.15   16.28   1
 -18   3  11   -9.61    9.91   1
 -18   3  11   -0.95   13.07   1
 -18   3  11   -1.55   12.21   1
  18  -3 -11   12.39   17.35   1
  18  -3 -11   30.15   28.44   1
  18   3 -11    2.32   11.30   1
 -18  -3  11    4.33    7.49   1
 -18  -3  11   -9.56   12.07   1
 -18   3  12  356.22   45.58   1
 -18   3  12  229.86   42.24   1
  18  -3 -12  280.20   43.69   1
  18  -3 -12  233.71   46.01   1
  18   3 -12  365.66   42.17   1
 -18  -3  12  359.23   42.69   1
 -18   3  12  324.24   55.70   1
 -18  -3  12  321.60   54.03   1
 -18   3  13   85.32   24.88   1
  18  -3 -13  108.77   25.84   1
  18  -3 -13   79.13   28.92   1
 -18   3  13  148.10   33.52   1
 -18   3  13   98.49   32.77   1
 -18  -3  13  108.14   31.60   1
 -18  -3  13  147.46   32.41   1
  18   3 -14  288.08   38.13   1
 -18  -3  14  291.24   37.94   1
 -18   3  14  261.90   49.17   1
 -18   3  14  252.53   49.57   1
  18  -3 -14  270.68   50.49   1
 -18  -3  14  190.99   47.58   1
 -18   3  15 1568.68  146.28   1
 -18  -3  15 1257.76  146.46   1
 -18   3  15 1391.06  161.43   1
  18  -3 -15 1500.50  145.47   1
  18   3 -15 1489.05  142.86   1
 -18  -3  15 1467.88  159.76   1
 -18   3  16  638.58   66.90   1
 -18  -3  16  499.03   60.27   1
 -18   3  16  559.25   80.39   1
  18  -3 -16  564.41   78.73   1
  18   3 -16  666.71   77.19   1
 -18  -3  16  405.80   76.98   1
  18   3 -17  519.78   56.38   1
 -18  -3  17  291.48   60.77   1
 -18  -3  17  545.57   54.95   1
 -18   3  17  566.79   70.83   1
 -18   3  17  500.78   73.44   1
  18  -3 -17  519.73   73.78   1
 -18   3  18 1072.72  108.71   1
 -18   3  18  951.67  124.26   1
  18  -3 -18  991.82  117.83   1
  18   3 -18  959.97  113.61   1
 -18  -3  18 1094.21  123.22   1
 -18   3  19  105.20   24.17   1
 -18   3  19  107.04   32.09   1
  18  -3 -19   96.55   39.47   1
  18   3 -19   68.91   36.52   1
 -18  -3  19   99.92   31.50   1
  18   3 -20   -9.24   14.39   1
 -18  -3  20    3.30   14.15   1
 -18   3  20   -3.52   13.91   1
 -18   3  20   31.28   16.42   1
  18  -3 -20    1.19   28.35   1
  18   3 -21  358.21   50.52   1
 -18  -3  21  373.29   48.93   1
 -18   3  21  399.89   62.65   1
 -18   3  21  443.60   67.50   1
  18  -3 -21  377.82   69.23   1
 -18   3  22  176.45   33.02   1
 -18   3  22  209.24   37.70   1
  18  -3 -22  215.35   36.42   1
  18   3 -22  166.88   33.73   1
 -18  -3  22  161.20   33.96   1
 -18   3  23   91.25   23.18   1
 -18   3  23   78.90   27.20   1
  18  -3 -23  109.69   32.68   1
  18   3 -23   66.82   26.45   1
 -18  -3  23  145.03   32.75   1
 -18   3  24  535.22   68.63   1
 -18   3  24  583.93   82.20   1
  18  -3 -24  547.20   90.13   1
  18   3 -24  571.45   81.09   1
 -18  -3  24  519.64   81.26   1
 -18   3  25   34.36   15.41   1
 -18   3  25   29.03   20.83   1
  18  -3 -25   11.07   48.32   1
  18   3 -25   11.79   32.03   1
 -18  -3  25   48.59   22.67   1
 -18   3  26    1.72   15.66   1
 -18   3  26   32.58   20.31   1
  18  -3 -26   14.12   21.63   1
  18   3 -26   38.35   31.86   1
 -18  -3  26    8.64   19.89   1
 -18   3  27  431.39   57.20   1
  18  -3 -27  445.70   67.34   1
  18   3 -27  432.33   62.19   1
 -18  -3  27  427.42   55.05   1
 -18   3  28  378.10   45.80   1
  18  -3 -28  504.48   68.61   1
  18   3 -28  496.74   63.52   1
 -18  -3  28  416.21   55.80   1
 -18   3  29   25.89   27.80   1
  18  -3 -29  107.88   32.01   1
  18   3 -29  147.46   27.01   1
 -18   3  29    6.65   30.96   1
 -18  -3  29  131.15   29.75   1
 -18   3  30    6.61   18.14   1
  18   3 -30   30.26   21.55   1
 -18   3  30   22.98   29.60   1
  18  -3 -30   96.52   50.60   1
 -18  -3  30   45.13   24.16   1
 -18   3  31   -5.68   19.08   1
 -18   3  31   13.74   25.91   1
  18  -3 -31   67.14   30.77   1
  18   3 -31   83.91   27.99   1
 -18  -3  31  118.17   27.60   1
  18   3 -32   52.99   24.52   1
 -18  -3  32   10.77   23.30   1
 -18   3  32  -22.08   26.93   1
  18  -3 -32  -15.93   46.88   1
 -18   4   1  757.75   92.77   1
 -18   4   1  845.88  100.30   1
 -18   4   1  701.76   97.35   1
  18  -4  -1  654.17   92.14   1
  18  -4  -1  929.29   98.60   1
  18  -4  -1  681.11   99.58   1
  18   4  -1  794.61   95.20   1
 -18  -4   1  747.53   96.43   1
 -18   4   2  738.29   79.93   1
  18  -4  -2  595.19   78.35   1
  18  -4  -2  600.57   76.24   1
 -18  -4   2  813.32   75.81   1
 -18   4   2  770.51   93.83   1
 -18   4   2  609.09   91.23   1
  18   4  -2  746.89   89.49   1
 -18   4   3 1544.68  152.38   1
  18  -4  -3 1350.37  152.76   1
  18   4  -3 1548.07  119.87   1
 -18  -4   3 1658.17  134.86   1
 -18   4   3 1735.69  168.53   1
 -18   4   3 1434.73  166.03   1
  18  -4  -3 1624.72  149.10   1
  18  -4  -3 1476.74  157.29   1
 -18   4   4   57.35   18.30   1
 -18   4   4   65.96   20.68   1
 -18   4   4   81.99   27.55   1
  18  -4  -4   65.85   25.96   1
  18  -4  -4   58.89   32.70   1
  18  -4  -4   59.54   35.72   1
  18   4  -4   63.83   23.37   1
 -18  -4   4   79.65   33.32   1
  18  -4  -5 1102.88  128.36   1
  18   4  -5 1228.36  102.34   1
 -18  -4   5 1384.04  115.03   1
 -18   4   5 1284.08  132.50   1
 -18   4   5 1337.63  142.91   1
  18  -4  -5 1433.90  129.91   1
  18  -4  -5  987.68  132.67   1
 -18   4   6  456.98   55.86   1
  18  -4  -6  350.33   54.93   1
  18  -4  -6  504.38   53.62   1
  18  -4  -6  310.06   54.86   1
 -18   4   6  525.07   68.15   1
 -18   4   6  333.49   65.20   1
  18   4  -6  475.40   65.01   1
 -18  -4   6  467.89   68.87   1
 -18   4   7   11.54    8.80   1
  18   4  -7    5.35   10.17   1
 -18  -4   7   13.84   13.40   1
 -18   4   7   12.73   17.66   1
 -18   4   7  -11.60   16.37   1
  18  -4  -7   -7.89   14.45   1
  18  -4  -7   48.53   27.39   1
  18  -4  -7   31.56   28.87   1
 -18  -4   7    2.57    8.70   1
 -18   4   8   93.41   19.73   1
 -18   4   8   60.25   21.72   1
  18  -4  -8   98.47   23.95   1
 -18   4   8   67.32   28.09   1
  18  -4  -8   56.53   36.73   1
  18   4  -8   90.71   25.02   1
 -18  -4   8   55.87   23.76   1
 -18  -4   8   37.40   31.91   1
 -18   4   9   67.18   24.81   1
 -18   4   9   77.90   22.90   1
  18   4  -9   97.70   21.65   1
 -18  -4   9  110.27   24.42   1
 -18   4   9  108.88   27.94   1
  18  -4  -9   94.73   38.25   1
  18  -4  -9   64.79   38.89   1
 -18  -4   9   68.30   26.76   1
 -18   4  10    5.35    9.50   1
 -18   4  10   37.86   20.00   1
 -18   4  10   -0.84   17.10   1
  18  -4 -10   12.52   30.18   1
  18  -4 -10   -3.13   35.19   1
  18   4 -10   25.76   14.59   1
 -18  -4  10   19.48   12.77   1
 -18  -4  10    2.85   13.44   1
 -18   4  11  542.40   61.72   1
  18  -4 -11  574.72   60.37   1
  18   4 -11  543.71   55.51   1
 -18  -4  11  663.39   58.53   1
 -18   4  11  665.50   76.98   1
 -18   4  11  318.39   72.55   1
  18  -4 -11  348.53   79.38   1
 -18  -4  11  419.25   70.49   1
 -18   4  12 1755.99  172.09   1
  18  -4 -12 1913.52  149.88   1
 -18   4  12 2118.55  189.95   1
 -18  -4  12 1452.97  170.21   1
 -18  -4  12 1915.87  188.44   1
 -18   4  13  221.54   35.93   1
  18   4 -13  265.24   35.94   1
 -18  -4  13  295.83   36.81   1
 -18   4  13  265.87   49.04   1
  18  -4 -13  247.50   55.65   1
 -18  -4  13  146.06   45.03   1
 -18   4  14   36.70   15.14   1
 -18   4  14   39.29   24.77   1
  18  -4 -14   36.64   22.94   1
  18   4 -14   60.18   28.46   1
 -18  -4  14   20.07   20.77   1
 -18  -4  14   63.77   22.94   1
  18  -4 -15  172.26   37.89   1
 -18  -4  15  186.94   33.81   1
 -18   4  15  193.38   42.81   1
 -18   4  15  218.56   47.55   1
  18   4 -15  194.63   45.83   1
 -18   4  16  857.94   94.25   1
  18  -4 -16  867.20   88.98   1
  18   4 -16  778.92   83.97   1
 -18   4  16  969.71  111.31   1
 -18  -4  16  847.39  109.56   1
 -18   4  17   30.00   19.41   1
 -18   4  17   12.57   25.01   1
  18  -4 -17   54.73   40.05   1
  18   4 -17   26.79   28.00   1
 -18  -4  17    2.01   20.29   1
 -18   4  18  293.74   43.91   1
 -18  -4  18  300.31   42.02   1
 -18   4  18  296.72   58.15   1
  18  -4 -18  322.71   64.82   1
  18   4 -18  240.65   56.04   1
 -18   4  19  517.49   61.90   1
 -18   4  19  452.05   57.84   1
  18  -4 -19  561.34   64.57   1
  18   4 -19  476.70   58.52   1
 -18  -4  19  452.90   56.41   1
 -18   4  20  147.68   28.13   1
  18  -4 -20  158.81   37.84   1
  18   4 -20  135.12   30.26   1
 -18   4  20  131.36   39.49   1
 -18  -4  20  136.07   37.75   1
 -18   4  21  189.55   33.95   1
 -18   4  21  195.43   46.89   1
  18  -4 -21  268.29   64.55   1
  18   4 -21  180.33   49.74   1
 -18  -4  21  191.90   45.20   1
 -18   4  22  139.83   27.99   1
 -18   4  22  134.40   32.87   1
  18  -4 -22  162.30   34.68   1
  18   4 -22  139.15   43.99   1
 -18  -4  22  125.66   38.48   1
 -18   4  23    2.05   19.13   1
 -18   4  23   37.77   25.26   1
  18  -4 -23   31.71   40.37   1
  18   4 -23   15.52   31.20   1
 -18  -4  23   45.40   21.74   1
 -18   4  24  -11.37   20.06   1
  18  -4 -24    8.86   23.03   1
 -18   4  24   17.86   17.20   1
  18   4 -24   20.44   30.97   1
 -18  -4  24    0.73   19.49   1
 -18   4  25   27.17   16.78   1
 -18  -4  25   68.90   22.40   1
 -18   4  25   27.53   30.36   1
  18  -4 -25   80.51   48.56   1
  18   4 -25   57.37   36.47   1
 -18   4  26    9.32   29.44   1
 -18  -4  26  160.50   27.29   1
 -18   4  26   -2.27   29.33   1
  18  -4 -26  238.39   57.29   1
  18   4 -26  166.97   43.24   1
 -18   4  27   15.78   12.94   1
 -18  -4  27  -22.25   27.98   1
  18  -4 -27   20.72   50.60   1
  18   4 -27   50.91   40.31   1
 -18   4  28   15.22   13.12   1
 -18   4  28   -5.33   24.94   1
  18  -4 -28   23.07   29.84   1
  18   4 -28   19.80   47.28   1
 -18  -4  28   22.90   32.06   1
 -18   4  29   14.13   23.88   1
 -18   4  29   48.92   33.01   1
  18  -4 -29  107.03   51.88   1
  18   4 -29   -9.77   49.08   1
 -18  -4  29  109.39   35.80   1
 -18   4  30   13.45   19.55   1
  18   4 -30  -24.35   47.42   1
 -18  -4  30  224.85   36.63   1
 -18   5   1  106.87   21.93   1
  18   5  -1  129.73   22.63   1
 -18  -5   1  104.76   26.79   1
 -18   5   1   63.68   29.36   1
 -18   5   1   44.28   30.05   1
  18  -5  -1   59.44   37.56   1
  18  -5  -1   90.87   37.85   1
 -18   5   2  777.80   80.95   1
  18   5  -2  747.35   69.16   1
 -18   5   2  656.76   94.46   1
 -18   5   2  531.54   95.38   1
  18  -5  -2  736.00   91.65   1
  18  -5  -2  480.12   95.50   1
 -18  -5   2  892.63   97.17   1
 -18   5   3   11.06   13.10   1
 -18   5   3    8.97   15.87   1
  18  -5  -3   -1.12   24.41   1
  18  -5  -3  -16.68   28.90   1
  18   5  -3   21.94   14.41   1
 -18  -5   3   10.22   30.91   1
 -18   5   4    2.79    7.92   1
  18   5  -4   -3.83   13.01   1
 -18  -5   4    3.85   16.89   1
 -18   5   4   -5.40   15.74   1
 -18   5   4   -0.69   17.39   1
  18  -5  -4    1.86   30.20   1
  18  -5  -4   32.89   28.09   1
 -18   5   5  222.65   32.98   1
 -18   5   5  210.35   43.31   1
 -18   5   5  121.52   41.89   1
  18  -5  -5  225.87   47.54   1
  18  -5  -5  128.91   50.61   1
  18   5  -5  233.73   41.47   1
 -18  -5   5  134.41   39.91   1
 -18  -5   5  214.12   51.06   1
 -18  -5   6   10.56   16.59   1
 -18   5   6   -0.55   12.34   1
 -18   5   6  -11.62   20.23   1
 -18   5   6    0.60   15.13   1
  18  -5  -6    5.78   26.68   1
  18  -5  -6   13.88   29.25   1
  18   5  -6   -3.19   14.88   1
 -18  -5   6    8.54    8.69   1
  18   5  -7   10.90   14.68   1
 -18   5   7   10.69   15.85   1
 -18   5   7   11.99   24.28   1
 -18   5   7    0.12   16.39   1
  18  -5  -7   17.39   29.56   1
  18  -5  -7   -8.18   30.46   1
 -18  -5   7   19.58   13.49   1
 -18  -5   7    6.00   31.33   1
 -18   5   8   -2.28   10.48   1
 -18  -5   8   16.65   16.15   1
 -18   5   8   15.43   20.84   1
  18  -5  -8   -0.86   30.55   1
  18   5  -8    8.06   15.14   1
 -18  -5   8    0.47   10.28   1
 -18   5   9 1002.88   89.96   1
  18   5  -9  888.75   76.31   1
 -18   5   9  789.57  104.72   1
  18  -5  -9  797.08  102.39   1
 -18  -5   9  507.77   95.91   1
 -18  -5   9  901.76  104.80   1
 -18   5  10   -2.09   14.39   1
 -18   5  10    5.99   19.37   1
  18  -5 -10   27.43   32.76   1
  18   5 -10   12.06   15.24   1
 -18  -5  10   -2.26   11.39   1
 -18  -5  10    3.25   18.32   1
 -18  -5  11   35.30   22.18   1
 -18   5  11   86.11   26.10   1
 -18   5  11   80.85   29.37   1
  18  -5 -11   14.97   40.29   1
 -18   5  12   -1.60    8.25   1
 -18   5  12  -13.50   19.38   1
  18  -5 -12  -39.76   34.53   1
  18   5 -12   15.06   23.23   1
 -18  -5  12   -4.18   15.17   1
 -18   5  13   15.83   11.76   1
  18  -5 -13   18.61   22.23   1
 -18  -5  13   26.21   16.75   1
 -18   5  13   -3.51   24.65   1
  18   5 -13   14.46   26.17   1
  18   5 -14   92.76   24.39   1
 -18   5  14   87.48   30.51   1
 -18   5  14   68.84   35.85   1
  18  -5 -14  108.42   47.05   1
 -18  -5  14  113.43   31.82   1
 -18   5  15  302.39   46.10   1
 -18   5  15  357.17   62.10   1
  18  -5 -15  315.82   69.28   1
  18   5 -15  349.15   60.34   1
 -18  -5  15  323.87   58.37   1
 -18  -5  16   40.49   24.42   1
 -18   5  16   69.20   28.41   1
 -18   5  16   86.25   31.27   1
  18  -5 -16  111.46   47.78   1
  18   5 -16   71.50   36.42   1
  18  -5 -17  380.37   58.58   1
  18   5 -17  417.86   54.92   1
 -18  -5  17  439.58   53.13   1
 -18   5  17  468.63   68.78   1
 -18   5  17  348.97   70.36   1
 -18   5  18   44.48   15.42   1
 -18   5  18   43.93   23.00   1
  18   5 -18   56.41   24.44   1
  18  -5 -18    1.25   42.27   1
 -18  -5  18    4.69   25.76   1
 -18   5  19  836.35   81.13   1
  18  -5 -19  721.01  102.44   1
  18   5 -19  760.38   92.97   1
 -18  -5  19  984.49   97.84   1
 -18   5  20   49.23   16.86   1
  18  -5 -20   48.45   30.42   1
 -18   5  20  -21.66   31.48   1
  18   5 -20   76.70   34.48   1
 -18  -5  20   51.30   32.37   1
 -18   5  21   38.08   16.72   1
 -18  -5  21   78.60   28.17   1
 -18   5  21    7.42   32.01   1
  18  -5 -21   48.26   52.79   1
  18   5 -21   47.98   34.35   1
 -18   5  22   44.12   15.03   1
 -18  -5  22   36.23   26.90   1
 -18   5  22   10.36   30.39   1
  18  -5 -22    1.94   53.43   1
  18   5 -22    9.67   32.89   1
 -18   5  23    9.34   26.33   1
  18  -5 -23   41.92   28.14   1
  18   5 -23  -12.21   19.51   1
 -18  -5  23   54.51   27.30   1
 -18   5  23   11.04   19.18   1
 -18   5  24    8.76   12.79   1
  18   5 -24   -5.93   19.51   1
 -18  -5  24   13.67   24.14   1
 -18   5  24   38.35   30.48   1
  18  -5 -24   35.17   49.95   1
 -18   5  25   -1.00   14.79   1
  18   5 -25    6.15   21.46   1
 -18  -5  25   82.31   26.95   1
 -18   5  25   43.54   33.02   1
  18  -5 -25   80.62   53.69   1
  18   5 -26   12.63   27.19   1
 -18  -5  26   39.80   29.49   1
 -18   5  26    5.01   16.62   1
  18   5 -27   65.58   32.50   1
 -18  -5  27  261.29   37.36   1
 -18   6   1  216.51   37.69   1
 -18  -6   1  277.86   49.75   1
  18   6  -1  250.43   49.59   1
 -18   6   2  840.67   92.10   1
  18   6  -2  807.71   78.37   1
 -18  -6   2  798.33   87.55   1
 -18   6   3   60.54   20.17   1
  18   6  -3   50.30   23.34   1
 -18  -6   3   98.35   43.31   1
 -18   6   4   41.50   16.79   1
  18   6  -4   57.97   24.72   1
 -18  -6   4    3.39   45.97   1
 -18   6   5  309.92   45.85   1
  18   6  -5  282.37   44.67   1
 -18  -6   5  316.06   51.47   1
 -18   6   6  139.69   30.21   1
  18   6  -6  188.82   33.21   1
 -18   6   7  557.85   57.52   1
 -18  -6   7  662.64   57.81   1
  18   6  -7  620.41   69.80   1
 -18   6   8   12.41    9.38   1
  18   6  -8    0.00   12.62   1
 -18  -6   8   -1.14   19.75   1
 -18   6   8   16.95   14.44   1
  18  -6  -8  -61.21   30.80   1
 -18   6   9    8.73   10.39   1
 -18   6   9  -25.53   17.98   1
 -18  -6   9    9.17   28.12   1
 -18  -6  10   35.75   26.14   1
 -18   6  10   46.29   18.17   1
 -18   6  10  -39.22   23.59   1
  18  -6 -10  -14.52   39.76   1
  18   6 -10    1.62   27.65   1
 -18   6  11   81.85   21.51   1
  18   6 -11   98.30   27.45   1
 -18   6  11   64.76   34.90   1
  18  -6 -11   11.44   50.11   1
 -18  -6  11  150.30   35.34   1
 -18   6  12   23.57   17.67   1
 -18   6  12  -10.24   23.14   1
  18  -6 -12   30.71   47.93   1
  18   6 -12   18.18   37.46   1
 -18  -6  12   -2.21   25.75   1
 -18   6  13    3.95   10.01   1
 -18  -6  13    8.23   18.85   1
 -18   6  13   -6.09   22.89   1
  18  -6 -13    1.64   40.92   1
  18   6 -13    4.82   29.60   1
  18   6 -14    1.94   17.49   1
 -18   6  14   12.89   18.93   1
 -18   6  14   28.00   25.73   1
  18  -6 -14   -3.99   55.11   1
 -18  -6  14    9.10   22.81   1
 -18   6  15  125.47   22.87   1
 -18   6  15   95.91   40.93   1
  18  -6 -15   62.42   55.46   1
  18   6 -15  -31.88   45.80   1
 -18  -6  15  114.05   34.30   1
 -18   6  16  615.21   56.40   1
 -18   6  16  366.35   72.92   1
  18  -6 -16  296.50   86.96   1
 -18  -6  16  581.08   70.91   1
 -18   6  17   67.30   17.91   1
  18  -6 -17    2.68   33.59   1
 -18  -6  17   72.43   29.20   1
 -18   6  17   38.01   34.00   1
  18   6 -17   15.69   40.29   1
 -18   6  18   20.87   14.46   1
  18   6 -18   14.77   19.44   1
 -18  -6  18   55.29   28.30   1
  18  -6 -18  -11.24   58.63   1
 -18   6  19   95.59   21.11   1
  18   6 -19   -5.45   23.78   1
 -18  -6  19   69.49   37.77   1
 -18   6  20   33.61   15.80   1
  18   6 -20   -9.74   21.18   1
 -18  -6  20   61.89   34.67   1
 -18   6  21   10.07   12.73   1
  18   6 -21    5.19   34.95   1
 -18  -6  21   19.58   32.69   1
 -18   6  22   -1.46   16.96   1
  18   6 -22    8.55   39.99   1
 -18  -6  22  205.92   35.78   1
 -18   6  23  -17.07   12.03   1
  18   6 -23  -13.05   34.69   1
 -18   6  24    4.23   13.09   1
 -18   7   1   83.20   18.66   1
 -18  -7   1   32.29   27.53   1
  18   7  -1  -20.64   28.03   1
 -18   7   2    8.33   12.26   1
  18   7  -2   38.46   20.44   1
 -18  -7   2  -21.75   31.43   1
  18   7  -3   -5.87   20.65   1
 -18   7   3   13.10   17.21   1
 -18  -7   3   19.94   57.68   1
 -18   7   4    6.97   11.38   1
  18   7  -4    4.90   18.16   1
 -18  -7   4   10.15   26.53   1
 -18   7   5  266.39   33.56   1
 -18  -7   5  174.70   39.32   1
  18   7  -5   14.68   43.30   1
 -18   7   6   -2.40   11.13   1
  18   7  -6   -3.25   17.09   1
 -18  -7   6   32.42   33.05   1
 -18   7   7   14.79   11.21   1
 -18  -7   7  -82.27   32.00   1
 -18   7   8   28.26   14.61   1
 -18  -7   8   18.04   25.67   1
  18   7  -8   20.46   37.06   1
  18   7  -9    0.96   23.35   1
 -18   7   9   36.55   20.84   1
 -18  -7   9    7.65   29.99   1
 -18   7  10   10.11   13.29   1
  18   7 -10   21.66   38.53   1
 -18  -7  10   21.72   27.52   1
 -18  -7  11   13.14   22.53   1
 -18   7  11   35.81   20.30   1
  18   7 -11  -15.58   35.30   1
 -18   7  12   -0.54   13.02   1
  18   7 -12   28.34   20.56   1
 -18  -7  12   33.67   26.79   1
 -18   7  13   38.42   16.10   1
  18   7 -13    2.75   27.50   1
 -18  -7  13   65.23   30.48   1
 -18   7  14   36.81   22.28   1
  18   7 -14  -30.27   48.94   1
 -18  -7  14   47.05   29.27   1
 -18  -7  15   -5.36   30.68   1
 -18   7  15   37.88   22.55   1
  18   7 -15   24.01   37.18   1
 -18   7  16   33.50   17.20   1
 -18   7  17   15.23   14.27   1
 -18   7  18    4.90   15.65   1
 -18   7  19    0.46   15.20   1
 -18   7  20   13.52   23.60   1
 -18   8   1   30.96   16.73   1
 -18   8   2   32.46   17.79   1
 -18   8   3   20.88   15.63   1
 -18   8   4    7.95   12.93   1
 -18   8   5  106.49   34.51   1
 -18   8   6   86.87   23.22   1
 -18   8   7  121.37   35.51   1
 -18   8   8  227.29   38.04   1
 -18   8   9    5.30   13.59   1
 -18   8  10   43.09   26.89   1
 -18   8  11   29.87   17.22   1
 -18   8  12   21.73   16.17   1
 -17   0   1   -5.32    8.82   1
  17   0  -1   11.52   10.43   1
 -17   0   1   -6.27   16.52   1
  17   0  -1    5.81    8.77   1
 -17   0   2 5890.02  393.36   1
  17   0  -2 6000.65  440.69   1
 -17   0   2 6322.21  465.32   1
  17   0  -2 5986.75  552.48   1
 -17   0   3    5.04   10.02   1
  17   0  -3    4.25   11.40   1
 -17   0   3   13.72   19.05   1
  17   0  -3    7.42   10.77   1
 -17   0   4 2065.05  161.93   1
 -17   0   4 2379.41  201.07   1
  17   0  -4 2218.85  224.27   1
  17   0  -4 2212.45  199.72   1
 -17   0   5   -0.45    6.86   1
 -17   0   5   24.03   10.90   1
 -17   0   5   -8.71   19.53   1
  17   0  -5    3.06    9.72   1
  17   0  -5   11.49   19.83   1
  17   0  -6 1478.85  144.12   1
 -17   0   6 1720.65  165.27   1
 -17   0   6 1623.44  177.27   1
 -17   0   6 1777.10  163.67   1
  17   0  -6 1777.24  178.85   1
 -17   0   7    6.13    9.18   1
  17   0  -7   -4.12   11.15   1
 -17   0   7   -0.67    6.45   1
 -17   0   7   13.64   17.15   1
  17   0  -7    0.81    8.68   1
  17   0  -8 3149.92  280.90   1
 -17   0   8 3765.16  310.60   1
 -17   0   8 3380.75  349.54   1
 -17   0   8 4228.38  303.51   1
  17   0  -8 3758.00  351.67   1
 -17   0   9   -0.54    2.02   1
 -17   0   9   -7.35    7.62   1
  17   0  -9    0.97    6.37   1
  17   0  -9  -21.39   18.13   1
 -17   0  10  338.38   47.23   1
 -17   0  10  335.47   44.48   1
  17   0 -10  350.82   49.16   1
 -17   0  10  400.98   59.50   1
  17   0 -10  393.89   60.31   1
 -17   0  11   -1.41    9.82   1
 -17   0  11   21.20   10.34   1
  17   0 -11    9.02   10.27   1
  17   0 -11    1.82   11.56   1
 -17   0  11   -0.74    8.74   1
 -17   0  12   20.42   11.68   1
 -17   0  12   16.86   11.31   1
  17   0 -12    0.00   11.92   1
  17   0 -12   13.55   13.09   1
 -17   0  12    9.40   11.66   1
 -17   0  13    3.57    9.90   1
 -17   0  13    8.93   11.76   1
 -17   0  13    1.65   12.28   1
  17   0 -13    8.63   18.53   1
  17   0 -13    9.08   20.99   1
 -17   0  14  817.94   78.88   1
  17   0 -14  886.74   83.35   1
  17   0 -14  710.63   86.38   1
 -17   0  14  929.89  100.19   1
 -17   0  14  837.22  105.69   1
 -17   0  15    3.22   12.98   1
  17   0 -15  -10.26   15.16   1
 -17   0  15   -2.25    9.64   1
 -17   0  15   -0.61   10.79   1
  17   0 -15   14.87   17.13   1
 -17   0  16 1320.70  116.64   1
 -17   0  16 1079.24   95.22   1
 -17   0  16  913.55   94.37   1
  17   0 -16 1080.47  101.08   1
  17   0 -16  935.93  103.56   1
 -17   0  17   -4.42   13.56   1
 -17   0  17   -1.92   14.40   1
 -17   0  17   16.59   16.41   1
  17   0 -17   25.72   19.61   1
  17   0 -17   26.15   28.99   1
 -17   0  18   53.66   16.75   1
 -17   0  18   48.67   18.65   1
  17   0 -18   44.02   18.10   1
 -17   0  19   -9.14    9.26   1
 -17   0  19   11.93   12.56   1
  17   0 -19   12.10   12.81   1
 -17   0  20 4524.37  370.26   1
 -17   0  20 4580.38  425.43   1
  17   0 -20 4293.57  356.40   1
 -17   0  21    6.93   10.40   1
 -17   0  21   19.17   16.42   1
  17   0 -21   -2.11   25.67   1
 -17   0  22  106.77   33.28   1
 -17   0  22  152.76   33.86   1
  17   0 -22   82.59   39.21   1
 -17   0  23   -2.91    7.92   1
 -17   0  23  -30.16   13.26   1
  17   0 -23    2.72   24.87   1
 -17   0  24   10.14   13.89   1
 -17   0  24   18.77   20.23   1
  17   0 -24   59.39   30.11   1
 -17   0  25  -10.17   15.06   1
 -17   0  25   34.58   16.76   1
  17   0 -25    5.72   27.84   1
 -17   0  26 1764.04  166.64   1
 -17   0  26 1550.54  181.71   1
  17   0 -26 1576.61  166.04   1
 -17   0  27    7.31   14.70   1
 -17   0  27   10.18   16.23   1
  17   0 -27  -22.11   28.71   1
 -17   0  28   -9.59   14.10   1
 -17   0  28    4.52   14.71   1
  17   0 -28  -11.54   27.95   1
 -17   0  29    2.89   17.60   1
 -17   0  29   15.98   15.56   1
  17   0 -29   -1.07   17.48   1
 -17   0  30  153.73   24.37   1
  17   0 -30  141.00   26.61   1
 -17   0  30   -1.63   33.13   1
 -17   0  31   -7.91   15.58   1
 -17   0  31   -7.77   15.58   1
  17   0 -31   13.16   17.89   1
 -17   0  32 1889.52  113.02   1
  17   0 -32 1791.34  115.37   1
 -17   0  33   -5.78   10.54   1
  17   0 -33  -11.23   18.62   1
 -17   0  33   -0.76   16.75   1
 -17   0  34   71.04   28.31   1
  17   0 -34   75.10   25.79   1
 -17   0  34   16.03   25.46   1
 -17   0  35  -18.35   20.60   1
  17   0 -35   -0.00   42.30   1
 -17   1   1  339.36   44.50   1
  17  -1  -1  379.04   45.07   1
  17  -1  -1  339.90   48.04   1
  17   1  -1  324.69   47.88   1
 -17  -1   1  312.02   44.25   1
 -17   1   1  408.65   60.89   1
 -17   1   1  321.41   61.75   1
  17  -1  -1  399.90   58.29   1
  17   1  -1  416.25   59.15   1
 -17  -1   1  418.37   62.21   1
  17  -1  -2    5.41    8.55   1
  17  -1  -2   -6.41   11.15   1
  17   1  -2    8.93    8.81   1
  17   1  -2   -3.99   10.98   1
 -17  -1   2    1.11    9.34   1
 -17  -1   2    6.41   10.48   1
 -17   1   2    3.78    8.00   1
 -17   1   2   11.49   10.69   1
 -17   1   2   13.82   18.41   1
  17  -1  -2    6.08    7.59   1
 -17   1   3   69.72   21.03   1
  17  -1  -3   59.24   18.08   1
  17   1  -3   74.57   18.28   1
  17   1  -3   62.92   21.22   1
 -17  -1   3   69.53   19.62   1
 -17  -1   3   75.00   20.59   1
 -17   1   3   74.71   23.98   1
 -17   1   3   55.18   23.98   1
  17  -1  -3   76.95   29.23   1
 -17   1   4  198.74   35.81   1
  17  -1  -4  206.11   32.24   1
  17   1  -4  198.17   31.98   1
 -17  -1   4  170.48   35.03   1
 -17   1   4  234.27   43.63   1
 -17   1   4  162.90   41.83   1
  17  -1  -4  265.42   47.00   1
  17   1  -4  205.97   46.99   1
 -17  -1   4  244.45   42.63   1
 -17   1   5   69.13   22.82   1
  17  -1  -5   90.14   20.91   1
  17   1  -5   78.25   20.83   1
  17   1  -5   88.28   23.64   1
 -17  -1   5   71.86   21.06   1
 -17  -1   5   84.58   23.63   1
 -17   1   5  111.90   27.47   1
 -17   1   5   89.25   26.58   1
  17  -1  -5  112.44   32.95   1
 -17   1   6   12.26    9.46   1
  17  -1  -6   11.95    7.48   1
  17   1  -6    3.26    7.42   1
 -17  -1   6    2.28    8.91   1
 -17   1   6    7.26    6.58   1
 -17   1   6   -8.56    9.44   1
  17  -1  -6  -25.55   18.28   1
  17   1  -6   -7.34   18.54   1
 -17  -1   6    4.31   18.91   1
 -17   1   7  426.11   51.17   1
 -17   1   7  411.54   56.00   1
  17  -1  -7  476.14   52.48   1
  17  -1  -7  410.46   55.80   1
  17   1  -7  353.12   55.87   1
 -17  -1   7  443.05   51.13   1
 -17   1   7  516.53   66.90   1
  17   1  -7  502.34   68.01   1
 -17  -1   7  495.58   69.69   1
 -17   1   8  350.81   44.30   1
 -17   1   8  300.07   41.93   1
 -17   1   8  247.25   39.67   1
  17  -1  -8  314.42   41.30   1
  17  -1  -8  336.38   56.36   1
  17   1  -8  318.12   52.81   1
  17   1  -8  340.19   56.68   1
 -17  -1   8  270.66   51.62   1
 -17  -1   8  278.47   52.04   1
 -17  -1   8  272.55   52.35   1
 -17  -1   8  385.33   56.13   1
 -17   1   9   12.20    8.40   1
 -17   1   9    1.49    8.65   1
  17  -1  -9    2.55    7.99   1
  17  -1  -9   -6.98   10.17   1
  17   1  -9  -11.98   10.89   1
 -17  -1   9   -1.92    8.67   1
 -17   1   9  -11.15    8.39   1
  17   1  -9   -6.76    7.65   1
 -17  -1   9    3.67    2.75   1
 -17  -1   9    0.20    1.21   1
 -17  -1   9    3.12   17.13   1
 -17   1  10  579.83   63.01   1
 -17   1  10  508.65   56.50   1
  17  -1 -10  568.37   55.30   1
  17   1 -10  501.22   55.77   1
  17   1 -10  538.95   59.78   1
 -17  -1  10  601.54   57.58   1
 -17  -1  10  450.82   53.84   1
 -17   1  10  455.35   72.28   1
  17  -1 -10  459.25   73.97   1
 -17  -1  10  481.23   71.25   1
 -17  -1  10  467.55   73.28   1
  17   1 -11  123.98   24.96   1
  17   1 -11   97.59   26.77   1
 -17  -1  11  163.25   25.27   1
 -17  -1  11  102.68   25.53   1
 -17  -1  11  115.48   24.47   1
 -17   1  11  145.67   32.67   1
 -17   1  11  130.98   32.84   1
 -17   1  11   90.06   31.83   1
  17  -1 -11  117.58   34.95   1
  17  -1 -11   89.83   37.39   1
 -17   1  12  268.52   37.85   1
  17   1 -12  189.75   38.24   1
 -17  -1  12  284.22   37.74   1
 -17  -1  12  199.08   34.95   1
 -17   1  12  239.37   46.84   1
 -17   1  12  186.61   45.51   1
  17  -1 -12  252.30   47.68   1
  17  -1 -12  247.78   50.11   1
  17   1 -12  270.65   46.34   1
 -17  -1  12  183.77   46.94   1
 -17   1  13  108.54   26.07   1
  17  -1 -13  127.80   26.77   1
 -17  -1  13  140.66   26.36   1
 -17   1  13  150.45   34.17   1
 -17   1  13  144.55   33.31   1
  17  -1 -13  112.76   38.60   1
  17   1 -13  167.81   36.71   1
  17   1 -13  154.87   42.27   1
 -17  -1  13   72.64   33.74   1
 -17  -1  13  110.29   34.27   1
 -17   1  14   72.31   18.72   1
  17  -1 -14   46.72   22.75   1
  17   1 -14   48.04   19.25   1
  17   1 -14   60.68   22.61   1
 -17  -1  14  100.95   19.30   1
 -17  -1  14   55.88   20.73   1
 -17   1  14   62.08   24.41   1
 -17   1  14   97.25   24.74   1
  17  -1 -14   34.02   27.52   1
 -17  -1  14   67.65   23.99   1
 -17   1  15   10.50   10.68   1
 -17   1  15   25.32   14.26   1
  17  -1 -15   25.45   11.05   1
  17  -1 -15    9.60   16.63   1
 -17  -1  15   -1.25    8.16   1
 -17   1  15   -3.09   12.52   1
  17   1 -15    1.77   19.95   1
  17   1 -15   11.21   27.22   1
 -17  -1  15   13.56   12.37   1
 -17  -1  15   -8.56   15.57   1
 -17   1  16  213.13   31.80   1
 -17   1  16  165.52   32.10   1
  17  -1 -16  149.74   34.30   1
  17   1 -16  178.73   30.89   1
  17   1 -16  110.99   33.38   1
 -17  -1  16  151.34   30.46   1
 -17  -1  16  152.07   30.84   1
 -17   1  16  174.14   40.23   1
  17  -1 -16  214.56   42.27   1
 -17  -1  16  203.03   39.88   1
 -17   1  17   -4.80    8.75   1
 -17   1  17    3.29   12.31   1
  17  -1 -17   12.33   11.20   1
 -17   1  17   13.55   16.02   1
  17  -1 -17   35.82   29.86   1
  17   1 -17   -2.25   18.99   1
 -17  -1  17    6.13   12.54   1
 -17  -1  17   -5.30   12.50   1
 -17   1  18  291.62   43.33   1
 -17   1  18  328.82   40.98   1
  17  -1 -18  240.01   41.77   1
 -17  -1  18  328.10   44.24   1
 -17  -1  18  303.32   41.62   1
  17   1 -18  273.75   53.85   1
 -17   1  19 2126.95  160.78   1
  17   1 -19 2245.12  172.12   1
 -17  -1  19 2158.63  204.97   1
 -17  -1  19 2024.51  158.13   1
 -17   1  19 2077.44  197.09   1
  17  -1 -19 2099.69  192.93   1
 -17  -1  20  698.10   77.88   1
 -17   1  20  636.41   88.39   1
 -17   1  20  633.22   90.92   1
  17  -1 -20  634.83   87.34   1
  17   1 -20  632.14   86.60   1
 -17  -1  20  708.18   89.72   1
 -17   1  21  460.20   58.49   1
 -17   1  21  484.21   71.79   1
  17  -1 -21  477.64   72.00   1
  17   1 -21  463.72   71.13   1
 -17  -1  21  443.29   69.11   1
 -17  -1  21  447.35   71.23   1
 -17   1  22    3.73   11.92   1
 -17   1  22    6.29   17.84   1
  17  -1 -22   32.14   27.61   1
  17   1 -22   36.95   26.86   1
 -17  -1  22    2.06   17.01   1
 -17  -1  22   25.64   18.17   1
 -17   1  23  538.38   66.52   1
  17   1 -23  568.25   62.59   1
 -17  -1  23  475.22   59.27   1
 -17   1  23  577.04   78.32   1
  17  -1 -23  534.36   79.18   1
 -17  -1  23  487.36   75.30   1
 -17   1  24    8.61   10.36   1
  17   1 -24    1.58   15.00   1
 -17  -1  24   -9.79   13.58   1
 -17   1  24   -8.33   16.38   1
  17  -1 -24   20.69   27.81   1
 -17  -1  24    1.56   15.69   1
 -17   1  25   13.12   12.82   1
  17   1 -25   21.98   17.55   1
 -17  -1  25   26.67   16.47   1
 -17   1  25   12.86   19.75   1
  17  -1 -25   27.04   30.04   1
 -17  -1  25   21.33   17.15   1
 -17   1  26  266.12   42.26   1
 -17   1  26  241.30   41.57   1
  17   1 -26  294.87   43.28   1
 -17  -1  26  265.31   41.33   1
 -17  -1  26  294.90   40.89   1
  17  -1 -26  276.83   58.47   1
 -17   1  27   28.55   19.31   1
  17  -1 -27   54.95   20.86   1
  17   1 -27   44.69   21.31   1
 -17  -1  27   32.56   15.95   1
 -17  -1  27   45.84   19.68   1
 -17   1  27   34.31   22.08   1
 -17   1  28   44.06   18.45   1
  17  -1 -28   54.52   20.58   1
 -17   1  28   33.77   21.26   1
  17   1 -28   33.00   32.33   1
 -17  -1  28  -11.04   18.95   1
 -17  -1  28   31.56   21.75   1
 -17   1  29   24.65   23.40   1
 -17  -1  29    6.20   21.50   1
 -17   1  29  145.38   32.41   1
  17  -1 -29  199.49   44.23   1
  17   1 -29  190.86   42.19   1
 -17  -1  29  149.46   32.00   1
 -17   1  30  325.54   43.46   1
  17  -1 -30  314.67   53.69   1
  17   1 -30  405.37   53.57   1
 -17  -1  30  397.02   43.08   1
 -17   1  31    6.78   11.22   1
 -17   1  31   -0.93   16.32   1
  17  -1 -31    1.94   18.50   1
  17   1 -31    0.96   18.64   1
 -17  -1  31    2.76   17.44   1
 -17  -1  31   13.49   18.19   1
 -17   1  32  501.92   40.55   1
  17  -1 -32  452.61   43.25   1
  17   1 -32  436.93   42.55   1
 -17  -1  32  475.07   40.15   1
  17   1 -33  -10.49   19.16   1
 -17  -1  33   17.82   23.08   1
 -17   1  33   -9.16   14.54   1
 -17   1  33    0.00   15.96   1
  17  -1 -33  -43.55   39.92   1
 -17  -1  33  -12.10   24.86   1
 -17   1  34   15.18   14.26   1
 -17   1  34   32.37   23.78   1
  17  -1 -34    4.54   26.17   1
  17   1 -34  -20.58   40.69   1
 -17  -1  34   56.11   29.95   1
 -17   1  35   72.46   25.46   1
  17  -1 -35   24.35   27.95   1
  17   1 -35   45.67   44.75   1
 -17  -1  35    7.24   31.08   1
  17  -2  -1  227.13   32.07   1
  17   2  -1  174.95   34.21   1
 -17  -2   1  212.13   31.79   1
 -17   2   1  199.57   42.20   1
 -17   2   1  218.78   41.18   1
 -17   2   1  194.46   46.03   1
  17  -2  -1  201.57   41.42   1
  17  -2  -1  168.11   45.20   1
  17   2  -1  237.82   41.58   1
 -17  -2   1  242.70   46.53   1
 -17   2   2 1361.17  131.46   1
 -17   2   2 1074.28  103.75   1
 -17   2   2 1239.28  116.38   1
  17  -2  -2 1335.74  105.36   1
  17  -2  -2 1151.77  114.79   1
  17   2  -2 1257.59  104.02   1
  17   2  -2 1346.96  115.93   1
 -17  -2   2 1097.51  105.01   1
 -17  -2   2 1346.67  116.22   1
  17  -2  -2 1391.50  135.99   1
 -17   2   3 1671.09  162.80   1
 -17   2   3 1594.79  141.62   1
  17  -2  -3 1698.16  161.47   1
  17   2  -3 1644.06  125.68   1
 -17  -2   3 1682.56  140.03   1
 -17   2   3 1627.15  174.21   1
  17  -2  -3 1633.65  174.44   1
  17  -2  -3 1474.69  158.47   1
  17   2  -3 1695.97  159.13   1
 -17  -2   3 1513.94  174.38   1
  17  -2  -4   20.13   10.04   1
  17   2  -4   29.17   14.03   1
 -17  -2   4   -2.70   12.25   1
 -17   2   4   14.60   13.28   1
 -17   2   4   39.97   14.47   1
 -17   2   4   26.05   19.54   1
  17  -2  -4   27.04   13.36   1
  17  -2  -4    5.94   21.46   1
  17   2  -4    7.38   13.95   1
 -17  -2   4   15.65   18.76   1
 -17   2   5 2986.95  279.04   1
 -17   2   5 2324.20  207.93   1
  17  -2  -5 3062.46  278.81   1
  17  -2  -5 2802.15  234.23   1
 -17   2   5 3122.42  256.16   1
  17  -2  -5 2846.03  293.08   1
  17   2  -5 3265.45  291.52   1
  17   2  -5 3396.95  255.50   1
 -17  -2   5 2986.20  291.78   1
 -17  -2   5 3131.17  255.79   1
 -17   2   6 1167.55  106.20   1
 -17   2   6  891.69   85.20   1
  17  -2  -6 1115.61   88.77   1
  17  -2  -6  910.22   95.33   1
  17   2  -6  870.25   94.34   1
 -17  -2   6  836.84   85.16   1
  17   2  -6 1118.90  117.35   1
 -17  -2   6  846.04  112.79   1
 -17   2   7  209.78   33.13   1
  17  -2  -7  220.29   34.32   1
  17  -2  -7  204.98   37.05   1
  17   2  -7  258.72   33.52   1
 -17  -2   7  268.10   36.87   1
 -17   2   7  219.40   43.68   1
 -17   2   7  263.23   45.88   1
  17   2  -7  178.86   48.04   1
 -17  -2   7  195.75   43.16   1
 -17   2   8 3177.36  276.70   1
  17   2  -8 3188.06  207.84   1
 -17  -2   8 3136.78  231.07   1
 -17   2   8 3100.86  292.43   1
 -17   2   8 2560.03  287.82   1
  17  -2  -8 3286.94  290.25   1
  17  -2  -8 2978.35  253.33   1
  17   2  -8 2266.94  252.17   1
 -17  -2   8 2767.48  287.89   1
 -17   2   9  156.33   28.96   1
  17  -2  -9  152.12   30.70   1
  17   2  -9  140.75   30.74   1
 -17  -2   9  148.41   27.97   1
 -17  -2   9  197.06   31.12   1
 -17   2   9  156.29   36.94   1
 -17   2   9  140.81   35.30   1
  17  -2  -9  154.64   38.29   1
  17   2  -9  161.74   36.04   1
 -17  -2   9  143.04   35.25   1
 -17  -2   9  162.71   35.24   1
 -17   2  10  213.20   34.06   1
 -17   2  10  180.48   32.43   1
  17   2 -10  214.31   35.67   1
 -17  -2  10  170.28   32.21   1
 -17   2  10  232.74   43.38   1
  17  -2 -10  213.34   44.34   1
  17  -2 -10  190.33   46.97   1
  17   2 -10  194.14   42.83   1
 -17  -2  10  225.10   42.39   1
 -17  -2  10  220.72   42.82   1
 -17   2  11  197.56   30.52   1
 -17   2  11  166.31   30.22   1
 -17   2  11  137.32   29.39   1
  17  -2 -11  192.10   31.04   1
  17  -2 -11  133.13   32.07   1
  17   2 -11  148.16   30.05   1
  17   2 -11  177.98   34.13   1
 -17  -2  11  151.69   31.14   1
 -17  -2  11  214.36   31.62   1
 -17  -2  11  183.97   38.41   1
 -17  -2  11  173.09   39.63   1
 -17   2  12  129.88   23.70   1
 -17   2  12   84.27   25.42   1
  17  -2 -12  108.74   26.02   1
  17   2 -12  127.80   24.33   1
 -17  -2  12  136.39   24.62   1
 -17   2  12  133.32   31.32   1
  17  -2 -12   96.04   33.11   1
  17   2 -12  101.44   40.05   1
 -17  -2  12  109.97   30.45   1
 -17  -2  12   97.90   30.84   1
 -17  -2  12   92.62   31.71   1
 -17   2  13   10.22   13.00   1
 -17   2  13   16.95   15.67   1
  17  -2 -13    5.95   17.48   1
 -17   2  13   34.07   15.15   1
  17  -2 -13   31.23   20.74   1
  17   2 -13   58.89   29.52   1
 -17  -2  13   14.36   15.48   1
 -17  -2  13    6.81   16.20   1
 -17  -2  13   14.06   19.04   1
 -17   2  14  297.44   39.69   1
  17  -2 -14  270.88   43.28   1
  17   2 -14  325.82   40.25   1
  17   2 -14  206.13   42.63   1
 -17  -2  14  271.72   39.42   1
 -17  -2  14  252.84   39.59   1
 -17   2  14  278.68   50.67   1
 -17   2  14  358.96   52.39   1
  17  -2 -14  304.17   52.70   1
 -17  -2  14  284.70   51.66   1
 -17   2  15   43.22   16.11   1
  17  -2 -15   26.73   15.64   1
 -17   2  15   51.20   18.58   1
 -17   2  15   17.73   20.94   1
  17  -2 -15   72.47   32.81   1
  17   2 -15   20.10   24.51   1
  17   2 -15   19.45   32.09   1
 -17  -2  15   26.58   19.15   1
 -17  -2  15   38.92   19.03   1
 -17  -2  15   25.94   21.04   1
 -17   2  16   18.96   14.46   1
 -17   2  16   15.63   16.60   1
  17  -2 -16   15.34   18.93   1
  17   2 -16   21.18   13.76   1
 -17  -2  16   24.12   13.89   1
 -17   2  16   25.52   16.49   1
  17  -2 -16   27.69   22.62   1
 -17  -2  16   36.49   17.78   1
 -17   2  17    7.17   10.80   1
 -17   2  17   23.06   16.71   1
  17  -2 -17   37.94   22.46   1
  17   2 -17   24.49   21.71   1
 -17  -2  17   20.00   17.37   1
 -17  -2  17   24.31   16.27   1
  17  -2 -18   76.00   22.66   1
  17   2 -18   77.65   22.42   1
 -17  -2  18   58.94   22.13   1
 -17   2  18   71.92   26.57   1
 -17   2  18  120.06   27.52   1
 -17  -2  18   69.41   27.97   1
  17  -2 -19  613.71   66.87   1
  17   2 -19  677.18   65.77   1
 -17  -2  19  659.86   63.54   1
 -17   2  19  677.72   81.03   1
 -17   2  19  689.06   84.66   1
 -17  -2  19  387.17   81.34   1
 -17   2  20 2232.92  168.20   1
  17  -2 -20 2187.69  182.13   1
 -17   2  20 2134.95  206.85   1
  17   2 -20 2376.74  201.19   1
 -17  -2  20 2342.64  228.91   1
 -17   2  21   42.25   15.74   1
  17  -2 -21    1.58   15.61   1
 -17   2  21    9.05   16.26   1
  17   2 -21   11.46   25.84   1
 -17  -2  21  -14.64   16.72   1
  17  -2 -22   25.45   18.99   1
  17   2 -22   32.85   17.70   1
 -17  -2  22   25.05   17.30   1
 -17   2  22   23.42   19.97   1
 -17   2  22   36.58   21.02   1
 -17   2  23  487.67   59.64   1
  17   2 -23  381.38   56.72   1
 -17  -2  23  486.81   55.27   1
 -17   2  23  526.16   73.28   1
  17  -2 -23  444.52   74.96   1
  17   2 -24    2.84   15.42   1
 -17  -2  24   20.64   15.14   1
 -17   2  24    3.21   16.93   1
 -17   2  24   16.31   17.47   1
  17  -2 -24    5.07   28.62   1
 -17   2  25   78.51   19.56   1
  17   2 -25   51.44   22.76   1
 -17  -2  25   99.33   22.28   1
 -17   2  25    8.16   27.19   1
  17  -2 -25   52.48   37.56   1
 -17   2  26  570.39   62.06   1
  17  -2 -26  591.37   66.15   1
  17   2 -26  565.52   65.52   1
 -17  -2  26  523.93   61.54   1
 -17   2  26  548.43   78.36   1
 -17   2  27  106.79   26.17   1
  17  -2 -27   72.55   27.25   1
  17   2 -27   76.69   26.54   1
 -17  -2  27   73.10   24.93   1
 -17   2  27  100.79   31.31   1
 -17   2  28   61.68   21.95   1
  17   2 -28   91.43   25.66   1
 -17  -2  28   82.92   24.20   1
 -17   2  28   78.85   30.68   1
  17  -2 -28   88.99   42.35   1
 -17   2  29  345.69   36.46   1
  17  -2 -29  426.62   39.88   1
  17   2 -29  410.53   37.98   1
 -17  -2  29  342.41   35.42   1
 -17   2  30    7.93   14.95   1
 -17   2  30   46.48   19.67   1
  17  -2 -30   63.94   22.83   1
  17   2 -30   71.95   22.27   1
 -17  -2  30   -4.70   13.52   1
 -17  -2  30   34.71   18.78   1
 -17   2  31   -5.04   11.41   1
 -17  -2  31   -0.39    9.71   1
 -17   2  31   10.80   18.45   1
  17  -2 -31    9.57   36.35   1
  17   2 -31   -4.20   33.78   1
 -17  -2  31   -5.97   12.98   1
 -17   2  32   10.65   18.88   1
 -17   2  32   79.25   22.47   1
  17  -2 -32  106.12   26.35   1
  17   2 -32   86.63   40.36   1
 -17  -2  32  -16.90   23.78   1
 -17  -2  32  120.46   26.47   1
 -17   2  33   81.23   27.76   1
  17  -2 -33   73.64   30.13   1
 -17   2  33    5.42   26.72   1
  17   2 -33  108.16   44.25   1
[truncated: 2,234,698 more chars]
