# Supplementary material for: Unusual thermolysis of aza­cyclic allene under microwave conditions: crystal structure of (3RS,3aSR,8RS,8aRS)-methyl 5,6-dimeth­oxy-3a,10-dimethyl-1-phenyl-3,3a,8,8a-tetra­hydro-3,8-(epimino­methano)­cyclo­penta­[a]indene-2-carboxyl­ate from synchrotron X-ray diffraction
Source: Acta Crystallogr E Crystallogr Commun. 2017 Oct 24;73(Pt 11):1770–3. doi: 10.1107/S2056989017014864 (PMC5683510; doi:10.1107/S2056989017014864)
Supplement: Supplementary file 2 [file e-73-01770-Isup2.hkl]

data_I                                                                          
_shelx_title ' I in P2(1)/c'                                                    
_shelx_refln_list_code          4                                               
_shelx_F_calc_maximum      424.65                                               
_exptl_crystal_F_000      2592.00                                               
_reflns_d_resolution_high  0.7591                                               
                                                                                
loop_                                                                           
 _space_group_symop_operation_xyz                                               
 'x, y, z'                                                                      
 '-x, y+1/2, -z+1/2'                                                            
 '-x, -y, -z'                                                                   
 'x, -y-1/2, z-1/2'                                                             
                                                                                
_cell_length_a    26.4040                                                       
_cell_length_b     7.9303                                                       
_cell_length_c    30.7202                                                       
_cell_angle_alpha  90.000                                                       
_cell_angle_beta   95.090                                                       
_cell_angle_gamma  90.000                                                       
                                                                                
_shelx_F_squared_multiplier     1.000                                           
                                                                                
loop_                                                                           
 _refln_index_h                                                                 
 _refln_index_k                                                                 
 _refln_index_l                                                                 
 _refln_F_squared_calc                                                          
 _refln_F_squared_meas                                                          
 _refln_F_squared_sigma                                                         
 _refln_observed_status                                                         
   4   0   0        923.78        767.61        41.00 o                         
   5   0   0         66.83         49.32         8.92 o                         
   7   0   0         75.64        100.52        13.44 o                         
   8   0   0        133.39         98.06        13.76 o                         
   9   0   0       7252.69       6504.42       214.79 o                         
  10   0   0          3.96          4.84         4.81 o                         
  11   0   0        495.98        601.18        39.38 o                         
  12   0   0       8499.21       9532.97       323.60 o                         
  13   0   0       1373.62       1403.05        72.74 o                         
  14   0   0        410.39        419.83        33.57 o                         
  15   0   0       1238.91       1372.69        74.51 o                         
  16   0   0         87.66        105.25        18.26 o                         
  17   0   0        801.56        909.25        55.46 o                         
  18   0   0       4368.82       4719.33       189.37 o                         
  19   0   0       1105.26       1132.52       100.42 o                         
  20   0   0       1049.67       1158.09        78.56 o                         
  21   0   0      24512.48      22530.60       988.25 o                         
  22   0   0        143.48        147.75        40.94 o                         
  23   0   0        207.07        242.85        36.05 o                         
  24   0   0       2688.21       2486.85       149.62 o                         
  25   0   0         23.92         39.01        25.89 o                         
  26   0   0         18.44         -9.94        19.50 o                         
  27   0   0       1615.20       2015.47       148.27 o                         
  28   0   0         25.96         36.78        21.85 o                         
  29   0   0         27.26         71.65        38.37 o                         
  30   0   0         39.78         87.10        67.74 o                         
  31   0   0        482.67        468.41        53.85 o                         
  32   0   0       1183.35       1151.79       117.44 o                         
  33   0   0        691.19        654.08        66.96 o                         
   1   1   0        525.03        452.75        26.30 o                         
   2   1   0       3818.43       3188.62        85.67 o                         
   3   1   0      13886.86      11976.44       270.29 o                         
   4   1   0        416.25        371.55        20.09 o                         
   5   1   0       1675.94       1537.13        48.82 o                         
   6   1   0     101614.59     109040.70      3613.26 o                         
   7   1   0        111.17        103.56         9.86 o                         
   8   1   0         12.37         20.47         4.79 o                         
  10   1   0         26.79         32.34         5.95 o                         
  11   1   0         24.80         26.84         5.95 o                         
  12   1   0      12886.96      13323.21       310.34 o                         
  13   1   0         50.76         49.33         7.93 o                         
  14   1   0        473.70        524.72        24.91 o                         
  15   1   0        357.41        338.26        18.68 o                         
  16   1   0         15.49         25.53         6.67 o                         
  17   1   0         36.04         35.74         8.50 o                         
  18   1   0         11.30         10.77         6.92 o                         
  19   1   0         10.68         13.94         6.81 o                         
  20   1   0          8.44          2.31         6.98 o                         
  21   1   0        447.42        369.71        22.83 o                         
  22   1   0        318.76        329.11        35.14 o                         
  23   1   0       1126.07       1131.62        77.57 o                         
  24   1   0        276.62        318.86        32.80 o                         
  25   1   0          0.56          2.09        12.44 o                         
  26   1   0         42.72         63.47        18.85 o                         
  27   1   0       3379.72       3942.82       183.64 o                         
  28   1   0         34.59         40.32        18.06 o                         
  29   1   0         51.39         50.81        18.40 o                         
  30   1   0         40.85         37.57        20.28 o                         
  31   1   0        453.87        528.44        95.05 o                         
  32   1   0         30.63         26.42        21.72 o                         
  33   1   0        264.42        325.49        67.82 o                         
   1   2   0       2618.83       2226.13        81.51 o                         
   2   2   0       6424.06       5750.47       172.15 o                         
   3   2   0       6167.92       5811.98       140.12 o                         
   4   2   0       3953.71       3284.45        88.14 o                         
   5   2   0      22225.22      21003.13       453.05 o                         
   6   2   0        516.99        581.77        25.27 o                         
   7   2   0       1721.12       1604.98        51.28 o                         
   8   2   0       2073.65       1866.17        59.19 o                         
   9   2   0       6383.30       7025.42       163.90 o                         
  10   2   0         50.36         79.31         8.64 o                         
  11   2   0       1081.03       1030.16        39.14 o                         
  12   2   0       4524.51       4221.34       124.42 o                         
  13   2   0       4629.86       4648.89       129.75 o                         
  14   2   0       1457.09       1499.63        52.30 o                         
  15   2   0        662.62        753.26        32.16 o                         
  16   2   0        300.14        375.70        20.86 o                         
  17   2   0       2947.11       2980.44        85.84 o                         
  18   2   0       2050.92       2132.54        66.62 o                         
  19   2   0        144.77        146.74        14.87 o                         
  20   2   0         75.00         92.79        13.15 o                         
  21   2   0       1202.27       1274.82        62.58 o                         
  22   2   0         83.39         64.68        15.91 o                         
  23   2   0        919.91       1062.98        63.86 o                         
  24   2   0         42.54         71.45        18.78 o                         
  25   2   0         86.19         56.90        20.10 o                         
  26   2   0         10.65          3.33        14.86 o                         
  27   2   0         20.42         18.68        23.65 o                         
  28   2   0        581.96        502.96        41.53 o                         
  29   2   0        428.45        480.95        93.45 o                         
  30   2   0         20.54         46.84        23.57 o                         
  31   2   0          8.22         44.07        22.31 o                         
  32   2   0         35.43         85.26        35.50 o                         
  33   2   0        534.02        636.96        90.54 o                         
   1   3   0        392.08        368.55        22.98 o                         
   2   3   0       1077.61       1194.10        52.34 o                         
   3   3   0       6405.19       6128.26       190.08 o                         
   4   3   0        555.32        609.01        31.42 o                         
   5   3   0       5617.22       5569.83       176.27 o                         
   6   3   0       1962.58       2063.87        62.41 o                         
   7   3   0        558.29        567.92        25.47 o                         
   8   3   0        743.24        755.57        30.20 o                         
   9   3   0       8058.14       8447.24       209.95 o                         
  10   3   0       1174.23       1085.29        40.01 o                         
  11   3   0       4968.02       4897.17       124.79 o                         
  12   3   0       6817.48       6935.00       159.29 o                         
  13   3   0        129.15        187.33        15.12 o                         
  14   3   0        763.95        815.41        35.60 o                         
  15   3   0        615.28        680.04        32.42 o                         
  16   3   0          1.24         23.55         7.42 o                         
  17   3   0       1184.33       1256.62        46.09 o                         
  18   3   0       1381.57       1270.42        48.30 o                         
  19   3   0         15.57         34.60         9.65 o                         
  20   3   0         11.10          4.22         8.65 o                         
  21   3   0       4181.66       4200.96       318.81 o                         
  22   3   0       1681.79       1702.77        92.34 o                         
  23   3   0       1592.81       1829.55       108.45 o                         
  24   3   0       3975.40       4482.12       189.96 o                         
  25   3   0        302.12        334.86        35.64 o                         
  26   3   0        332.05        380.98        38.15 o                         
  27   3   0        989.77       1002.47        73.71 o                         
  28   3   0        122.36        104.37        29.70 o                         
  29   3   0         82.33         73.15        23.79 o                         
  30   3   0         60.18         53.90        19.39 o                         
  31   3   0         28.70         21.21        26.53 o                         
  32   3   0          0.01         63.61        44.59 o                         
   0   4   0         18.63         19.11         7.75 o                         
   1   4   0        182.40        209.79        18.55 o                         
   2   4   0        712.91        720.22        36.56 o                         
   3   4   0       2454.85       2339.45        86.45 o                         
   4   4   0        120.65        132.98        13.51 o                         
   5   4   0       9823.94       9712.09       280.45 o                         
   6   4   0       2003.07       2172.24        78.94 o                         
   7   4   0        720.75        715.57        35.36 o                         
   8   4   0        825.38        760.02        36.04 o                         
   9   4   0        761.47        693.30        28.01 o                         
  10   4   0        225.62        226.49        15.49 o                         
  11   4   0         70.58        115.15        10.74 o                         
  12   4   0       2136.01       1984.13        61.86 o                         
  13   4   0        524.20        492.72        24.94 o                         
  14   4   0        898.45        949.60        36.21 o                         
  15   4   0        908.07        895.39        38.99 o                         
  16   4   0        143.36        140.42        15.29 o                         
  17   4   0         34.08         30.74         8.77 o                         
  18   4   0       3691.86       3778.42       126.04 o                         
  19   4   0        855.32        874.57        68.98 o                         
  20   4   0         12.88         18.32        16.02 o                         
  21   4   0        619.11        671.66        46.23 o                         
  22   4   0        103.40         98.04        19.03 o                         
  23   4   0         96.77        112.14        21.55 o                         
  24   4   0        487.59        522.76        41.07 o                         
  25   4   0          1.00          3.54        25.83 o                         
  26   4   0        309.13        276.37        66.89 o                         
  27   4   0        343.59        345.40        89.40 o                         
  28   4   0          0.78         24.59        18.51 o                         
  29   4   0         79.33         50.65        42.74 o                         
  30   4   0          9.79         50.62        43.08 o                         
   1   5   0        151.71        135.70        14.79 o                         
   2   5   0       2678.04       2670.71        94.36 o                         
   3   5   0        161.20        157.33        15.90 o                         
   4   5   0        210.47        290.26        21.42 o                         
   5   5   0         38.01         59.69         9.85 o                         
   6   5   0       1187.45       1264.40        54.26 o                         
   7   5   0       1188.37       1314.50        53.93 o                         
   8   5   0         96.86         97.13        13.27 o                         
   9   5   0        341.06        402.45        24.97 o                         
  10   5   0       6202.10       6338.89       187.34 o                         
  11   5   0      12312.56      12899.51       386.28 o                         
  12   5   0        770.83        758.20        35.51 o                         
  13   5   0        181.86        168.86        16.05 o                         
  14   5   0        116.41         97.14        11.70 o                         
  15   5   0        326.24        346.61        21.28 o                         
  16   5   0       4814.81       4352.23       154.50 o                         
  17   5   0      18479.65      17371.38       676.53 o                         
  18   5   0        179.82        178.55        25.19 o                         
  19   5   0        537.73        557.85        58.67 o                         
  20   5   0        347.00        320.61        31.62 o                         
  21   5   0       2379.70       2288.98       150.99 o                         
  22   5   0        623.74        623.16        76.41 o                         
  23   5   0        254.25        180.12        56.95 o                         
  24   5   0        370.72        365.88        93.95 o                         
  25   5   0        151.16         80.45        33.27 o                         
  26   5   0         61.82        194.52        48.26 o                         
  27   5   0        135.12        189.69        48.33 o                         
  28   5   0        158.86        207.06        50.35 o                         
  29   5   0        287.74        204.98        44.89 o                         
   0   6   0        101.09         87.65        22.52 o                         
   1   6   0        344.17        377.42        32.58 o                         
   2   6   0        476.61        496.62        36.94 o                         
   3   6   0          8.33         11.22         5.94 o                         
   4   6   0        439.26        478.03        30.27 o                         
   5   6   0         50.76         54.33        10.36 o                         
   6   6   0         69.99         61.90        10.36 o                         
   7   6   0        248.36        294.62        23.66 o                         
   8   6   0        649.35        643.96        34.40 o                         
   9   6   0        195.16        225.17        21.29 o                         
  10   6   0        165.48        145.88        17.92 o                         
  11   6   0       1561.65       1528.08        72.99 o                         
  12   6   0        456.27        497.45        39.94 o                         
  13   6   0       2991.21       3179.67       128.39 o                         
  14   6   0        108.81        114.50        18.17 o                         
  15   6   0          9.32         18.02        12.44 o                         
  16   6   0         26.17         45.22        19.64 o                         
  17   6   0         52.51         63.96        24.94 o                         
  18   6   0        254.50        287.97        41.13 o                         
  19   6   0       1955.83       2377.68       127.71 o                         
  20   6   0          1.77         19.03        21.19 o                         
  21   6   0        179.91        132.08        83.91 o                         
  23   6   0        128.99         45.71        33.43 o                         
  24   6   0        139.28         12.19        45.07 o                         
  25   6   0        106.69         38.06        59.44 o                         
  26   6   0        182.02         67.84        90.85 o                         
   1   7   0        290.46        317.71        44.60 o                         
   2   7   0       1726.82       1789.45       134.02 o                         
   3   7   0         20.72         28.24        16.36 o                         
   4   7   0       2110.37       2669.32       329.57 o                         
   5   7   0        260.51        230.44        25.34 o                         
   6   7   0        132.18         93.09        17.08 o                         
   7   7   0         22.40         20.42        12.59 o                         
   8   7   0       4612.79       4432.95       229.51 o                         
   9   7   0         90.83         96.20        20.27 o                         
  10   7   0        243.84        249.90        30.10 o                         
  11   7   0        321.95        303.07        38.23 o                         
  12   7   0        166.08        189.53        28.21 o                         
  13   7   0         31.44         32.66        15.49 o                         
  14   7   0        236.74        293.48        32.81 o                         
  15   7   0        447.80        452.68        43.43 o                         
  16   7   0        572.32        456.53       143.15 o                         
  17   7   0        321.38        367.78       106.32 o                         
  18   7   0        126.47        125.15        33.11 o                         
  19   7   0        730.50        765.79        70.56 o                         
  20   7   0          5.26          2.54        18.07 o                         
  21   7   0         69.04         30.75        25.03 o                         
  22   7   0         29.72        -15.72        18.09 o                         
   0   8   0        456.10        570.65        99.73 o                         
   1   8   0        252.90        336.10        42.47 o                         
   2   8   0        521.19        537.79        55.20 o                         
   3   8   0         97.83        132.76        26.17 o                         
   4   8   0        929.17       1044.36        93.78 o                         
   5   8   0        746.34        924.46        80.86 o                         
   6   8   0        112.24        100.58        27.14 o                         
   7   8   0        436.61        553.77        57.04 o                         
   8   8   0        132.71         89.26        22.27 o                         
   9   8   0        258.55        229.16        45.11 o                         
  10   8   0         15.28          3.83        15.21 o                         
  11   8   0        270.76        271.94        53.60 o                         
  12   8   0          4.17          8.43        16.12 o                         
  13   8   0       1948.06       1895.82       293.16 o                         
  14   8   0        366.54        357.76        98.56 o                         
  15   8   0        168.81        109.48        67.22 o                         
  16   8   0         51.65        108.33        36.29 o                         
  17   8   0          0.05        -10.09        25.72 o                         
  18   8   0        120.99        144.50        57.28 o                         
   1   9   0          7.74         10.41        17.02 o                         
   2   9   0        237.78        253.97        39.73 o                         
   3   9   0         55.77         56.44        19.77 o                         
   4   9   0         34.25         32.26        17.72 o                         
   5   9   0         29.36         16.65        18.88 o                         
   6   9   0        286.50        323.64        53.82 o                         
   7   9   0         10.13         -6.40        20.28 o                         
   8   9   0         27.10         55.73        21.06 o                         
   9   9   0        254.18        200.87        38.16 o                         
  10   9   0         63.30         61.17        31.07 o                         
  11   9   0        140.83        157.18        47.84 o                         
  12   9   0          0.79         35.24        33.38 o                         
  13   9   0         14.69          8.72        29.63 o                         
  14   9   0          2.37         19.23        31.01 o                         
  15   9   0         10.12         43.94        36.87 o                         
   0  10   0        300.41        285.59        60.31 o                         
   1  10   0          0.01          6.93        22.80 o                         
   2  10   0        132.58        124.16        43.42 o                         
   3  10   0         14.32         41.84        36.13 o                         
   4  10   0        163.96        149.39        48.65 o                         
   5  10   0        164.87        164.62        48.60 o                         
   6  10   0        158.60         65.73        36.80 o                         
 -33   1   1        259.05        202.46        43.55 o                         
 -32   1   1        674.85        541.88       136.36 o                         
 -31   1   1         33.04         36.66        21.23 o                         
 -30   1   1        274.14        274.95        31.56 o                         
 -29   1   1          0.58         -9.55        15.84 o                         
 -28   1   1        423.73        587.47        50.74 o                         
 -27   1   1       1266.23       1357.61        77.58 o                         
 -26   1   1        233.08        285.55        28.45 o                         
 -25   1   1       1434.76       1753.49        84.80 o                         
 -24   1   1         14.10         37.04        16.32 o                         
 -23   1   1        771.79        770.69        56.00 o                         
 -22   1   1       1606.87       1978.84       112.54 o                         
 -21   1   1         14.99         25.99        11.44 o                         
 -20   1   1        202.71        186.07        18.91 o                         
 -19   1   1       5969.65       5515.59       182.75 o                         
 -18   1   1       1179.63       1163.56        44.12 o                         
 -17   1   1        710.83        657.35        29.57 o                         
 -16   1   1       3421.47       3339.93        97.35 o                         
 -15   1   1        362.12        413.21        22.15 o                         
 -14   1   1       1005.54        962.18        38.65 o                         
 -12   1   1       1630.74       1496.85        52.63 o                         
 -11   1   1        398.09        457.18        23.15 o                         
 -10   1   1      18243.16      17255.29       394.38 o                         
  -9   1   1        155.17        202.89        14.88 o                         
  -8   1   1       2724.71       2509.93        74.58 o                         
  -7   1   1         20.08          3.49         2.97 o                         
  -6   1   1       1752.00       1575.26        50.22 o                         
  -5   1   1         42.96         60.49         7.43 o                         
  -4   1   1      90349.22      95549.91      6538.27 o                         
  -3   1   1        366.16        308.09        17.18 o                         
  -2   1   1       2707.46       2265.82        66.04 o                         
  -1   1   1        930.01        903.27        33.74 o                         
   0   1   1        150.44        136.50        11.88 o                         
   1   1   1       3018.04       2529.29        74.87 o                         
   3   1   1       2308.35       1919.53        54.89 o                         
   4   1   1       2353.49       2113.43        63.64 o                         
   5   1   1     118210.80     146046.23     10040.14 o                         
   6   1   1       3794.10       3468.99        95.17 o                         
   7   1   1        268.55        198.65        12.84 o                         
   8   1   1      23458.60      21739.02       480.04 o                         
   9   1   1       1751.70       1464.91        49.11 o                         
  10   1   1        382.26        395.81        21.32 o                         
  11   1   1        133.16        143.84        14.29 o                         
  12   1   1          0.33          8.60         4.10 o                         
  13   1   1         56.52         39.29         8.08 o                         
  14   1   1       2702.51       2774.78        76.54 o                         
  15   1   1         29.63         47.47         7.66 o                         
  16   1   1        539.40        524.42        29.24 o                         
  17   1   1       2640.12       2597.49        80.26 o                         
  18   1   1          1.55          8.15         6.30 o                         
  19   1   1          8.71          5.36         6.71 o                         
  20   1   1       1678.80       1610.48        60.03 o                         
  21   1   1        392.85        304.97        23.22 o                         
  22   1   1        331.07        320.25        31.77 o                         
  23   1   1        233.76        304.99        33.72 o                         
  24   1   1         83.64        113.48        21.49 o                         
  25   1   1        292.69        373.45        36.63 o                         
  26   1   1        550.89        612.70        46.56 o                         
  27   1   1          2.42         -1.46        14.17 o                         
  28   1   1         31.38         23.43        16.31 o                         
  29   1   1         18.73         17.85        16.60 o                         
  30   1   1        129.56        112.78        25.00 o                         
  31   1   1         44.85         39.51        21.27 o                         
  32   1   1         15.06         32.02        22.28 o                         
  33   1   1        558.50        479.96        67.75 o                         
 -33   2   1        103.36        113.49        51.20 o                         
 -32   2   1         36.67         61.84        43.27 o                         
 -31   2   1         23.22         20.92        19.63 o                         
 -30   2   1        191.31        179.33        34.96 o                         
 -29   2   1        309.70        290.52        78.16 o                         
 -28   2   1        104.76         91.07        23.96 o                         
 -27   2   1          8.30         23.59        17.20 o                         
 -26   2   1       1174.80       1416.94        74.46 o                         
 -25   2   1       1190.38       1205.20        67.24 o                         
 -24   2   1        365.95        351.33        35.42 o                         
 -23   2   1        257.21        330.07        38.87 o                         
 -22   2   1        136.75        127.84        20.62 o                         
 -21   2   1         41.70         55.17        11.27 o                         
 -20   2   1        361.84        362.10        21.48 o                         
 -19   2   1       1220.42       1107.38        41.80 o                         
 -18   2   1        273.10        312.07        20.98 o                         
 -17   2   1        358.74        380.79        22.36 o                         
 -16   2   1       2712.69       2979.88        86.32 o                         
 -15   2   1         37.54         45.85         8.10 o                         
 -14   2   1       1114.85       1141.87        41.89 o                         
 -13   2   1      15625.14      15726.46       364.31 o                         
 -12   2   1        690.45        756.28        31.84 o                         
 -11   2   1        440.94        486.72        23.34 o                         
 -10   2   1       1087.64       1009.72        36.21 o                         
  -9   2   1       1151.16       1250.90        41.76 o                         
  -8   2   1         65.96         91.43         8.86 o                         
  -7   2   1       3516.17       3071.26        84.87 o                         
  -6   2   1       2535.89       2309.26        66.69 o                         
  -5   2   1       1694.06       1527.28        50.48 o                         
  -3   2   1        542.30        491.68        23.44 o                         
  -2   2   1       5543.65       4950.58       135.57 o                         
  -1   2   1       2669.02       2841.01        85.31 o                         
   0   2   1      21257.52      20321.15       507.05 o                         
   1   2   1      11429.54      10417.02       310.88 o                         
   2   2   1      90836.59      96792.23      6685.89 o                         
   3   2   1        970.24        886.13        37.70 o                         
   4   2   1       3656.27       3342.10        90.28 o                         
   5   2   1     102526.39     109167.10      4120.50 o                         
   6   2   1        486.55        474.88        22.12 o                         
   7   2   1       4596.69       4301.14       104.68 o                         
   8   2   1        121.67         80.77         9.07 o                         
   9   2   1        486.97        461.07        21.45 o                         
  10   2   1       2849.34       2834.67        82.25 o                         
  11   2   1       1246.64       1284.06        43.50 o                         
  12   2   1          3.27          4.72         4.25 o                         
  13   2   1       2342.36       2441.45        73.24 o                         
  14   2   1        891.13       1008.76        41.92 o                         
  15   2   1         69.15         66.43         8.76 o                         
  16   2   1        117.84        135.78        12.84 o                         
  17   2   1       2576.47       2516.97        79.53 o                         
  18   2   1        185.51        190.79        16.96 o                         
  19   2   1          8.06         16.58         7.22 o                         
  20   2   1       1303.44       1192.14        44.07 o                         
  21   2   1        112.44        115.96        15.08 o                         
  22   2   1        544.77        620.60        39.80 o                         
  23   2   1       1096.61       1276.66        81.92 o                         
  24   2   1        121.59         96.20        20.86 o                         
  25   2   1          1.76         -6.27        14.30 o                         
  26   2   1        999.29       1251.40        77.21 o                         
  27   2   1       1154.18       1211.12        68.58 o                         
  28   2   1       1874.82       1821.54        95.80 o                         
  29   2   1        894.28       1087.87        71.13 o                         
  30   2   1         30.47          9.24        17.65 o                         
  31   2   1          0.68          0.60        16.88 o                         
  32   2   1         50.48         76.82        42.69 o                         
 -32   3   1        385.70        420.27        55.57 o                         
 -31   3   1        740.16        915.35       113.73 o                         
 -30   3   1         49.87         60.34        25.21 o                         
 -29   3   1          5.00          9.43        21.24 o                         
 -28   3   1         28.34         -2.36        16.98 o                         
 -27   3   1        267.19        240.59        47.04 o                         
 -26   3   1        604.86        736.95        53.50 o                         
 -25   3   1         16.88         40.77        22.68 o                         
 -24   3   1        311.37        402.42        46.24 o                         
 -23   3   1        299.07        258.24        30.93 o                         
 -22   3   1         87.75         91.78        18.30 o                         
 -21   3   1       3195.19       3290.88       218.80 o                         
 -20   3   1        297.53        330.44        24.10 o                         
 -19   3   1       3742.53       3635.05       104.62 o                         
 -18   3   1        677.96        679.96        30.71 o                         
 -17   3   1        115.97        140.14        13.01 o                         
 -16   3   1        162.97        189.21        16.22 o                         
 -15   3   1          9.34         12.33         6.69 o                         
 -14   3   1         29.40         20.65         6.55 o                         
 -13   3   1       1840.33       2045.60        58.21 o                         
 -12   3   1        152.50        200.56        15.19 o                         
 -11   3   1        721.35        666.08        28.06 o                         
 -10   3   1        772.59       1037.13        39.16 o                         
  -9   3   1       8930.83       8654.09       204.24 o                         
  -8   3   1       1231.62       1124.46        38.97 o                         
  -7   3   1         83.11        135.49        10.53 o                         
  -6   3   1        770.75        616.95        27.67 o                         
  -5   3   1        218.69        227.43        14.75 o                         
  -4   3   1         73.12         74.06        10.11 o                         
  -3   3   1         17.37         32.01         6.36 o                         
  -2   3   1         75.89         51.13         8.37 o                         
  -1   3   1       2101.81       2210.83        67.53 o                         
   0   3   1        232.87        218.01        14.42 o                         
   1   3   1        615.69        626.48        32.28 o                         
   2   3   1       6829.51       6837.71       213.34 o                         
   3   3   1         38.19         23.44         6.09 o                         
   4   3   1       8773.35       8622.91       235.26 o                         
   5   3   1       1465.50       1649.90        63.16 o                         
   6   3   1        123.62        150.30        12.50 o                         
   7   3   1        195.34        283.73        16.96 o                         
   8   3   1          1.92          2.42         2.98 o                         
   9   3   1          7.92         21.38         5.16 o                         
  10   3   1        182.38        202.35        14.02 o                         
  11   3   1      22852.96      24501.17       529.36 o                         
  12   3   1       1534.50       1524.43        52.54 o                         
  13   3   1        103.28         83.11         9.96 o                         
  14   3   1         13.36         44.53         8.44 o                         
  15   3   1        380.15        364.92        21.48 o                         
  16   3   1       1210.98       1256.26        45.43 o                         
  17   3   1       2978.51       3207.50        89.99 o                         
  18   3   1        389.96        369.08        20.95 o                         
  19   3   1         84.11         97.83        12.97 o                         
  20   3   1       2795.74       3044.39       144.97 o                         
  21   3   1          8.23          6.21         8.94 o                         
  22   3   1       1045.11       1052.96        59.38 o                         
  23   3   1       1590.51       1764.07        87.22 o                         
  24   3   1        274.58        250.75        28.70 o                         
  25   3   1        103.82        199.56        31.04 o                         
  26   3   1         24.14         35.70        21.91 o                         
  27   3   1          0.02         12.85        21.89 o                         
  28   3   1        165.77        171.99        30.84 o                         
  29   3   1         22.13         25.64        18.01 o                         
  30   3   1         12.20         31.18        23.17 o                         
  31   3   1        357.68        335.90        93.60 o                         
  32   3   1        105.54         62.45        30.50 o                         
 -30   4   1         69.76         61.53        34.27 o                         
 -29   4   1          7.18         12.18        22.14 o                         
 -28   4   1        343.01        350.13       117.36 o                         
 -27   4   1          0.05        -15.13        17.72 o                         
 -26   4   1        117.63         66.34        47.70 o                         
 -25   4   1        140.93        122.39        29.77 o                         
 -24   4   1         79.06         82.67        20.17 o                         
 -23   4   1          0.45          6.87        13.37 o                         
 -22   4   1        540.06        520.45        40.57 o                         
 -21   4   1       5205.69       6024.50       221.55 o                         
 -20   4   1       3946.39       3894.81       214.26 o                         
 -19   4   1        484.20        485.36        31.54 o                         
 -18   4   1       1285.58       1396.46        61.73 o                         
 -17   4   1       3289.34       3006.83        98.47 o                         
 -16   4   1         31.58         23.01         8.01 o                         
 -15   4   1       6523.91       6439.97       171.58 o                         
 -14   4   1        826.70        817.17        38.19 o                         
 -13   4   1          6.52         22.40         7.02 o                         
 -12   4   1       1308.47       1112.94        38.27 o                         
 -11   4   1       1717.82       1558.80        49.59 o                         
 -10   4   1        976.30       1061.38        38.00 o                         
  -9   4   1        701.24        759.61        30.89 o                         
  -8   4   1       1015.64       1021.79        46.31 o                         
  -7   4   1       2077.16       1996.30        76.26 o                         
  -6   4   1       7776.34       7833.17       235.82 o                         
  -5   4   1        542.68        591.33        30.44 o                         
  -4   4   1        269.56        371.50        23.50 o                         
  -3   4   1       3582.42       3494.25       118.86 o                         
  -2   4   1        116.29        114.88        12.11 o                         
  -1   4   1        192.04        230.06        19.25 o                         
   0   4   1         26.14         43.81         7.67 o                         
   1   4   1       2376.98       2189.67        81.56 o                         
   2   4   1        520.46        576.26        31.46 o                         
   3   4   1       1632.59       1592.41        63.57 o                         
   4   4   1       5598.99       5342.70       170.65 o                         
   5   4   1       7379.49       7658.25       229.47 o                         
   6   4   1        347.90        341.53        21.70 o                         
   7   4   1       2476.20       2340.35        84.60 o                         
   8   4   1        278.06        276.06        18.71 o                         
   9   4   1        174.21        147.39        12.37 o                         
  10   4   1         21.58         48.98         7.37 o                         
  11   4   1        392.22        399.44        21.33 o                         
  12   4   1          1.72          0.38         3.85 o                         
  13   4   1        627.67        644.13        29.84 o                         
  14   4   1        176.50        230.38        16.62 o                         
  15   4   1        349.84        395.79        22.66 o                         
  16   4   1       2986.63       2951.51        86.17 o                         
  17   4   1       4657.90       4894.88       165.72 o                         
  18   4   1          0.01         -6.58         6.58 o                         
  19   4   1       1715.90       1839.73       101.90 o                         
  20   4   1       2974.46       3168.49       203.25 o                         
  21   4   1        175.02        198.36        25.26 o                         
  22   4   1        212.79        167.24        24.38 o                         
  23   4   1        458.69        509.34        37.98 o                         
  24   4   1        993.35        991.02        68.95 o                         
  25   4   1        843.35        864.21        55.45 o                         
  26   4   1        401.86        389.07        83.63 o                         
  27   4   1        195.52        189.47        49.94 o                         
  28   4   1        266.75        225.69        55.44 o                         
  29   4   1         77.52         79.34        31.05 o                         
  30   4   1         21.54          4.35        24.87 o                         
 -29   5   1        109.12        124.34        46.20 o                         
 -28   5   1          0.01         17.44        36.15 o                         
 -27   5   1        801.81        793.88        79.92 o                         
 -26   5   1        313.51        299.23        48.44 o                         
 -25   5   1        442.20        123.89        83.99 o                         
 -24   5   1        168.06         65.11        32.13 o                         
 -23   5   1        637.18        648.25        91.69 o                         
 -22   5   1        475.35        545.83        57.65 o                         
 -21   5   1       1777.70       1741.19        97.51 o                         
 -20   5   1         42.40         26.85        14.52 o                         
 -19   5   1        521.98        531.36        49.54 o                         
 -18   5   1        178.27        174.51        18.97 o                         
 -17   5   1        209.57        194.77        25.12 o                         
 -16   5   1        757.84        734.88        53.30 o                         
 -15   5   1        139.05        107.69        14.18 o                         
 -14   5   1         28.65         26.27         7.38 o                         
 -13   5   1        297.73        280.67        18.43 o                         
 -12   5   1       1702.82       1602.72        57.87 o                         
 -11   5   1        678.57        731.62        33.90 o                         
 -10   5   1        507.39        601.58        32.15 o                         
  -9   5   1       2212.15       2338.73        83.74 o                         
  -8   5   1        346.84        320.00        22.00 o                         
  -7   5   1        138.27        233.72        19.46 o                         
  -6   5   1        721.39        642.17        33.80 o                         
  -5   5   1       1424.94       1392.64        56.99 o                         
  -4   5   1        104.23        150.30        14.96 o                         
  -3   5   1        138.05        119.30        14.09 o                         
  -2   5   1        392.47        468.18        27.31 o                         
  -1   5   1        209.19        190.20        17.81 o                         
   0   5   1        129.79        139.18        19.63 o                         
   1   5   1        880.91        928.55        46.45 o                         
   2   5   1       2216.18       2285.61        84.54 o                         
   3   5   1       1004.88       1050.84        47.62 o                         
   4   5   1       5423.61       5445.61       174.38 o                         
   5   5   1        261.04        295.97        20.83 o                         
   6   5   1       3928.37       3977.54       124.61 o                         
   7   5   1        224.74        274.66        20.32 o                         
   8   5   1        724.55        731.77        33.89 o                         
   9   5   1        145.62        113.69        13.76 o                         
  10   5   1         29.54         17.83         7.11 o                         
  11   5   1       1200.60       1279.25        56.25 o                         
  12   5   1         25.37         12.72         7.67 o                         
  13   5   1       1998.03       1941.10        72.88 o                         
  14   5   1        118.45        127.38        13.06 o                         
  15   5   1        180.85        168.53        16.21 o                         
  16   5   1       1442.55       1287.00        56.29 o                         
  17   5   1       6850.37       6705.63       235.26 o                         
  18   5   1       2911.48       2789.59       178.38 o                         
  19   5   1       4732.52       4992.27       403.41 o                         
  20   5   1       1779.15       1741.05       120.24 o                         
  21   5   1        249.64        226.38        25.64 o                         
  22   5   1         57.72         66.83        17.01 o                         
  23   5   1       1422.34       1271.40       165.85 o                         
  24   5   1         18.56         16.22        14.78 o                         
  25   5   1         10.96          9.98        18.57 o                         
  26   5   1        563.38        502.57        54.75 o                         
  27   5   1          0.00          7.15        20.23 o                         
  28   5   1         27.58         42.35        36.26 o                         
 -26   6   1         27.73          9.34        68.27 o                         
 -25   6   1         80.10         54.10        29.19 o                         
 -24   6   1          0.03         -3.17        18.27 o                         
 -23   6   1          6.39         20.53        21.49 o                         
 -22   6   1         49.02         -3.70        16.83 o                         
 -21   6   1        388.10        340.44       136.44 o                         
 -20   6   1        303.25        417.87        50.49 o                         
 -19   6   1        537.99        675.63        57.08 o                         
 -18   6   1        359.72        442.82        46.49 o                         
 -17   6   1        401.40        592.15        60.71 o                         
 -16   6   1        398.47        463.58        45.99 o                         
 -15   6   1        184.91        202.23        30.46 o                         
 -14   6   1         85.17         99.95        16.86 o                         
 -13   6   1         90.98         95.13        15.75 o                         
 -12   6   1       2738.24       2767.94       184.50 o                         
 -11   6   1        570.04        598.03        41.17 o                         
 -10   6   1       2629.69       2643.73       102.84 o                         
  -9   6   1       6463.47       6493.07       211.88 o                         
  -8   6   1       3516.61       3733.65       162.69 o                         
  -7   6   1        265.76        315.75        23.12 o                         
  -6   6   1       2287.77       2343.72        86.75 o                         
  -5   6   1         74.33         77.50        11.10 o                         
  -4   6   1        397.60        387.05        25.24 o                         
  -3   6   1        828.82        843.21        40.36 o                         
  -2   6   1        644.70        664.03        51.25 o                         
  -1   6   1          1.27          8.20         8.29 o                         
   0   6   1       1760.67       1736.25        92.36 o                         
   1   6   1          8.02         14.43         8.36 o                         
   2   6   1          0.89          4.85         6.19 o                         
   3   6   1       5075.25       4979.84       162.49 o                         
   4   6   1       2264.76       2198.99        82.60 o                         
   5   6   1        575.35        672.71        36.77 o                         
   6   6   1        795.90        719.10        38.54 o                         
   7   6   1       2970.32       3050.58       105.63 o                         
   8   6   1        657.34        627.34        33.84 o                         
   9   6   1       1915.71       1863.03        74.04 o                         
  10   6   1        990.38       1102.06        52.80 o                         
  11   6   1        301.29        300.64        27.24 o                         
  12   6   1       4905.38       5072.56       354.28 o                         
  13   6   1       6181.15       6727.87       347.29 o                         
  14   6   1        109.08        125.81        21.34 o                         
  15   6   1        662.52        782.25        51.75 o                         
  16   6   1        921.36        994.36        61.61 o                         
  17   6   1        666.67        744.73        63.97 o                         
  18   6   1       2029.95       2145.44       122.62 o                         
  19   6   1        240.52        264.45        32.82 o                         
  20   6   1         90.53         77.52        31.61 o                         
  21   6   1       1303.02       1528.62        99.71 o                         
  23   6   1        293.58         46.83        60.83 o                         
  24   6   1         32.68         15.93        26.64 o                         
  25   6   1         46.08         87.69        42.02 o                         
  26   6   1         45.15         57.78        35.42 o                         
 -22   7   1        123.49         30.57        62.49 o                         
 -21   7   1          0.45         -5.89        19.92 o                         
 -19   7   1         94.48         77.17        45.43 o                         
 -18   7   1        145.93         84.27        50.37 o                         
 -17   7   1          6.46         -1.26        14.65 o                         
 -16   7   1         43.07         21.41        21.48 o                         
 -15   7   1        540.21        630.03        58.51 o                         
 -14   7   1        349.26        403.36        40.77 o                         
 -13   7   1        414.94        463.65        41.78 o                         
 -12   7   1        141.71        152.41        23.51 o                         
 -11   7   1          0.58         13.17        16.70 o                         
 -10   7   1        186.30        185.47        25.59 o                         
  -9   7   1        803.64       1000.87        83.71 o                         
  -8   7   1          0.00          7.59        11.18 o                         
  -7   7   1        523.45        520.94        44.60 o                         
  -6   7   1       2194.58       2106.08       221.04 o                         
  -5   7   1        297.34        303.45        48.36 o                         
  -4   7   1        254.77        294.42        41.86 o                         
  -3   7   1         44.50         46.99        16.37 o                         
  -2   7   1        471.17        443.95        48.96 o                         
  -1   7   1         33.66         38.25        15.92 o                         
   0   7   1        120.55        104.86        37.78 o                         
   1   7   1        147.43        171.44        29.32 o                         
   2   7   1        344.70        367.62        43.42 o                         
   3   7   1          1.41         20.82        13.06 o                         
   4   7   1       1576.82       1514.49       232.43 o                         
   5   7   1          8.48         22.05        10.69 o                         
   6   7   1        251.67        243.80        24.20 o                         
   7   7   1        445.97        374.31        30.61 o                         
   8   7   1        194.34        199.04        24.54 o                         
   9   7   1        316.89        358.23        38.01 o                         
  10   7   1        431.96        471.78        39.56 o                         
  11   7   1          5.69         -4.06        12.99 o                         
  12   7   1        163.91        241.14        29.86 o                         
  13   7   1        320.31        356.38        34.45 o                         
  14   7   1        241.16        305.39        35.56 o                         
  15   7   1       1180.94       1228.11        73.93 o                         
  16   7   1          1.35         18.95        23.03 o                         
  17   7   1        167.22        125.75        69.70 o                         
  18   7   1       1456.63       1422.97       105.11 o                         
  19   7   1       1375.50       1350.44       175.90 o                         
  20   7   1          6.43        -15.01        15.01 o                         
  21   7   1         41.72         48.21        26.63 o                         
 -19   8   1         42.58         34.72        27.84 o                         
 -18   8   1         89.47         56.01        30.27 o                         
 -17   8   1        138.56        134.78        38.57 o                         
 -16   8   1        236.45        329.78        76.64 o                         
 -15   8   1        259.56        184.76        78.32 o                         
 -14   8   1        575.66        493.39       177.82 o                         
 -13   8   1         70.65         59.62        20.71 o                         
 -12   8   1        211.62        171.32        45.25 o                         
 -11   8   1        111.24         97.11        21.05 o                         
 -10   8   1         12.76          6.32        18.65 o                         
  -9   8   1         23.53          1.10        28.25 o                         
  -8   8   1          0.00         18.63        17.64 o                         
  -7   8   1        153.31        203.07        32.19 o                         
  -6   8   1       3174.89       3706.45       254.47 o                         
  -5   8   1        571.18        657.96        69.00 o                         
  -4   8   1         21.23         33.41        16.57 o                         
  -3   8   1          2.81          3.87        12.66 o                         
  -2   8   1        914.96       1088.95        90.95 o                         
  -1   8   1        479.27        510.72        75.61 o                         
   0   8   1        941.85       1051.08       103.27 o                         
   1   8   1          8.53         22.12        14.48 o                         
   2   8   1         67.34         84.55        21.24 o                         
   3   8   1        405.16        519.33        54.43 o                         
   4   8   1       1475.10       1685.41       132.71 o                         
   5   8   1        214.65        219.20        32.76 o                         
   6   8   1        194.23        202.63        32.01 o                         
   7   8   1        353.36        312.24        81.42 o                         
   8   8   1         99.13        132.28        35.41 o                         
   9   8   1          0.19        -10.84        18.10 o                         
  10   8   1         16.28         19.05        15.33 o                         
  11   8   1        160.17        199.02        27.40 o                         
  12   8   1        126.14         91.56        28.46 o                         
  13   8   1          0.27         25.65        16.57 o                         
  14   8   1         40.87         74.65        26.73 o                         
  15   8   1         55.44         41.86        18.53 o                         
  16   8   1        176.27        157.66        40.83 o                         
  17   8   1         17.75         20.62        22.12 o                         
  18   8   1        412.55        321.29        63.57 o                         
 -15   9   1        183.41        167.48        48.32 o                         
 -14   9   1        325.55        333.72        64.45 o                         
 -13   9   1        119.54         80.53        54.26 o                         
 -12   9   1        337.67        389.00        69.44 o                         
 -11   9   1          7.07         10.30        16.15 o                         
 -10   9   1         79.73         55.49        45.96 o                         
  -9   9   1         77.50         93.53        24.30 o                         
  -8   9   1          0.01         -3.94        20.20 o                         
  -7   9   1         64.71         83.13        23.13 o                         
  -6   9   1          9.19          6.82        14.51 o                         
  -5   9   1        138.06        173.35        31.26 o                         
  -4   9   1         55.36         59.54        31.67 o                         
  -3   9   1        443.24        556.82        63.01 o                         
  -2   9   1         23.97         21.45        18.32 o                         
  -1   9   1         88.44        125.26        25.60 o                         
   0   9   1       1376.38       1435.80       118.66 o                         
   1   9   1         66.49        100.24        26.98 o                         
   2   9   1         14.24         20.24        14.97 o                         
   3   9   1          0.63         -3.46        14.15 o                         
   4   9   1          2.85         22.29        16.08 o                         
   5   9   1         60.83         62.18        20.33 o                         
   6   9   1        289.04        319.41        41.78 o                         
   7   9   1        435.66        539.93        63.49 o                         
   8   9   1         17.55         19.72        16.48 o                         
   9   9   1        125.35        108.77        33.99 o                         
  10   9   1         27.53         42.31        31.03 o                         
  11   9   1          1.81          4.43        18.87 o                         
  12   9   1        168.70        177.00        48.40 o                         
  13   9   1          3.65        -13.15        41.07 o                         
  14   9   1        168.75        183.00        68.97 o                         
  15   9   1         64.35         71.60        38.57 o                         
  -6  10   1         86.92         55.25        52.57 o                         
  -5  10   1         71.02         61.78        36.04 o                         
  -4  10   1          1.12         39.67        33.03 o                         
  -3  10   1        268.52        273.10        57.92 o                         
  -2  10   1         53.04         94.91        41.32 o                         
  -1  10   1         16.73         54.97        29.80 o                         
   0  10   1        269.79        236.28        38.69 o                         
   1  10   1         13.38         18.90        26.22 o                         
   2  10   1         16.73         17.75        33.14 o                         
   3  10   1        313.41        358.62        66.89 o                         
   4  10   1        143.09        148.79        45.81 o                         
   5  10   1         42.57         29.23        32.58 o                         
 -33   0   2          5.15         26.61        32.97 o                         
 -32   0   2        957.55        977.52       106.42 o                         
 -31   0   2        391.51        407.28        50.45 o                         
 -30   0   2        925.65        945.53        78.66 o                         
 -29   0   2        187.43        268.09        46.75 o                         
 -28   0   2       1222.21       1576.74       140.69 o                         
 -27   0   2        613.35        719.14        86.69 o                         
 -26   0   2          1.65         44.23        27.27 o                         
 -25   0   2         72.39         61.25        25.05 o                         
 -24   0   2       1105.36       1102.41        84.30 o                         
 -23   0   2       2967.91       3282.29       186.50 o                         
 -22   0   2        184.86        181.39        30.55 o                         
 -21   0   2         40.29         28.50        16.24 o                         
 -20   0   2       7135.52       7461.69       287.77 o                         
 -19   0   2         38.92         47.02        13.43 o                         
 -18   0   2       2054.83       1821.42       104.67 o                         
 -17   0   2      11309.45      11043.80       413.83 o                         
 -16   0   2        801.69        723.49        48.93 o                         
 -15   0   2         42.09         47.18        11.74 o                         
 -14   0   2       1200.93       1119.68        65.12 o                         
 -13   0   2        415.90        467.94        32.10 o                         
 -12   0   2        108.26        133.00        17.47 o                         
 -11   0   2      25849.43      27908.58       838.09 o                         
 -10   0   2       1803.49       1557.97        67.15 o                         
  -9   0   2         41.43         42.17         8.86 o                         
  -8   0   2       5175.27       4188.30       158.02 o                         
  -7   0   2       1515.24       1378.40        66.94 o                         
  -6   0   2       2204.44       1915.20        77.84 o                         
  -5   0   2      40097.79      37739.16      1329.76 o                         
  -4   0   2        178.20        210.00        20.76 o                         
  -3   0   2         32.20         30.13         8.70 o                         
   3   0   2       1084.74        789.52        43.64 o                         
   4   0   2      72284.02      71687.68      3520.65 o                         
   5   0   2       2633.18       2207.82        97.63 o                         
   6   0   2        501.95        480.45        38.22 o                         
   7   0   2       3994.12       4283.18       152.87 o                         
   8   0   2       3291.46       2882.03       125.17 o                         
   9   0   2       2401.67       2298.90        98.19 o                         
  10   0   2       2551.59       2580.95       107.18 o                         
  11   0   2       5313.48       5208.99       176.90 o                         
  12   0   2       8574.47       8533.73       272.56 o                         
  13   0   2       6913.87       6015.88       215.58 o                         
  14   0   2          3.23          6.10         6.85 o                         
  15   0   2         64.83         47.92        11.88 o                         
  17   0   2       1181.16       1143.76        66.34 o                         
  18   0   2       2289.81       2186.62       110.53 o                         
  19   0   2       3938.00       3875.51       168.50 o                         
  20   0   2        671.64        729.54        51.21 o                         
  21   0   2        730.57        684.93        65.60 o                         
  22   0   2        166.98        134.12        36.16 o                         
  23   0   2        580.09        661.18        61.55 o                         
  24   0   2        319.09        402.21        46.74 o                         
  25   0   2       2167.33       2478.10       188.10 o                         
  26   0   2         29.42         63.14        23.00 o                         
  27   0   2        238.99        269.17        69.50 o                         
  28   0   2        267.86        298.19        66.49 o                         
  29   0   2        320.18        258.29        44.16 o                         
  30   0   2         20.99         13.07        23.00 o                         
  31   0   2        212.41        191.19        35.86 o                         
  32   0   2         24.44         33.74        41.05 o                         
  33   0   2         50.38         77.78        32.32 o                         
 -33   1   2         25.05         22.45        22.65 o                         
 -32   1   2         49.02         62.27        23.79 o                         
 -31   1   2         30.93         11.26        18.55 o                         
 -30   1   2        613.16        613.93        58.34 o                         
 -29   1   2         96.19        164.31        29.12 o                         
 -28   1   2        650.80        702.73        49.55 o                         
 -27   1   2        580.22        676.14        44.81 o                         
 -26   1   2        224.09        226.01        27.02 o                         
 -25   1   2        366.08        404.05        39.38 o                         
 -24   1   2       1102.55       1264.29        67.51 o                         
 -23   1   2       1279.22       1440.90        73.95 o                         
 -22   1   2        744.38        827.32        52.38 o                         
 -21   1   2          0.98          1.52         7.57 o                         
 -20   1   2       3315.34       2977.86       116.35 o                         
 -19   1   2          7.04         10.66         6.41 o                         
 -18   1   2         23.56         31.25         8.78 o                         
 -17   1   2          0.36          8.06         5.50 o                         
 -16   1   2        225.84        211.66        15.68 o                         
 -15   1   2         85.20         86.36        10.58 o                         
 -14   1   2         92.25        157.44        12.63 o                         
 -13   1   2         74.27         96.12        10.14 o                         
 -12   1   2         27.16         25.24         6.68 o                         
 -11   1   2       2120.86       2160.58        61.79 o                         
 -10   1   2        603.98        542.09        25.08 o                         
  -9   1   2        111.23         96.89        10.41 o                         
  -8   1   2      10470.18       9821.80       237.91 o                         
  -7   1   2       1513.71       1322.49        41.49 o                         
  -6   1   2       3319.32       2951.90        82.73 o                         
  -5   1   2      17048.76      16376.68       355.40 o                         
  -4   1   2       4586.96       3932.19       101.63 o                         
  -3   1   2        846.41        713.57        28.04 o                         
  -1   1   2        528.26        480.17        22.62 o                         
   0   1   2        372.06        301.23        17.06 o                         
   2   1   2       1975.33       1658.39        50.02 o                         
   3   1   2       1061.25        962.74        34.39 o                         
   4   1   2       3092.66       2577.65        67.17 o                         
   5   1   2         58.06         55.43         6.71 o                         
   6   1   2       2765.45       2532.87        70.25 o                         
   7   1   2      66801.55      67660.00      1529.68 o                         
   8   1   2        773.66        796.55        31.41 o                         
   9   1   2         49.33         52.58         7.47 o                         
  10   1   2        868.60        759.10        31.67 o                         
  11   1   2          0.06         -0.18         3.06 o                         
  12   1   2        145.33        183.16        13.71 o                         
  13   1   2       1000.01       1197.76        39.63 o                         
  14   1   2        606.16        654.37        32.21 o                         
  15   1   2        638.08        699.15        31.15 o                         
  16   1   2        839.56        896.12        35.72 o                         
  17   1   2        410.51        442.61        23.94 o                         
  18   1   2         28.32         38.58         9.07 o                         
  19   1   2        796.84        902.23        39.45 o                         
  20   1   2          0.03         10.75         7.55 o                         
  21   1   2        987.02        883.00        48.37 o                         
  22   1   2      13276.59      13493.79       506.95 o                         
  23   1   2        927.17       1005.59        63.64 o                         
  24   1   2        621.31        722.53        51.01 o                         
  25   1   2       3530.55       4023.16       192.70 o                         
  26   1   2         56.99         47.85        16.68 o                         
  27   1   2         85.42         97.81        26.00 o                         
  28   1   2         93.74         90.17        20.01 o                         
  29   1   2        531.93        493.59        43.18 o                         
  30   1   2        225.80        213.63        32.61 o                         
  31   1   2         30.86         23.14        18.59 o                         
  32   1   2        115.12        137.18        48.08 o                         
  33   1   2       1062.51        803.12        97.12 o                         
 -33   2   2          2.50         11.57        31.01 o                         
 -32   2   2         33.11         27.66        22.96 o                         
 -31   2   2        559.39        369.07        87.47 o                         
 -30   2   2         50.48         31.25        27.96 o                         
 -29   2   2          0.12          7.91        16.22 o                         
 -28   2   2       1300.97       1336.96        78.83 o                         
 -27   2   2          2.05        -10.61        13.73 o                         
 -26   2   2        102.79         92.08        21.62 o                         
 -25   2   2       2992.40       3072.66       145.40 o                         
 -24   2   2        863.27       1012.55        67.07 o                         
 -23   2   2        179.31        227.45        27.73 o                         
 -22   2   2         15.61         21.54        11.66 o                         
 -21   2   2        111.96         92.15        14.59 o                         
 -20   2   2         69.62         34.70         8.75 o                         
 -19   2   2         96.93         94.65        11.05 o                         
 -18   2   2        153.08        135.09        14.05 o                         
 -17   2   2       2009.06       2279.58        65.05 o                         
 -16   2   2       2257.18       2391.14        73.47 o                         
 -15   2   2        819.15        793.95        34.31 o                         
 -14   2   2       4221.60       4491.44       120.01 o                         
 -13   2   2        152.91        147.96        14.59 o                         
 -12   2   2        279.49        291.56        17.85 o                         
 -11   2   2       5035.46       5699.44       140.92 o                         
 -10   2   2       1912.44       1876.05        56.81 o                         
  -9   2   2        320.54        233.30        15.09 o                         
  -8   2   2       3751.93       3654.32        96.08 o                         
  -7   2   2        103.69        117.20         9.95 o                         
  -6   2   2       1616.36       1387.64        44.19 o                         
  -5   2   2      35894.00      35862.82       825.85 o                         
  -4   2   2        498.10        402.96        20.51 o                         
  -3   2   2       1091.03        897.18        33.31 o                         
  -2   2   2      50613.08      52615.39      1401.87 o                         
  -1   2   2        772.49        776.00        31.08 o                         
   0   2   2        136.02         87.04         8.68 o                         
   1   2   2      41518.29      41517.05      1139.66 o                         
   2   2   2      14646.63      13501.88       361.26 o                         
   3   2   2      10105.64       9130.68       212.36 o                         
   4   2   2       2415.16       2170.57        64.86 o                         
   5   2   2       7200.98       6711.25       158.70 o                         
   6   2   2       1465.95       1253.70        41.50 o                         
   7   2   2      18593.13      18851.78       419.75 o                         
   8   2   2       1580.07       1434.56        45.11 o                         
   9   2   2        347.73        392.06        21.05 o                         
  10   2   2       2777.71       3153.58        88.66 o                         
  11   2   2        492.61        391.50        19.55 o                         
  12   2   2        817.51        928.36        34.56 o                         
  13   2   2       4932.52       5206.80       132.21 o                         
  14   2   2       2588.17       2415.98        80.51 o                         
  15   2   2        632.72        633.18        27.97 o                         
  16   2   2       1980.53       1864.33        65.49 o                         
  17   2   2         38.23         47.38         8.23 o                         
  18   2   2         19.89         16.79         6.70 o                         
  19   2   2        620.12        607.87        32.00 o                         
  20   2   2         63.63         44.43        10.38 o                         
  21   2   2        187.49        161.95        18.04 o                         
  22   2   2       1241.76       1543.91        77.05 o                         
  23   2   2          2.70         -0.68         9.82 o                         
  24   2   2         72.63         74.13        15.93 o                         
  25   2   2        159.41        258.48        38.38 o                         
  26   2   2        499.37        548.23        40.62 o                         
  27   2   2        341.94        324.68        39.11 o                         
  28   2   2          9.60         48.75        23.59 o                         
  29   2   2        100.85         65.59        19.31 o                         
  30   2   2        186.60        152.38        35.65 o                         
  31   2   2        119.66        105.47        27.83 o                         
  32   2   2         25.37         41.10        27.85 o                         
 -32   3   2         56.85         56.12        44.80 o                         
 -31   3   2        108.72        151.07        39.54 o                         
 -30   3   2          7.33         23.08        22.65 o                         
 -29   3   2         28.02         40.59        25.23 o                         
 -28   3   2        169.47        163.23        61.13 o                         
 -27   3   2         16.37         21.11        23.34 o                         
 -26   3   2       1775.61       2210.46       126.76 o                         
 -25   3   2        413.61        513.74        52.78 o                         
 -24   3   2        623.92        826.48        63.52 o                         
 -23   3   2       3008.39       3626.73       152.68 o                         
 -22   3   2         80.72         89.41        17.55 o                         
 -21   3   2        959.63       1002.66        74.53 o                         
 -20   3   2        284.07        349.19        24.10 o                         
 -19   3   2       1163.98       1068.34        41.90 o                         
 -18   3   2        569.85        608.23        29.00 o                         
 -17   3   2        527.91        550.34        28.59 o                         
 -16   3   2        727.03        763.88        32.76 o                         
 -15   3   2         12.96         13.26         5.97 o                         
 -14   3   2       4154.76       4452.98       121.07 o                         
 -13   3   2         59.53         58.26         8.50 o                         
 -12   3   2        278.50        247.99        15.76 o                         
 -11   3   2       2264.80       2223.60        67.72 o                         
 -10   3   2          4.51          8.38         3.94 o                         
  -9   3   2        314.54        364.19        18.62 o                         
  -8   3   2        444.59        491.26        22.91 o                         
  -7   3   2         22.07         22.98         4.93 o                         
  -6   3   2       1315.41       1261.44        44.99 o                         
  -5   3   2       1034.23       1130.12        40.78 o                         
  -4   3   2        827.02        766.36        31.68 o                         
  -3   3   2       1922.14       1753.74        56.06 o                         
  -2   3   2         11.01         38.54         6.02 o                         
  -1   3   2        670.67        600.33        27.43 o                         
   0   3   2       2110.38       2100.46        65.13 o                         
   1   3   2       2267.45       2199.45        82.00 o                         
   2   3   2        788.80        829.71        37.97 o                         
   3   3   2        139.26        147.87        13.63 o                         
   4   3   2      24507.66      25511.97       697.35 o                         
   5   3   2        353.81        354.45        22.20 o                         
   6   3   2        482.86        509.45        24.04 o                         
   7   3   2      12325.11      12597.85       287.02 o                         
   8   3   2         61.24         64.51         8.19 o                         
   9   3   2        430.07        495.77        24.55 o                         
  10   3   2       2112.30       2034.94        61.29 o                         
  11   3   2         94.46        133.22        11.29 o                         
  12   3   2       4084.86       3990.72       110.30 o                         
  13   3   2       6244.78       6337.00       160.98 o                         
  14   3   2         31.66         25.12         6.63 o                         
  15   3   2       1683.24       1659.08        54.47 o                         
  16   3   2        180.32        159.44        14.91 o                         
  17   3   2       1628.42       1666.94        56.13 o                         
  18   3   2       1949.97       2121.27        67.35 o                         
  19   3   2       1966.87       1828.84        88.14 o                         
  20   3   2          0.96         -4.07         6.86 o                         
  21   3   2        325.80        455.34        38.12 o                         
  22   3   2       1680.60       1827.45        94.60 o                         
  23   3   2        273.73        311.52        31.33 o                         
  24   3   2        109.36        131.17        23.88 o                         
  25   3   2       1405.81       1848.05       105.16 o                         
  26   3   2        277.68        277.68        32.35 o                         
  27   3   2        175.53        179.79        46.60 o                         
  28   3   2        325.94        239.48        82.65 o                         
  29   3   2         47.77         14.43        17.49 o                         
  30   3   2        125.24        121.11        48.22 o                         
  31   3   2         12.11         12.14        35.04 o                         
  32   3   2         10.57         -3.10        24.47 o                         
 -31   4   2        956.08        761.50        98.33 o                         
 -30   4   2        216.50        201.32        58.63 o                         
 -29   4   2        326.58        368.90        63.84 o                         
 -28   4   2          0.44         28.24        24.76 o                         
 -27   4   2        256.46        273.21        76.59 o                         
 -26   4   2        873.06       1077.52        93.10 o                         
 -25   4   2        936.59       1015.20       135.15 o                         
 -24   4   2         34.84         15.58        15.76 o                         
 -23   4   2        906.95        990.92        59.25 o                         
 -22   4   2        632.00        693.64        52.09 o                         
 -21   4   2        230.64        281.03        27.12 o                         
 -20   4   2       3493.84       3545.45       205.33 o                         
 -19   4   2        638.14        600.72        33.45 o                         
 -18   4   2       1165.07       1277.37        58.99 o                         
 -17   4   2        578.25        587.17        29.08 o                         
 -16   4   2       3886.83       3974.92       122.60 o                         
 -15   4   2        121.51        130.94        12.80 o                         
 -14   4   2        523.30        616.14        28.11 o                         
 -13   4   2         28.37         53.76         9.79 o                         
 -12   4   2        857.30        976.51        34.99 o                         
 -11   4   2          0.59          1.40         3.60 o                         
 -10   4   2         39.31         60.50         8.92 o                         
  -9   4   2        194.86        225.22        16.42 o                         
  -8   4   2        740.16        792.02        33.89 o                         
  -7   4   2       2398.30       2362.13        82.88 o                         
  -6   4   2       1086.22       1179.61        49.57 o                         
  -5   4   2        641.46        674.88        34.13 o                         
  -4   4   2        738.82        678.17        35.36 o                         
  -3   4   2         49.91         57.16         9.21 o                         
  -2   4   2       1388.23       1254.70        56.82 o                         
  -1   4   2         32.55         26.50         5.18 o                         
   0   4   2       3419.58       3381.92       117.18 o                         
   1   4   2         23.98         14.94        11.20 o                         
   2   4   2        446.09        435.48        27.01 o                         
   3   4   2        614.70        676.45        33.99 o                         
   4   4   2       1737.76       1691.02        67.84 o                         
   5   4   2       3837.08       3905.59       128.85 o                         
   6   4   2         56.67         26.32         7.14 o                         
   7   4   2       1122.10       1083.77        44.71 o                         
   8   4   2        548.00        534.31        28.51 o                         
   9   4   2        526.95        441.36        22.48 o                         
  10   4   2        372.88        371.00        20.27 o                         
  11   4   2        218.36        238.26        15.95 o                         
  12   4   2       1065.25       1162.04        43.81 o                         
  13   4   2       3036.57       3064.27        89.35 o                         
  14   4   2         11.11         24.71         6.71 o                         
  15   4   2         20.66         20.99         7.38 o                         
  16   4   2       6784.05       6887.26       188.62 o                         
  17   4   2        836.66        798.77        37.03 o                         
  18   4   2          2.23         -8.22        11.30 o                         
  19   4   2       3442.86       3540.40       190.97 o                         
  20   4   2        342.29        351.24        28.48 o                         
  21   4   2        662.03        805.19        49.47 o                         
  22   4   2        611.68        533.52        40.53 o                         
  23   4   2        328.87        289.02        33.75 o                         
  24   4   2       1323.83       1572.28       100.23 o                         
  25   4   2        305.56        306.89        84.20 o                         
  26   4   2         17.90         -5.76        16.38 o                         
  27   4   2        149.67        140.75        33.96 o                         
  28   4   2          1.16          7.93        17.14 o                         
  29   4   2          4.57         18.32        36.11 o                         
  30   4   2         71.16        103.73        49.97 o                         
 -29   5   2          1.67         40.44        34.31 o                         
 -28   5   2          7.54        -28.81        28.81 o                         
 -27   5   2        142.24        180.42        66.99 o                         
 -26   5   2          3.53         27.54        19.80 o                         
 -25   5   2         51.11         36.83        18.38 o                         
 -24   5   2          0.23         -1.22        14.38 o                         
 -23   5   2        817.91        796.71       123.16 o                         
 -22   5   2          7.73         21.52        15.73 o                         
 -21   5   2        705.59        664.50        73.32 o                         
 -20   5   2        203.02        293.66        33.82 o                         
 -19   5   2        693.49        698.32        73.79 o                         
 -18   5   2       1365.08       1305.30        80.73 o                         
 -17   5   2         53.42         52.60        12.37 o                         
 -16   5   2        874.75        776.26        43.29 o                         
 -15   5   2       2264.83       2032.96        69.50 o                         
 -14   5   2         32.24         38.86         8.12 o                         
 -13   5   2       2831.52       2679.21        80.71 o                         
 -12   5   2       3967.03       4252.79       129.80 o                         
 -11   5   2       3066.30       3309.92       112.53 o                         
 -10   5   2       1177.13       1159.75        50.53 o                         
  -9   5   2        552.97        556.58        30.01 o                         
  -8   5   2       2876.49       3075.79       100.40 o                         
  -7   5   2        124.24         90.93        11.40 o                         
  -6   5   2       3035.25       3099.50       107.96 o                         
  -5   5   2         64.56         82.43        11.26 o                         
  -4   5   2        717.67        593.35        31.73 o                         
  -3   5   2       1418.13       1541.60        62.96 o                         
  -2   5   2       1801.80       2029.29        76.10 o                         
  -1   5   2        942.90        813.13        53.10 o                         
   0   5   2        985.75        964.89        45.69 o                         
   1   5   2          2.29          8.34         5.24 o                         
   2   5   2       3650.31       3842.85       128.10 o                         
   3   5   2        944.47        920.23        43.46 o                         
   4   5   2       1101.19       1213.19        54.07 o                         
   5   5   2         51.11         70.85         9.76 o                         
   6   5   2        524.90        513.04        29.90 o                         
   7   5   2        213.07        205.10        17.40 o                         
   8   5   2        459.50        494.63        29.67 o                         
   9   5   2       3092.43       3165.84       101.31 o                         
  10   5   2       2726.35       2742.63        98.91 o                         
  11   5   2        258.88        274.37        19.50 o                         
  12   5   2        793.68        757.34        39.15 o                         
  13   5   2       1869.05       1759.85        64.04 o                         
  14   5   2       2353.98       2051.70       114.05 o                         
  15   5   2       2974.22       2824.68       130.67 o                         
  16   5   2       2973.47       3061.63       121.97 o                         
  17   5   2       1152.36       1138.06        69.56 o                         
  18   5   2        966.62        987.08        65.17 o                         
  19   5   2       1695.30       1796.69       190.90 o                         
  20   5   2       1574.31       1634.69        84.31 o                         
  21   5   2         40.62         62.52        16.95 o                         
  22   5   2        574.38        505.81        45.59 o                         
  23   5   2        118.68         98.92        27.59 o                         
  24   5   2        300.47        292.81        63.62 o                         
  25   5   2         27.84         35.97        29.52 o                         
  26   5   2          3.79         46.81        33.32 o                         
  27   5   2          4.73        -22.97        24.97 o                         
  28   5   2        863.14        828.88        75.39 o                         
 -26   6   2          4.83         29.12        34.80 o                         
 -25   6   2        163.10         66.47        75.33 o                         
 -23   6   2         52.95         17.69        24.57 o                         
 -22   6   2         78.16         20.66        18.75 o                         
 -21   6   2        116.31        116.15        52.39 o                         
 -20   6   2        510.36        560.04        56.32 o                         
 -19   6   2        750.09        822.62        68.82 o                         
 -18   6   2       1243.36       1474.72        89.29 o                         
 -17   6   2        350.23        450.45        45.33 o                         
 -16   6   2         54.38         64.46        22.06 o                         
 -15   6   2        646.71        777.86        72.53 o                         
 -14   6   2        129.82        138.81        19.11 o                         
 -13   6   2         68.28         87.03        15.64 o                         
 -12   6   2       2780.70       2974.50       176.06 o                         
 -11   6   2        385.79        403.32        29.71 o                         
 -10   6   2       3437.31       3494.41       164.73 o                         
  -9   6   2       1357.99       1536.87        71.02 o                         
  -8   6   2        461.58        498.87        31.83 o                         
  -7   6   2        207.08        215.35        18.49 o                         
  -6   6   2        672.41        724.58        37.84 o                         
  -5   6   2         51.65         58.13        10.25 o                         
  -4   6   2        151.72        155.84        16.46 o                         
  -3   6   2       2090.22       2063.45        78.49 o                         
  -2   6   2         16.24         12.06         8.00 o                         
  -1   6   2        627.76        644.98        47.13 o                         
   0   6   2         80.16         94.96        16.53 o                         
   1   6   2          0.00          5.05         7.32 o                         
   2   6   2        739.87        693.70        35.27 o                         
   3   6   2        525.09        516.61        29.42 o                         
   4   6   2        331.41        330.29        22.55 o                         
   5   6   2       1225.32       1296.12        55.84 o                         
   6   6   2       2324.57       2484.49        92.23 o                         
   7   6   2        350.88        328.86        21.56 o                         
   8   6   2        253.09        275.94        20.58 o                         
   9   6   2        217.35        286.55        24.68 o                         
  10   6   2        636.16        644.41        37.30 o                         
  11   6   2         40.84         51.47        13.38 o                         
  12   6   2       3377.04       3205.17       234.82 o                         
  13   6   2       1101.67       1167.10        64.58 o                         
  14   6   2        869.74        949.59        56.67 o                         
  15   6   2        270.02        291.68        33.64 o                         
  16   6   2        217.38        287.08        30.43 o                         
  17   6   2         68.66         68.88        30.02 o                         
  18   6   2        123.34         83.37        22.93 o                         
  19   6   2       1361.49       1566.63        92.63 o                         
  20   6   2          0.05          9.66        19.71 o                         
  21   6   2         92.99         31.55        27.45 o                         
  23   6   2          3.29          5.77        19.40 o                         
  24   6   2        346.35        113.61       188.63 o                         
  25   6   2         66.08          1.80        35.19 o                         
  26   6   2        108.07         36.27        59.58 o                         
 -22   7   2        107.27         25.29        26.15 o                         
 -21   7   2          0.98         -3.63        23.76 o                         
 -20   7   2         73.37         31.95        46.09 o                         
 -19   7   2          9.71         24.78        66.11 o                         
 -18   7   2          0.84         20.83        27.03 o                         
 -17   7   2        130.62        101.87        49.23 o                         
 -16   7   2          7.62          9.53        16.59 o                         
 -15   7   2         55.73         86.29        31.31 o                         
 -14   7   2         33.20         19.06        22.90 o                         
 -13   7   2         54.43         75.12        18.44 o                         
 -12   7   2        180.14        250.08        35.64 o                         
 -11   7   2        307.33        333.77        39.49 o                         
 -10   7   2       2812.91       2861.42       150.63 o                         
  -9   7   2       1847.45       2083.18       162.02 o                         
  -8   7   2         10.68          2.10        11.39 o                         
  -7   7   2        230.23        251.18        25.11 o                         
  -6   7   2       1197.80       1114.74        99.30 o                         
  -5   7   2        378.65        316.64        44.22 o                         
  -4   7   2       4963.05       5669.53       372.73 o                         
  -3   7   2        102.79        138.80        25.58 o                         
  -2   7   2        180.88        175.64        33.82 o                         
  -1   7   2          1.64          8.47        12.26 o                         
   0   7   2          2.56         22.96        14.40 o                         
   1   7   2        477.06        545.86        61.45 o                         
   2   7   2        334.94        360.64        48.15 o                         
   3   7   2       1424.10       1454.27       114.35 o                         
   4   7   2         22.95         18.26        10.62 o                         
   5   7   2          0.58          7.84        10.26 o                         
   6   7   2        188.04        210.22        23.97 o                         
   7   7   2        881.15        902.44        54.02 o                         
   8   7   2         23.11          5.81        11.97 o                         
   9   7   2         18.23         28.37        13.87 o                         
  10   7   2         49.53         55.95        16.91 o                         
  11   7   2        192.14        214.01        28.95 o                         
  12   7   2         35.91         35.93        14.97 o                         
  13   7   2         19.86         16.16        17.76 o                         
  14   7   2        969.23       1101.83        71.96 o                         
  15   7   2         38.89         39.50        22.28 o                         
  16   7   2        670.44        624.40       130.13 o                         
  17   7   2        707.67        626.50       194.66 o                         
  18   7   2        140.84         96.58        47.08 o                         
  19   7   2         10.34          8.69        20.08 o                         
  20   7   2        689.73        143.44       212.13 o                         
  22   7   2        208.43         30.81        49.31 o                         
 -18   8   2         33.40         58.72        32.18 o                         
 -17   8   2          7.76         11.04        19.97 o                         
 -16   8   2        183.81        183.42        43.28 o                         
 -15   8   2        390.04        297.81        87.42 o                         
 -14   8   2        254.20        254.95        92.18 o                         
 -13   8   2          0.00        -20.79        31.27 o                         
 -12   8   2         85.97        115.92        24.54 o                         
 -11   8   2         43.86         52.40        23.64 o                         
 -10   8   2       1219.39       1188.48       164.57 o                         
  -9   8   2         52.91         32.85        15.49 o                         
  -8   8   2         36.01         55.05        22.41 o                         
  -7   8   2         59.37        117.03        25.47 o                         
  -6   8   2         49.52         47.55        18.38 o                         
  -5   8   2        595.79        685.84        88.65 o                         
  -4   8   2       4955.16       5798.85       355.16 o                         
  -3   8   2        135.09        169.31        30.18 o                         
  -2   8   2         46.05         40.76        17.35 o                         
  -1   8   2        120.23        143.41        36.41 o                         
   0   8   2         60.74         74.43        24.06 o                         
   1   8   2         32.48         32.89        15.59 o                         
   2   8   2        944.93       1193.56        98.33 o                         
   3   8   2        109.82        155.96        27.53 o                         
   4   8   2         56.64         59.19        21.49 o                         
   5   8   2        347.83        404.14        46.51 o                         
   6   8   2        805.69        937.76        81.60 o                         
   7   8   2         48.65         22.12        16.12 o                         
   8   8   2        347.77        387.73        78.10 o                         
   9   8   2         20.35         22.27        14.63 o                         
  10   8   2         46.04         33.79        18.62 o                         
  11   8   2          5.14          8.47        15.71 o                         
  12   8   2        371.03        350.83        46.87 o                         
  13   8   2          7.06         17.35        15.91 o                         
  14   8   2       1355.48       1289.09       196.80 o                         
  15   8   2        162.61        109.53        46.42 o                         
  16   8   2        119.81        150.74        40.42 o                         
  17   8   2       2071.91       2129.85       223.03 o                         
  18   8   2        557.96        379.68        66.50 o                         
  19   8   2        134.02         30.54        27.93 o                         
 -15   9   2          3.86        -15.14        39.26 o                         
 -14   9   2        216.78        229.04        53.55 o                         
 -13   9   2        280.99        304.71        59.60 o                         
 -12   9   2        221.93        201.79        48.96 o                         
 -11   9   2          3.35         25.32        33.75 o                         
 -10   9   2         97.64        103.89        28.42 o                         
  -9   9   2          5.34          6.36        19.92 o                         
  -8   9   2        504.78        563.52        59.22 o                         
  -7   9   2         27.50         44.89        22.96 o                         
  -6   9   2        125.73        200.26        35.41 o                         
  -5   9   2          5.15         -7.53        17.69 o                         
  -4   9   2        484.12        555.68        57.96 o                         
  -3   9   2         96.45        131.51        29.99 o                         
  -2   9   2          1.90         14.14        14.21 o                         
  -1   9   2        691.19        712.40        73.69 o                         
   0   9   2        108.03        107.48        27.70 o                         
   1   9   2          0.99         17.51        15.03 o                         
   2   9   2         28.02         38.87        17.50 o                         
   3   9   2        292.73        312.23        46.94 o                         
   4   9   2         19.04         11.54        19.36 o                         
   5   9   2        348.32        408.36        48.09 o                         
   6   9   2         25.09         26.71        16.83 o                         
   7   9   2          1.40          7.75        14.41 o                         
   8   9   2         74.71         51.69        23.73 o                         
   9   9   2        162.18        147.25        32.79 o                         
  10   9   2        138.06        191.55        57.19 o                         
  11   9   2        177.67        262.43        57.06 o                         
  12   9   2          1.00         18.52        46.31 o                         
  13   9   2         49.13         58.16        35.21 o                         
  14   9   2        667.22        825.56       110.09 o                         
  15   9   2         29.09         25.60        32.78 o                         
  -5  10   2        558.99        411.74        70.39 o                         
  -4  10   2          0.24         -2.57        26.88 o                         
  -3  10   2        107.80        110.39        40.38 o                         
  -2  10   2        206.76        182.26        47.58 o                         
  -1  10   2          8.30         16.31        26.73 o                         
   0  10   2        444.71        408.77        56.57 o                         
   1  10   2        263.03        248.05        40.69 o                         
   2  10   2         31.63          0.00        30.14 o                         
   3  10   2         38.62         49.08        36.11 o                         
   4  10   2         38.55         63.06        38.03 o                         
   5  10   2        144.86         90.73        40.53 o                         
 -33   1   3          7.44         10.17        28.13 o                         
 -32   1   3         17.17         15.35        31.66 o                         
 -31   1   3        276.02        346.84        41.69 o                         
 -30   1   3        695.93        899.64        58.72 o                         
 -29   1   3        793.72        798.96        49.95 o                         
 -28   1   3        334.90        451.43        36.49 o                         
 -27   1   3        314.88        329.30        32.26 o                         
 -26   1   3          2.30         -6.16        13.12 o                         
 -25   1   3          4.07         -1.22        12.96 o                         
 -24   1   3          5.07         24.09        13.81 o                         
 -23   1   3        173.57        199.22        23.16 o                         
 -22   1   3        169.33        152.92        21.28 o                         
 -21   1   3        726.99        624.19        42.88 o                         
 -20   1   3        120.78         92.84        13.62 o                         
 -19   1   3        383.99        345.97        21.03 o                         
 -18   1   3       2035.40       2089.41        70.88 o                         
 -17   1   3        127.23        124.47        12.75 o                         
 -16   1   3        389.44        441.33        26.89 o                         
 -15   1   3       5050.97       5344.39       127.66 o                         
 -14   1   3         33.31         20.17         5.67 o                         
 -13   1   3       1014.25        973.27        35.20 o                         
 -12   1   3        665.12        638.50        28.46 o                         
 -11   1   3        871.69        753.61        31.49 o                         
 -10   1   3       1054.40       1146.36        39.52 o                         
  -9   1   3       1744.29       1842.47        54.13 o                         
  -8   1   3         89.40        104.34        10.16 o                         
  -7   1   3         92.11         84.76         8.81 o                         
  -6   1   3       7059.97       6096.89       151.08 o                         
  -5   1   3        140.38        108.57        10.99 o                         
  -4   1   3        325.48        284.27        16.98 o                         
  -3   1   3        495.93        374.28        19.99 o                         
  -2   1   3       5606.14       4761.34       117.75 o                         
  -1   1   3        735.76        705.35        27.69 o                         
   0   1   3        467.06        359.57        17.55 o                         
   1   1   3       4169.09       3404.58        88.07 o                         
   2   1   3       2792.94       2456.59        67.77 o                         
   4   1   3         38.87         37.53         6.08 o                         
   5   1   3       2586.34       2177.55        66.88 o                         
   6   1   3       7014.11       6399.65       162.18 o                         
   7   1   3       1403.78       1433.99        46.32 o                         
   8   1   3        791.17        677.66        27.32 o                         
   9   1   3       3852.68       3421.90        91.82 o                         
  10   1   3         22.71         10.94         4.19 o                         
  11   1   3        568.25        504.28        23.17 o                         
  12   1   3       6711.90       7181.72       181.63 o                         
  13   1   3       1470.02       1397.11        47.66 o                         
  14   1   3         94.04         90.28        11.03 o                         
  15   1   3        235.81        282.56        20.44 o                         
  16   1   3         86.88        102.38        11.31 o                         
  17   1   3         53.05         40.22         8.80 o                         
  18   1   3         19.12          4.12         6.10 o                         
  19   1   3        172.89        139.05        13.59 o                         
  20   1   3         28.55         60.44        11.52 o                         
  21   1   3         52.85         78.58        11.26 o                         
  22   1   3          0.55        -11.71        12.32 o                         
  23   1   3          7.13         -2.87         9.69 o                         
  24   1   3        150.07        202.73        31.96 o                         
  25   1   3         91.64        125.76        20.11 o                         
  26   1   3        179.25        170.43        27.96 o                         
  27   1   3         30.21         86.78        19.69 o                         
  28   1   3         10.07         10.54        14.93 o                         
  29   1   3         15.80         11.22        18.98 o                         
  30   1   3        619.38        704.12        56.59 o                         
  31   1   3        286.88        181.58        51.17 o                         
  32   1   3          3.57         -7.20        20.15 o                         
  33   1   3        320.98        162.80        64.97 o                         
 -33   2   3         37.16         38.55        39.92 o                         
 -32   2   3        119.95         69.18        29.70 o                         
 -31   2   3        284.03        265.57        43.24 o                         
 -30   2   3        516.44        505.78        93.06 o                         
 -29   2   3        143.54        143.15        25.53 o                         
 -28   2   3        639.02        732.71        63.63 o                         
 -27   2   3          8.64         33.64        21.80 o                         
 -26   2   3       1127.14       1417.60        84.10 o                         
 -25   2   3       1283.02       1385.92        83.51 o                         
 -24   2   3        310.17        364.93        35.65 o                         
 -23   2   3        664.05        664.51        45.93 o                         
 -22   2   3        105.08        138.63        20.36 o                         
 -21   2   3       1476.28       1396.51        77.63 o                         
 -20   2   3         10.34          9.31         6.99 o                         
 -19   2   3         39.25         36.80         9.04 o                         
 -18   2   3       2478.93       2334.86        74.82 o                         
 -17   2   3       2788.83       2955.20        88.67 o                         
 -16   2   3        481.20        533.47        26.55 o                         
 -15   2   3          8.13         14.02         5.83 o                         
 -14   2   3        465.59        490.08        26.00 o                         
 -13   2   3        169.03        185.61        13.63 o                         
 -12   2   3       3741.56       3752.19       103.84 o                         
 -11   2   3        636.61        652.88        27.64 o                         
 -10   2   3        695.51        699.38        30.72 o                         
  -9   2   3       1174.36       1264.41        40.63 o                         
  -8   2   3        626.21        570.60        26.45 o                         
  -7   2   3        719.14        671.19        29.53 o                         
  -6   2   3      28338.49      28576.47       659.22 o                         
  -5   2   3      13306.28      12613.76       306.84 o                         
  -4   2   3       4156.71       3766.01        98.92 o                         
  -3   2   3      24352.98      22605.07       541.72 o                         
  -2   2   3       5559.00       5082.64       133.31 o                         
  -1   2   3       3527.28       3049.28        86.64 o                         
   0   2   3       3956.45       4054.34       109.12 o                         
   1   2   3       2130.72       1939.34        59.83 o                         
   2   2   3       4162.53       3489.61        92.31 o                         
   3   2   3       1240.47       1219.72        43.48 o                         
   4   2   3         29.25         47.34         6.51 o                         
   5   2   3        325.26        317.23        17.66 o                         
   6   2   3       2531.88       2419.43        71.78 o                         
   7   2   3         89.76        114.18         9.53 o                         
   8   2   3       1016.41        969.29        37.82 o                         
   9   2   3      35981.99      36877.47       821.24 o                         
  10   2   3        196.09        217.62        14.74 o                         
  11   2   3        464.41        533.10        24.51 o                         
  12   2   3      11227.63      12043.47       281.53 o                         
  13   2   3        505.84        551.37        26.21 o                         
  14   2   3        157.05        167.15        14.15 o                         
  15   2   3          2.20          2.51         4.36 o                         
  16   2   3         65.80         79.40         9.73 o                         
  17   2   3       1603.61       1621.74        60.51 o                         
  18   2   3       5758.82       5695.44       149.06 o                         
  19   2   3        180.27        151.13        16.24 o                         
  20   2   3         10.87          0.59         6.93 o                         
  21   2   3       1354.11       1327.40        83.52 o                         
  22   2   3        450.00        430.19        37.50 o                         
  23   2   3       1971.67       1974.50        88.95 o                         
  24   2   3        297.87        287.77        46.62 o                         
  25   2   3        561.01        563.54        43.31 o                         
  26   2   3        314.10        432.92        41.00 o                         
  27   2   3        907.81       1095.09        72.91 o                         
  28   2   3         94.09         88.76        26.16 o                         
  29   2   3        150.46        172.95        34.82 o                         
  30   2   3        215.16        177.22        30.89 o                         
  31   2   3        487.41        470.33       109.71 o                         
  32   2   3         18.08        -14.16        23.54 o                         
 -32   3   3          7.74         22.64        26.66 o                         
 -31   3   3         11.01         45.02        43.44 o                         
 -30   3   3         19.84         30.57        27.98 o                         
 -29   3   3          8.47          5.18        21.56 o                         
 -28   3   3         31.38         67.64        27.67 o                         
 -27   3   3         79.12         56.65        22.66 o                         
 -26   3   3         34.03         30.34        20.52 o                         
 -25   3   3        500.16        576.74        45.19 o                         
 -24   3   3        842.84       1014.73        57.42 o                         
 -23   3   3        979.66       1186.68        77.25 o                         
 -22   3   3        669.23        859.57        63.66 o                         
 -21   3   3         18.60         40.14        12.21 o                         
 -20   3   3          0.02          3.81         8.10 o                         
 -19   3   3          2.05          8.78         8.20 o                         
 -18   3   3        503.33        493.61        25.21 o                         
 -17   3   3        992.99        916.23        34.46 o                         
 -16   3   3         39.64         37.63         8.79 o                         
 -15   3   3        190.72        187.64        14.97 o                         
 -14   3   3       3984.82       4104.90       104.87 o                         
 -13   3   3       1898.22       1919.47        61.81 o                         
 -12   3   3        788.90        837.13        35.65 o                         
 -11   3   3        669.72        585.07        27.96 o                         
 -10   3   3        405.64        391.06        20.53 o                         
  -9   3   3        365.23        370.53        19.79 o                         
  -8   3   3        102.44        104.17         9.54 o                         
  -7   3   3        260.53        254.74        15.91 o                         
  -6   3   3       3157.48       3248.07        87.80 o                         
  -5   3   3        730.33        735.65        30.98 o                         
  -4   3   3        571.54        533.08        24.67 o                         
  -3   3   3       2526.79       2398.62        70.35 o                         
  -2   3   3        782.08        719.99        31.73 o                         
  -1   3   3       1606.84       1481.16        50.28 o                         
   0   3   3       5380.21       5143.94       134.86 o                         
   1   3   3         77.65         86.87         9.46 o                         
   2   3   3        748.81        777.03        35.25 o                         
   3   3   3          2.21          6.81         3.80 o                         
   4   3   3       1906.98       1765.90        64.87 o                         
   5   3   3        612.61        565.99        24.75 o                         
   6   3   3       6937.83       7097.13       173.27 o                         
   7   3   3       3198.36       3310.82        89.25 o                         
   8   3   3        170.85        161.51        11.74 o                         
   9   3   3       9430.23       9883.53       234.58 o                         
  10   3   3         50.23         75.93         8.72 o                         
  11   3   3        563.20        539.68        27.43 o                         
  12   3   3       5300.56       5482.01       137.01 o                         
  13   3   3       2331.98       2366.36        71.38 o                         
  14   3   3        528.75        523.79        23.68 o                         
  15   3   3       6893.36       6560.96       176.67 o                         
  16   3   3       1438.31       1357.88        48.13 o                         
  17   3   3         10.45         13.34         6.82 o                         
  18   3   3       4905.38       4716.56       131.28 o                         
  19   3   3       1189.68       1148.99        45.66 o                         
  20   3   3       1015.16       1155.75        66.62 o                         
  21   3   3        770.33        990.38        63.94 o                         
  22   3   3        128.27        181.75        26.33 o                         
  23   3   3         11.29         10.91        15.39 o                         
  24   3   3        195.96        192.45        32.15 o                         
  25   3   3        230.73        180.23        26.37 o                         
  26   3   3        629.47        767.62        97.48 o                         
  27   3   3         86.84        110.91        32.62 o                         
  28   3   3        182.64        184.05        48.35 o                         
  29   3   3        105.85         67.06        37.72 o                         
  30   3   3         65.86         60.74        28.00 o                         
  31   3   3          1.52          7.03        24.62 o                         
 -31   4   3         71.44         45.17        29.62 o                         
 -30   4   3        283.28        364.16        52.25 o                         
 -29   4   3        166.74        246.49        66.09 o                         
 -28   4   3         31.22         37.53        24.11 o                         
 -27   4   3          0.83         -0.73        16.64 o                         
 -26   4   3       3228.30       3632.12       266.01 o                         
 -25   4   3        520.53        547.74        57.71 o                         
 -24   4   3         75.28         85.17        21.41 o                         
 -23   4   3          0.42         -1.83        14.40 o                         
 -22   4   3        413.71        467.98        42.40 o                         
 -21   4   3        657.83        624.90        40.73 o                         
 -20   4   3         62.22         64.14        16.12 o                         
 -19   4   3        566.14        529.38        33.76 o                         
 -18   4   3       2766.23       2822.98        94.57 o                         
 -17   4   3         28.87         66.18        11.73 o                         
 -16   4   3        666.50        645.27        31.13 o                         
 -15   4   3        405.60        362.84        19.72 o                         
 -14   4   3        888.84        847.51        33.99 o                         
 -13   4   3        525.70        582.16        28.87 o                         
 -12   4   3       2548.42       2907.61        84.84 o                         
 -11   4   3        223.19        238.25        15.90 o                         
 -10   4   3        149.32        154.46        12.75 o                         
  -9   4   3       3779.75       4104.02       107.08 o                         
  -8   4   3        107.46        103.57         9.58 o                         
  -7   4   3       2660.55       2770.30        80.27 o                         
  -6   4   3       1288.41       1346.39        52.10 o                         
  -5   4   3       1153.15       1183.31        51.06 o                         
  -4   4   3        764.27        685.58        33.96 o                         
  -3   4   3        153.24        113.13        11.57 o                         
  -2   4   3        274.91        196.20        15.13 o                         
  -1   4   3       1100.36       1204.75        43.98 o                         
   0   4   3        408.43        489.17        26.31 o                         
   1   4   3        182.32        221.56        19.09 o                         
   2   4   3        245.29        209.11        17.29 o                         
   3   4   3        373.25        514.19        28.53 o                         
   4   4   3          8.99          2.23         3.53 o                         
   5   4   3        562.75        563.22        30.97 o                         
   6   4   3         49.71         65.08         9.43 o                         
   7   4   3        554.68        559.78        32.10 o                         
   8   4   3        391.42        457.24        26.86 o                         
   9   4   3        196.28        179.22        12.64 o                         
  10   4   3        151.42        158.75        11.89 o                         
  11   4   3          4.72          4.17         4.14 o                         
  12   4   3        814.89        963.18        41.86 o                         
  13   4   3        554.01        592.93        28.61 o                         
  14   4   3        395.37        520.05        26.54 o                         
  15   4   3        258.85        237.55        16.43 o                         
  16   4   3          3.00         -0.66         5.19 o                         
  17   4   3        116.21        144.39        13.76 o                         
  18   4   3       2158.50       2265.72        83.92 o                         
  19   4   3        115.10        138.59        19.04 o                         
  20   4   3       1761.54       2012.24        99.10 o                         
  21   4   3        335.11        411.41        33.10 o                         
  22   4   3         14.89         37.19        16.66 o                         
  23   4   3         22.50         -8.63        17.65 o                         
  24   4   3          2.29         21.91        20.55 o                         
  25   4   3          6.49         22.58        17.51 o                         
  26   4   3        542.23        597.46       107.49 o                         
  27   4   3        130.07         69.19        44.26 o                         
  28   4   3        159.02        224.18        41.19 o                         
  29   4   3          1.82         19.72        37.39 o                         
  30   4   3        703.88        581.81       114.37 o                         
 -29   5   3         80.24        152.93        76.91 o                         
 -28   5   3        205.01        186.28        56.28 o                         
 -27   5   3        606.37        585.58        79.51 o                         
 -26   5   3         62.02         29.04        31.39 o                         
 -25   5   3          7.16         -0.74        15.32 o                         
 -24   5   3        131.36         87.78        39.06 o                         
 -23   5   3       1041.75       1028.69       148.57 o                         
 -22   5   3        979.61        952.95        71.88 o                         
 -21   5   3         57.00         60.25        17.99 o                         
 -20   5   3         25.14         62.23        18.86 o                         
 -19   5   3        165.92        171.98        20.32 o                         
 -18   5   3         10.97         15.08        13.29 o                         
 -17   5   3         13.14         25.15        10.66 o                         
 -16   5   3          6.01         14.73         8.29 o                         
 -15   5   3        759.78        747.04        33.63 o                         
 -14   5   3       2735.56       2632.13        79.57 o                         
 -13   5   3        152.28        128.74        12.71 o                         
 -12   5   3       1155.03       1241.14        46.27 o                         
 -11   5   3          1.28          1.50         5.46 o                         
 -10   5   3        353.13        365.69        24.32 o                         
  -9   5   3          1.12          1.44         4.51 o                         
  -8   5   3          5.32          6.81         5.79 o                         
  -7   5   3       1931.81       2040.97        74.61 o                         
  -6   5   3       1934.01       2057.03        83.22 o                         
  -5   5   3        142.90        144.93        14.87 o                         
  -4   5   3        102.92        117.23        12.61 o                         
  -3   5   3       1778.57       1792.51        69.68 o                         
  -2   5   3        180.94        185.00        17.46 o                         
  -1   5   3        742.95        898.90        58.25 o                         
   0   5   3        958.93        972.29        44.90 o                         
   1   5   3       1254.05       1377.63        58.63 o                         
   2   5   3       3258.43       3428.17       117.24 o                         
   3   5   3         29.09         36.98         8.19 o                         
   4   5   3        223.37        236.55        19.03 o                         
   5   5   3       5910.50       6152.37       187.60 o                         
   6   5   3       1085.62       1089.43        46.81 o                         
   7   5   3         79.59         90.62        11.32 o                         
   8   5   3       1220.66       1304.69        51.90 o                         
   9   5   3       1220.14       1315.57        52.36 o                         
  10   5   3          7.79          7.80         5.74 o                         
  11   5   3         32.50         42.48         9.19 o                         
  12   5   3        184.69        170.26        16.86 o                         
  13   5   3        428.40        453.77        29.99 o                         
  14   5   3        490.08        447.10        33.11 o                         
  15   5   3       3256.30       2907.60       128.68 o                         
  16   5   3         32.85         43.95        10.95 o                         
  17   5   3       1206.96       1133.40        78.56 o                         
  18   5   3         66.92         55.71        13.50 o                         
  19   5   3        352.51        502.55        41.87 o                         
  20   5   3        368.26        418.36        40.86 o                         
  21   5   3        565.39        565.71        52.13 o                         
  22   5   3         39.74         43.03        18.68 o                         
  23   5   3        346.80        330.75        63.29 o                         
  24   5   3       1207.65       1135.76       231.37 o                         
  25   5   3          9.11         30.54        21.96 o                         
  26   5   3         26.24         20.70        22.98 o                         
  27   5   3          1.25         30.84        22.14 o                         
  28   5   3         24.41         28.81        37.66 o                         
 -26   6   3         10.05         44.65        51.47 o                         
 -25   6   3        123.22         98.82       131.34 o                         
 -24   6   3         11.47          7.14        19.78 o                         
 -23   6   3         15.71         20.31        20.21 o                         
 -22   6   3         82.91         37.40        34.73 o                         
 -21   6   3          0.95         -1.05        17.13 o                         
 -20   6   3        151.37        118.93        26.18 o                         
 -19   6   3        643.28        748.86        67.77 o                         
 -18   6   3         74.13        116.32        26.04 o                         
 -17   6   3         98.99        118.65        25.15 o                         
 -16   6   3        441.17        593.26        51.97 o                         
 -15   6   3        935.52       1172.93        80.87 o                         
 -14   6   3        814.34        909.03        74.14 o                         
 -13   6   3       4841.74       5262.22       290.08 o                         
 -12   6   3        656.70        808.36        69.84 o                         
 -11   6   3         14.64         16.76        12.18 o                         
 -10   6   3       2389.98       2584.25       144.99 o                         
  -9   6   3       1284.43       1363.59        60.25 o                         
  -8   6   3       2414.25       2396.43        89.14 o                         
  -7   6   3       2270.95       2517.04        93.82 o                         
  -6   6   3        617.66        693.83        37.24 o                         
  -5   6   3        160.30        151.60        15.70 o                         
  -4   6   3         74.19         64.21        10.13 o                         
  -3   6   3        221.05        213.40        18.79 o                         
  -2   6   3          8.12          1.33         5.78 o                         
  -1   6   3        284.62        278.70        28.48 o                         
   0   6   3        164.30        182.87        21.27 o                         
   1   6   3         30.28         48.35        10.92 o                         
   2   6   3        691.81        759.19        38.20 o                         
   3   6   3        611.57        618.67        33.26 o                         
   4   6   3       3610.48       3835.38       129.14 o                         
   5   6   3       1597.85       1650.97        65.03 o                         
   6   6   3          8.54          8.71         6.94 o                         
   7   6   3       1295.64       1291.18        58.18 o                         
   8   6   3        550.59        552.42        33.76 o                         
   9   6   3          0.00         11.45         7.68 o                         
  10   6   3       2475.75       2639.95       123.24 o                         
  11   6   3        821.98        865.56        55.23 o                         
  12   6   3        404.28        506.16        37.83 o                         
  13   6   3        307.46        392.31        30.25 o                         
  14   6   3        500.04        554.27        45.72 o                         
  15   6   3        166.84        219.66        27.77 o                         
  16   6   3         52.23         60.07        16.29 o                         
  17   6   3        526.87        644.04        56.30 o                         
  18   6   3        129.65        124.46        31.11 o                         
  19   6   3        661.62        897.01        62.73 o                         
  20   6   3        647.30        643.73        59.41 o                         
  21   6   3        310.56        395.56       132.20 o                         
  23   6   3        254.88        140.55       136.62 o                         
  24   6   3          2.63        -64.96        74.52 o                         
  25   6   3         68.77         63.46        47.13 o                         
  26   6   3        191.40         88.42        37.05 o                         
 -22   7   3        213.09         67.11        56.76 o                         
 -21   7   3         49.70         -3.24        63.35 o                         
 -20   7   3         72.37        -11.64        24.88 o                         
 -19   7   3        178.49         97.38        49.73 o                         
 -18   7   3         14.19         12.01        23.31 o                         
 -17   7   3         16.70         36.15        21.10 o                         
 -16   7   3         31.25         32.99        35.64 o                         
 -15   7   3         19.19         27.01        23.65 o                         
 -14   7   3       1496.85       1536.14       102.34 o                         
 -13   7   3        833.32        844.55        69.49 o                         
 -12   7   3         82.26         92.82        20.57 o                         
 -11   7   3        312.89        334.44        34.02 o                         
 -10   7   3        782.22        848.31        65.06 o                         
  -9   7   3        166.30        177.74        26.79 o                         
  -8   7   3       6726.68       6661.67       382.84 o                         
  -7   7   3        486.65        485.34        46.04 o                         
  -6   7   3         30.31         22.66        11.34 o                         
  -5   7   3       3696.68       3135.81       349.93 o                         
  -4   7   3        655.58        721.98        67.10 o                         
  -3   7   3        825.98        868.79        81.88 o                         
  -2   7   3       3859.94       4466.92       300.24 o                         
  -1   7   3       1261.15       1400.00       111.94 o                         
   0   7   3        188.49        200.79        30.86 o                         
   1   7   3          5.99          6.84        12.43 o                         
   2   7   3          6.07          1.95        16.75 o                         
   3   7   3        159.81        170.94        32.39 o                         
   4   7   3         99.81        101.57        19.54 o                         
   5   7   3        707.12        691.78        45.72 o                         
   6   7   3        252.40        236.15        23.90 o                         
   7   7   3        171.09        167.69        22.86 o                         
   8   7   3        746.21        796.02        79.57 o                         
   9   7   3         58.52         60.74        16.59 o                         
  10   7   3        551.73        628.60        52.26 o                         
  11   7   3        494.11        461.48        47.59 o                         
  12   7   3         51.13         75.87        19.87 o                         
  13   7   3         63.31         57.28        16.58 o                         
  14   7   3         22.10         32.94        15.53 o                         
  15   7   3         83.20         89.96        19.37 o                         
  16   7   3        534.95        593.15       138.48 o                         
  17   7   3        159.18        128.10        43.36 o                         
  18   7   3        324.70        279.89       129.43 o                         
  19   7   3         22.55          7.21        20.27 o                         
  20   7   3         46.23         37.18        29.21 o                         
  21   7   3         56.25          8.69        20.68 o                         
  22   7   3        115.88         36.23        47.23 o                         
 -19   8   3          2.71          5.50        24.02 o                         
 -18   8   3          3.86         37.77        28.28 o                         
 -17   8   3         20.37         23.52        32.82 o                         
 -16   8   3         14.51         38.01        25.54 o                         
 -15   8   3         37.09         34.58        20.51 o                         
 -14   8   3        322.59        263.55       116.06 o                         
 -13   8   3        166.41        151.49        51.03 o                         
 -12   8   3          7.22         -3.01        21.71 o                         
 -11   8   3        937.72       1001.90       146.82 o                         
 -10   8   3          0.23         -4.34        12.97 o                         
  -9   8   3        289.02        261.92        66.61 o                         
  -8   8   3        163.54        136.20        50.62 o                         
  -7   8   3       1496.16       1800.73       141.26 o                         
  -6   8   3         16.74         20.39        15.51 o                         
  -5   8   3        133.25        164.02        28.85 o                         
  -4   8   3         61.04         53.57        22.62 o                         
  -3   8   3        812.30       1042.93        95.66 o                         
  -2   8   3       1467.66       1794.89       139.89 o                         
  -1   8   3         71.01         80.06        29.57 o                         
   0   8   3          4.49         -3.87        11.36 o                         
   1   8   3       3009.74       3131.86       217.45 o                         
   2   8   3        429.36        479.63        57.14 o                         
   3   8   3        714.06        822.31        90.28 o                         
   4   8   3         65.01         71.57        23.53 o                         
   5   8   3        200.41        220.54        37.01 o                         
   6   8   3         97.24        127.17        26.24 o                         
   7   8   3        110.19        157.51        26.68 o                         
   8   8   3         62.11         41.07        25.19 o                         
   9   8   3          0.00          7.47        19.02 o                         
  10   8   3        603.51        586.27       104.77 o                         
  11   8   3          3.23          1.34        13.00 o                         
  12   8   3        354.55        348.97        44.35 o                         
  13   8   3         20.75         12.06        14.97 o                         
  14   8   3          1.90          6.99        17.55 o                         
  15   8   3          1.48         20.94        27.16 o                         
  16   8   3         16.19         12.66        31.35 o                         
  17   8   3        110.06        165.41        57.88 o                         
 -15   9   3          6.86          9.75        27.93 o                         
 -14   9   3         13.00        -20.61        24.15 o                         
 -13   9   3        494.51        466.25        96.32 o                         
 -12   9   3        138.75        160.33        47.24 o                         
 -11   9   3         93.11        106.83        33.85 o                         
 -10   9   3        107.04         60.05        25.53 o                         
  -9   9   3         57.77         70.02        25.01 o                         
  -8   9   3        163.53        226.18        40.15 o                         
  -7   9   3        104.27        132.56        27.21 o                         
  -6   9   3          8.13         11.05        15.35 o                         
  -5   9   3          1.82          5.10        17.64 o                         
  -4   9   3          1.51          4.62        17.44 o                         
  -3   9   3        213.83        225.34        39.93 o                         
  -2   9   3         27.22         13.94        17.33 o                         
  -1   9   3          2.86          5.29        22.02 o                         
   0   9   3         47.12         72.02        24.55 o                         
   1   9   3       2101.27       2339.21       172.13 o                         
   2   9   3        137.05        142.60        37.36 o                         
   3   9   3        486.70        474.92        52.58 o                         
   4   9   3         80.76        117.22        27.00 o                         
   5   9   3         25.04         37.89        26.37 o                         
   6   9   3        190.55        241.87        41.36 o                         
   7   9   3        116.00         99.09        24.92 o                         
   8   9   3          7.44         -3.14        17.56 o                         
   9   9   3          7.84         -3.56        17.54 o                         
  10   9   3         10.58         43.65        20.17 o                         
  11   9   3        772.19       1098.94       154.72 o                         
  12   9   3          1.46        -13.53        27.84 o                         
  13   9   3        213.32        155.52        47.08 o                         
  14   9   3        120.18        128.23        62.29 o                         
  -5  10   3          0.05         23.35        43.36 o                         
  -4  10   3         10.34         -1.01        27.79 o                         
  -3  10   3        135.06        118.95        42.30 o                         
  -2  10   3        172.94        147.29        61.26 o                         
  -1  10   3          1.09          0.13        28.58 o                         
   0  10   3         21.58         34.13        19.44 o                         
   1  10   3        226.16        257.57        78.09 o                         
   2  10   3        302.84        285.70        81.29 o                         
   3  10   3        367.67        345.47        67.15 o                         
   4  10   3          3.71        -18.24        27.90 o                         
   5  10   3          0.08         -3.29        30.03 o                         
 -33   0   4        826.35        824.49       111.53 o                         
 -32   0   4        544.77        487.13        74.28 o                         
 -31   0   4         14.41          7.07        28.41 o                         
 -30   0   4        788.83        784.89        81.71 o                         
 -29   0   4        297.16        307.91        49.18 o                         
 -28   0   4       2082.62       2292.47       174.65 o                         
 -27   0   4         82.50        140.77        31.15 o                         
 -26   0   4         56.18         64.23        24.96 o                         
 -25   0   4         52.92        120.93        34.69 o                         
 -24   0   4        273.10        326.82        56.50 o                         
 -23   0   4        862.33       1075.32       107.43 o                         
 -22   0   4       1824.60       1887.62       187.29 o                         
 -21   0   4          3.79          8.58        10.60 o                         
 -20   0   4         70.89         27.22        23.49 o                         
 -19   0   4        727.71        720.31        50.45 o                         
 -18   0   4       2285.60       2063.16        90.49 o                         
 -17   0   4       3946.32       4005.35       174.84 o                         
 -16   0   4       4561.38       4639.26       170.85 o                         
 -15   0   4        346.18        308.51        27.12 o                         
 -14   0   4        457.89        535.15        38.87 o                         
 -13   0   4      43240.48      45893.90      1468.70 o                         
 -12   0   4       5443.25       5125.35       174.39 o                         
 -11   0   4       2428.20       2561.46       105.30 o                         
 -10   0   4       5316.62       5158.49       190.52 o                         
  -9   0   4          0.04          1.42         4.61 o                         
  -8   0   4        225.73        174.56        19.12 o                         
  -7   0   4      45906.93      47348.63      1673.23 o                         
  -6   0   4         51.10         49.23        10.49 o                         
  -5   0   4       2915.07       2503.07       115.00 o                         
  -4   0   4       9483.31       8566.85       377.82 o                         
  -3   0   4         47.17         50.96        11.12 o                         
  -2   0   4        394.09        309.91        24.88 o                         
  -1   0   4       1197.05       1030.45        57.42 o                         
   0   0   4        222.44        173.73        17.72 o                         
   1   0   4       1266.46        918.65        48.18 o                         
   2   0   4      31639.92      30649.96      1192.46 o                         
   3   0   4        917.19        857.60        49.43 o                         
   4   0   4       2163.78       1770.62        78.22 o                         
   5   0   4      24882.20      24721.37       983.80 o                         
   6   0   4        341.36        302.45        24.99 o                         
   7   0   4        208.62        137.26        18.31 o                         
   8   0   4      12152.55      10527.13       396.02 o                         
   9   0   4       1290.05       1246.96        58.82 o                         
  10   0   4        373.03        478.93        35.53 o                         
  11   0   4      16200.74      15334.65       524.18 o                         
  12   0   4       1267.27       1299.32        65.09 o                         
  13   0   4       1169.10       1168.49        60.10 o                         
  14   0   4      11835.34      12321.46       417.82 o                         
  15   0   4       1632.21       1479.11        66.03 o                         
  16   0   4         13.86         24.84         9.20 o                         
  17   0   4          5.39          1.93         5.70 o                         
  18   0   4        371.11        369.72        31.65 o                         
  19   0   4         16.51         15.30        11.62 o                         
  20   0   4       2677.73       2319.39       108.96 o                         
  21   0   4         22.24         20.69        13.30 o                         
  22   0   4       2828.95       2951.41       213.43 o                         
  23   0   4      23353.95      23969.37      1117.98 o                         
  24   0   4        590.87        576.48        73.88 o                         
  25   0   4         36.14         57.12        22.53 o                         
  26   0   4       2774.58       3171.29       226.54 o                         
  27   0   4         27.37         15.30        19.65 o                         
  28   0   4        869.29        734.44        73.43 o                         
  29   0   4       1098.73        944.45        88.45 o                         
  30   0   4         15.31         55.48        24.32 o                         
  31   0   4         28.46          7.71        24.60 o                         
  32   0   4       3382.87       3390.39       293.24 o                         
 -33   1   4          0.01         -9.56        24.69 o                         
 -32   1   4         26.98         34.94        19.69 o                         
 -31   1   4        183.83        263.19        35.74 o                         
 -30   1   4         88.23        133.77        25.15 o                         
 -29   1   4        721.79        744.30        54.12 o                         
 -28   1   4         66.54         38.24        18.91 o                         
 -27   1   4       2014.77       2160.72       100.51 o                         
 -26   1   4          1.69          7.62        14.71 o                         
 -25   1   4       1404.96       1607.65        77.33 o                         
 -24   1   4        261.62        337.93        30.25 o                         
 -23   1   4        615.69        673.63        46.65 o                         
 -22   1   4        803.25        791.22        53.88 o                         
 -21   1   4          1.45         -4.57         4.57 o                         
 -20   1   4        249.31        267.97        19.76 o                         
 -19   1   4       1603.53       1498.95        50.03 o                         
 -18   1   4         13.14         13.99         8.42 o                         
 -17   1   4        381.67        378.90        23.19 o                         
 -16   1   4        956.24        856.88        37.39 o                         
 -15   1   4        187.32        157.30        14.28 o                         
 -14   1   4        361.88        357.98        19.75 o                         
 -13   1   4       2069.11       2417.31        72.36 o                         
 -12   1   4        468.23        519.60        27.61 o                         
 -11   1   4          0.51          3.07         2.86 o                         
  -9   1   4        253.83        236.37        14.06 o                         
  -8   1   4         76.69         62.99         8.21 o                         
  -7   1   4      12686.07      11850.09       279.23 o                         
  -6   1   4        711.86        663.85        27.00 o                         
  -5   1   4         45.22         35.93         5.93 o                         
  -4   1   4       8884.22       7889.49       197.89 o                         
  -3   1   4        446.04        426.46        20.57 o                         
  -2   1   4        589.04        504.63        22.53 o                         
  -1   1   4      16516.88      15767.67       376.68 o                         
   0   1   4         21.51         27.24         5.25 o                         
   1   1   4        215.85        172.89        12.10 o                         
   2   1   4      41429.10      38128.11       834.07 o                         
   3   1   4       2519.12       2301.99        70.19 o                         
   4   1   4       5884.29       4862.78       118.93 o                         
   6   1   4        434.05        437.70        20.94 o                         
   7   1   4       4005.13       3449.55        92.33 o                         
   8   1   4      24462.12      25223.04       555.84 o                         
   9   1   4         33.21         26.82         5.46 o                         
  10   1   4         54.75         58.33         7.59 o                         
  11   1   4        194.11        128.35        11.66 o                         
  12   1   4       1944.38       2102.48        63.85 o                         
  13   1   4         58.01         68.80         9.28 o                         
  14   1   4       9085.22       9551.73       255.72 o                         
  15   1   4         13.60         17.64         6.96 o                         
  16   1   4         40.40         39.74         8.70 o                         
  17   1   4         62.03         27.63         8.24 o                         
  18   1   4        322.03        294.40        18.04 o                         
  19   1   4         79.06         69.68        12.60 o                         
  20   1   4         35.69         42.16         9.80 o                         
  21   1   4         70.26         72.50        11.98 o                         
  22   1   4        488.23        510.98        47.84 o                         
  23   1   4       6349.13       6102.87       222.47 o                         
  24   1   4        157.81        201.96        29.45 o                         
  25   1   4          1.80         -6.30        15.05 o                         
  26   1   4         95.63         67.31        21.22 o                         
  27   1   4        104.40        111.68        23.54 o                         
  28   1   4        174.16        195.53        26.26 o                         
  29   1   4         95.13         63.68        23.68 o                         
  30   1   4         34.29         35.61        18.20 o                         
  31   1   4          9.30         16.53        20.46 o                         
  32   1   4        104.29        101.22        25.14 o                         
 -33   2   4         15.60         11.00        26.45 o                         
 -32   2   4         20.50         30.02        20.70 o                         
 -31   2   4         11.97         15.14        21.00 o                         
 -30   2   4          3.92          2.03        19.75 o                         
 -29   2   4          2.48         14.51        20.16 o                         
 -28   2   4       2148.71       2633.42       166.81 o                         
 -27   2   4         12.14         22.29        21.66 o                         
 -26   2   4          0.20         24.43        20.44 o                         
 -25   2   4       2371.31       2890.80       134.36 o                         
 -24   2   4         24.41         31.44        17.33 o                         
 -23   2   4        485.55        612.23        41.34 o                         
 -22   2   4        698.86        713.27        41.35 o                         
 -21   2   4          2.12          9.87        10.35 o                         
 -20   2   4         45.70         44.64        10.08 o                         
 -19   2   4       4881.07       4779.69       119.05 o                         
 -18   2   4        834.93        850.89        36.02 o                         
 -17   2   4         24.65         33.14         8.05 o                         
 -16   2   4       4514.96       4903.81       132.44 o                         
 -15   2   4         16.34         29.50         6.91 o                         
 -14   2   4       3553.21       3298.64        96.44 o                         
 -13   2   4        672.77        765.04        31.22 o                         
 -12   2   4         59.28         48.16         7.45 o                         
 -11   2   4         14.05         28.25         6.36 o                         
 -10   2   4       1057.42       1044.98        38.87 o                         
  -9   2   4        350.64        409.99        21.67 o                         
  -8   2   4        655.20        584.39        27.51 o                         
  -7   2   4      15771.40      15309.21       359.51 o                         
  -6   2   4      15382.94      14091.62       327.71 o                         
  -5   2   4       2345.16       2193.50        60.71 o                         
  -4   2   4       1267.49       1108.73        38.40 o                         
  -3   2   4        104.03         77.81         8.86 o                         
  -2   2   4        716.47        705.46        31.07 o                         
  -1   2   4       3648.39       3435.69        94.24 o                         
   0   2   4       4802.89       4534.78       118.55 o                         
   1   2   4      11016.23       9715.02       229.22 o                         
   2   2   4       1859.35       1653.37        51.12 o                         
   3   2   4        275.78        253.31        15.13 o                         
   4   2   4       1759.31       1707.58        52.34 o                         
   5   2   4      15717.28      14844.98       323.90 o                         
   6   2   4        858.82        928.38        36.12 o                         
   7   2   4       3347.03       3125.85        89.34 o                         
   8   2   4      14749.72      13358.51       307.02 o                         
   9   2   4       3095.47       2933.17        76.37 o                         
  10   2   4        852.10        915.43        33.33 o                         
  11   2   4      19970.56      20231.85       448.46 o                         
  12   2   4         64.55        109.51         9.86 o                         
  13   2   4         59.88         46.27         7.12 o                         
  14   2   4       7903.62       7093.59       176.80 o                         
  15   2   4         41.31         21.08         6.06 o                         
  16   2   4         25.89         27.91         8.03 o                         
  17   2   4       7808.12       8141.20       205.17 o                         
  18   2   4         52.15         42.21         9.92 o                         
  19   2   4        240.42        281.46        19.74 o                         
  20   2   4        561.06        511.51        30.36 o                         
  21   2   4        116.47        123.54        16.47 o                         
  22   2   4       1107.96       1287.12        61.80 o                         
  23   2   4       6922.79       7274.08       347.49 o                         
  24   2   4        703.96        660.15        49.30 o                         
  25   2   4          5.83         38.76        17.66 o                         
  26   2   4         88.54        147.35        26.62 o                         
  27   2   4        237.94        280.21        31.59 o                         
  28   2   4       1522.66       1848.26       202.91 o                         
  29   2   4        278.55        287.74        58.62 o                         
  30   2   4         26.53         -2.74        20.43 o                         
  31   2   4         48.52         63.46        25.28 o                         
  32   2   4        107.29        153.80        86.44 o                         
 -32   3   4         31.98         30.45        33.00 o                         
 -31   3   4        669.35        668.25       122.89 o                         
 -30   3   4          0.43         20.74        20.09 o                         
 -29   3   4         18.05         43.19        20.12 o                         
 -28   3   4       1540.33       2025.25       123.94 o                         
 -27   3   4        269.32        246.63        58.90 o                         
 -26   3   4         64.17         67.71        25.94 o                         
 -25   3   4         80.10         94.16        18.62 o                         
 -24   3   4        172.24        216.71        30.36 o                         
 -23   3   4        287.43        375.05        33.41 o                         
 -22   3   4       1845.11       2176.55       129.13 o                         
 -21   3   4         17.23         24.13        10.57 o                         
 -20   3   4        194.82        205.55        18.29 o                         
 -19   3   4         48.43         60.84         9.72 o                         
 -18   3   4        365.81        347.65        21.38 o                         
 -17   3   4        277.44        327.99        21.27 o                         
 -16   3   4        111.14        108.34        12.90 o                         
 -15   3   4        659.57        715.23        29.56 o                         
 -14   3   4         83.46         70.61         9.08 o                         
 -13   3   4        600.33        662.26        28.57 o                         
 -12   3   4        262.62        208.42        14.83 o                         
 -11   3   4        174.74        195.45        13.51 o                         
 -10   3   4        536.41        608.00        26.74 o                         
  -9   3   4       1741.98       1655.11        54.72 o                         
  -8   3   4       1611.40       1651.04        53.38 o                         
  -7   3   4       1339.69       1396.60        44.25 o                         
  -6   3   4        364.53        425.03        21.86 o                         
  -5   3   4       3132.93       2993.04        80.58 o                         
  -4   3   4        907.10        850.99        34.86 o                         
  -3   3   4       2954.55       2943.80        85.95 o                         
  -2   3   4       2101.91       2213.93        67.53 o                         
  -1   3   4       4099.50       3753.08       103.22 o                         
   0   3   4         15.85         38.42         6.26 o                         
   1   3   4       1294.03       1196.09        43.14 o                         
   2   3   4      15462.09      15295.37       355.65 o                         
   3   3   4        647.81        512.07        23.31 o                         
   4   3   4       7718.51       7165.00       178.28 o                         
   5   3   4        959.78       1160.48        39.00 o                         
   6   3   4       3261.48       3436.01        95.99 o                         
   7   3   4       1326.36       1539.23        49.43 o                         
   8   3   4        720.65        722.95        27.84 o                         
   9   3   4         71.62        108.10        10.54 o                         
  10   3   4       2536.81       2397.03        74.81 o                         
  11   3   4       6531.78       6809.62       173.79 o                         
  12   3   4        380.65        423.09        21.94 o                         
  13   3   4         56.62         49.75         7.87 o                         
  14   3   4       1211.34       1240.82        43.27 o                         
  15   3   4       2130.07       2002.32        61.33 o                         
  16   3   4        213.92        217.33        17.23 o                         
  17   3   4       2173.55       2289.74        68.66 o                         
  18   3   4         29.70         65.34        11.77 o                         
  19   3   4         48.32         47.10        11.47 o                         
  20   3   4        117.75        114.21        20.85 o                         
  21   3   4         97.54        103.88        18.08 o                         
  22   3   4        405.55        447.55        37.43 o                         
  23   3   4       1835.63       2342.31       129.20 o                         
  24   3   4          9.19         12.72        15.10 o                         
  25   3   4          0.03         25.22        20.97 o                         
  26   3   4        211.52        216.14        41.38 o                         
  27   3   4        465.10        396.70        83.02 o                         
  28   3   4        613.61        570.63       140.37 o                         
  29   3   4          9.96         21.26        17.59 o                         
  30   3   4         17.93         33.01        47.67 o                         
  31   3   4        107.31        187.52        47.22 o                         
 -31   4   4        146.73        134.13        65.95 o                         
 -30   4   4          1.07        -17.26        34.51 o                         
 -29   4   4          0.21          6.14        26.98 o                         
 -28   4   4        341.59        397.52       114.08 o                         
 -27   4   4        269.95        173.59        66.00 o                         
 -26   4   4          8.19          8.74        15.77 o                         
 -25   4   4       1194.00       1124.78        93.05 o                         
 -24   4   4        377.16        348.36        30.35 o                         
 -23   4   4        268.35        331.47        34.43 o                         
 -22   4   4        129.09        133.19        21.93 o                         
 -21   4   4        101.04         96.44        18.66 o                         
 -20   4   4       2933.11       2929.07       232.50 o                         
 -19   4   4       3674.07       3614.09       173.37 o                         
 -18   4   4        132.10        119.39        16.13 o                         
 -17   4   4        144.36        149.50        14.57 o                         
 -16   4   4       2730.50       2828.86        81.52 o                         
 -15   4   4        320.53        353.53        20.55 o                         
 -14   4   4        131.42        129.44        12.47 o                         
 -13   4   4        387.68        459.56        25.07 o                         
 -12   4   4        909.53        990.23        37.34 o                         
 -11   4   4       1192.29       1291.71        46.13 o                         
 -10   4   4        207.78        259.60        16.24 o                         
  -9   4   4        452.02        563.63        25.82 o                         
  -8   4   4       4287.21       4595.70       121.48 o                         
  -7   4   4       2754.28       2852.86        83.47 o                         
  -6   4   4          0.43          5.91         3.28 o                         
  -5   4   4       1984.42       1998.81        63.34 o                         
  -4   4   4        337.36        344.75        19.60 o                         
  -3   4   4        204.02        175.24        13.89 o                         
  -2   4   4       2366.24       2486.28        74.50 o                         
  -1   4   4        687.28        764.23        32.45 o                         
   0   4   4        303.67        349.97        19.46 o                         
   1   4   4          0.33          7.40         4.27 o                         
   2   4   4         73.52        108.91        13.47 o                         
   3   4   4        288.47        321.31        22.32 o                         
   4   4   4        189.38        178.02        15.08 o                         
   5   4   4       2630.90       2999.06       103.00 o                         
   6   4   4        165.85        215.45        16.26 o                         
   7   4   4        359.66        436.36        26.38 o                         
   8   4   4        983.43       1023.71        40.11 o                         
   9   4   4        512.95        502.25        25.06 o                         
  10   4   4       1804.96       1947.23        61.20 o                         
  11   4   4       1011.10       1124.00        43.76 o                         
  12   4   4        305.86        376.17        21.97 o                         
  13   4   4        106.64        134.29        11.93 o                         
  14   4   4       3297.37       3689.86        99.13 o                         
  15   4   4          4.07          3.82         6.29 o                         
  16   4   4        161.39        174.41        16.16 o                         
  17   4   4        210.34        209.12        18.29 o                         
  18   4   4        389.05        381.36        26.63 o                         
  19   4   4        128.99        125.84        18.48 o                         
  20   4   4       2568.70       2654.55       113.00 o                         
  21   4   4        839.78        823.09        55.35 o                         
  22   4   4        708.19        794.07        59.18 o                         
  23   4   4        253.64        346.84        36.24 o                         
  24   4   4        104.83        159.22        29.70 o                         
  25   4   4          5.82         35.02        21.26 o                         
  26   4   4        240.56        335.68        72.25 o                         
  27   4   4         65.69         77.65        22.12 o                         
  28   4   4        111.50         97.13        37.34 o                         
  29   4   4          3.29        -17.02        28.75 o                         
  30   4   4        381.33        454.44        61.58 o                         
 -29   5   4        115.10         71.54        28.15 o                         
 -28   5   4         25.48         66.49        31.02 o                         
 -27   5   4         88.11         96.72        30.12 o                         
 -26   5   4          1.88         24.25        39.95 o                         
 -25   5   4          0.77         40.30        19.14 o                         
 -24   5   4        251.85        204.28        53.10 o                         
 -23   5   4         16.18          9.19        17.63 o                         
 -22   5   4        634.91        684.98        72.06 o                         
 -21   5   4        314.95        279.28        27.81 o                         
 -20   5   4        249.45        288.88        31.07 o                         
 -19   5   4        299.55        267.55        29.87 o                         
 -18   5   4          8.06          4.54         9.66 o                         
 -17   5   4          0.11          4.98         7.52 o                         
 -16   5   4         36.59         31.19        10.52 o                         
 -15   5   4        546.75        522.22        28.48 o                         
 -14   5   4       1327.97       1297.64        46.60 o                         
 -13   5   4         61.79         48.32         8.88 o                         
 -12   5   4        165.30        211.82        16.95 o                         
 -11   5   4        303.19        273.51        19.17 o                         
 -10   5   4       1027.19       1130.24        48.60 o                         
  -9   5   4       1836.13       1984.88        69.81 o                         
  -8   5   4        577.21        629.58        33.23 o                         
  -7   5   4        941.22       1015.65        44.57 o                         
  -6   5   4       1432.21       1510.53        58.64 o                         
  -5   5   4       1370.09       1345.46        57.07 o                         
  -4   5   4         32.43         51.82         9.66 o                         
  -3   5   4       2795.31       2984.82       104.57 o                         
  -2   5   4       2718.13       2791.96        98.58 o                         
  -1   5   4        568.86        644.20        30.48 o                         
   0   5   4        802.13        849.54        41.08 o                         
   1   5   4       1795.36       1670.84        66.03 o                         
   2   5   4       1206.16       1321.77        55.09 o                         
   3   5   4        171.84        196.76        17.01 o                         
   4   5   4       5926.79       6365.11       198.41 o                         
   5   5   4       1483.18       1568.46        61.73 o                         
   6   5   4       1905.69       1874.72        70.83 o                         
   7   5   4        140.45        144.70        16.27 o                         
   8   5   4        203.07        225.64        18.42 o                         
   9   5   4       2139.88       2203.67        76.48 o                         
  10   5   4       6446.15       6378.11       189.35 o                         
  11   5   4          3.49          7.85         6.22 o                         
  12   5   4        363.40        343.06        24.85 o                         
  13   5   4        649.39        554.55        33.90 o                         
  14   5   4         48.59         44.09         8.20 o                         
  15   5   4       1943.29       1736.08        93.63 o                         
  16   5   4        642.29        607.94        35.78 o                         
  17   5   4        548.31        438.80        37.22 o                         
  18   5   4         72.40         51.53        14.21 o                         
  19   5   4         71.32         73.95        17.47 o                         
  20   5   4        646.57        585.30        50.49 o                         
  21   5   4        780.61        804.87        55.78 o                         
  22   5   4        206.45        205.74        39.48 o                         
  23   5   4        217.01        245.96        35.37 o                         
  24   5   4        350.24        303.05        51.19 o                         
  25   5   4         76.47        120.54        40.00 o                         
  26   5   4         61.30        167.52        44.39 o                         
  27   5   4        225.12        170.90        39.27 o                         
  28   5   4         43.53         16.59        38.50 o                         
 -26   6   4         90.29         16.61        27.55 o                         
 -25   6   4        163.64         50.50        68.39 o                         
 -24   6   4         42.72         29.69        23.13 o                         
 -23   6   4         43.13         11.85        18.63 o                         
 -22   6   4        119.68         63.74        75.62 o                         
 -21   6   4          0.99         -6.88        17.08 o                         
 -20   6   4        426.91        557.27        48.72 o                         
 -19   6   4        135.67        201.61        33.06 o                         
 -18   6   4         44.90         72.66        24.05 o                         
 -17   6   4        182.75        217.68        34.41 o                         
 -16   6   4        726.73        878.54        78.52 o                         
 -15   6   4        677.19        735.13        61.35 o                         
 -14   6   4        181.90        305.11        39.99 o                         
 -13   6   4         62.47         80.82        18.43 o                         
 -12   6   4       2976.30       2914.89       221.20 o                         
 -11   6   4        167.17        212.50        20.67 o                         
 -10   6   4       1579.84       1696.12       108.93 o                         
  -9   6   4       9446.98       9614.22       361.67 o                         
  -8   6   4       6732.81       6499.95       260.53 o                         
  -7   6   4        365.12        357.17        26.64 o                         
  -6   6   4       1357.78       1494.94        61.16 o                         
  -5   6   4        444.35        463.94        27.68 o                         
  -4   6   4         58.63         68.04        10.30 o                         
  -3   6   4       1280.17       1136.14        50.65 o                         
  -2   6   4        544.09        583.08        46.62 o                         
  -1   6   4          0.03          4.43         7.40 o                         
   0   6   4        490.54        573.08        42.75 o                         
   1   6   4        276.54        260.80        21.98 o                         
   2   6   4        288.26        288.43        22.27 o                         
   3   6   4        841.42        833.46        42.03 o                         
   4   6   4        194.31        233.64        19.96 o                         
   5   6   4        364.24        414.01        26.54 o                         
   6   6   4       1462.74       1513.90        61.92 o                         
   7   6   4         21.83         11.34         7.38 o                         
   8   6   4          6.43         -0.07         6.76 o                         
   9   6   4         29.49         36.86        10.39 o                         
  10   6   4       1921.36       1951.84       122.12 o                         
  11   6   4       1145.45       1150.17        76.05 o                         
  12   6   4        457.81        468.91        36.12 o                         
  13   6   4        748.01        865.52        61.93 o                         
  14   6   4         76.35         84.34        18.67 o                         
  15   6   4         11.81          9.54        13.55 o                         
  16   6   4        194.50        223.01        29.84 o                         
  17   6   4         78.34         92.19        18.98 o                         
  18   6   4        394.62        462.45        50.16 o                         
  19   6   4          4.41         11.43        16.40 o                         
  20   6   4         99.61         76.86        22.61 o                         
  21   6   4          2.75         11.11        28.27 o                         
  22   6   4        609.19        476.61       331.42 o                         
  23   6   4        146.11         55.86        87.76 o                         
  24   6   4        169.61         84.66        75.06 o                         
  25   6   4        415.63        188.95       186.57 o                         
 -22   7   4          5.42          0.22        17.16 o                         
 -21   7   4          0.16         22.62        22.06 o                         
 -20   7   4        241.83        105.91       101.17 o                         
 -19   7   4         38.24         34.89        21.57 o                         
 -18   7   4          0.12         12.67        16.40 o                         
 -17   7   4        553.32        691.07        58.69 o                         
 -16   7   4         60.93         44.79        26.11 o                         
 -15   7   4          1.83         -2.68        13.33 o                         
 -14   7   4       1520.89       1579.21       112.54 o                         
 -13   7   4          6.69         32.26        20.53 o                         
 -12   7   4        156.44        186.85        43.37 o                         
 -11   7   4       2219.82       2489.46       153.57 o                         
 -10   7   4          6.51         14.85        12.63 o                         
  -9   7   4       2567.20       2785.46       143.54 o                         
  -8   7   4        117.18        100.33        20.42 o                         
  -7   7   4        678.08        689.34        55.53 o                         
  -6   7   4       1817.47       1624.16       154.27 o                         
  -5   7   4       1094.14        992.38       190.58 o                         
  -4   7   4         78.34         74.22        22.35 o                         
  -3   7   4       2038.64       2283.14       166.80 o                         
  -2   7   4        896.60       1117.99        93.62 o                         
  -1   7   4        262.67        379.86        49.92 o                         
   0   7   4       1622.04       1870.17       139.90 o                         
   1   7   4       3328.35       3551.78       242.99 o                         
   2   7   4          2.35         12.10        19.14 o                         
   3   7   4         16.68         23.77        10.24 o                         
   4   7   4       1087.73       1122.23       132.06 o                         
   5   7   4         34.83         27.96        10.90 o                         
   6   7   4       2967.44       2645.56       156.50 o                         
   7   7   4        515.62        439.57        35.91 o                         
   8   7   4         37.66         49.96        16.15 o                         
   9   7   4        538.18        675.05        51.28 o                         
  10   7   4        856.59        926.45        63.26 o                         
  11   7   4         33.16         35.01        16.28 o                         
  12   7   4         17.03         33.52        16.76 o                         
  13   7   4         49.35         62.58        19.45 o                         
  14   7   4          2.90         14.86        14.29 o                         
  15   7   4        290.14        275.90        31.72 o                         
  16   7   4          9.64         17.89        14.20 o                         
  17   7   4         96.45         37.97        25.11 o                         
  18   7   4        394.42        319.27       115.41 o                         
  19   7   4        134.98         66.28        58.11 o                         
  20   7   4          9.80         36.80        26.62 o                         
  22   7   4         41.06         49.27        48.07 o                         
 -18   8   4          6.39         14.38        23.39 o                         
 -17   8   4        984.85       1050.29       126.29 o                         
 -16   8   4          0.14         -6.80        17.95 o                         
 -15   8   4          4.90         25.24        25.63 o                         
 -14   8   4       1385.28        331.90       315.08 o                         
 -13   8   4         17.68         11.14        18.05 o                         
 -12   8   4         15.16         -1.57        15.68 o                         
 -11   8   4       1399.94       1577.99       425.04 o                         
 -10   8   4        214.70        181.87        51.51 o                         
  -9   8   4        111.45        106.24        21.08 o                         
  -8   8   4        114.80        129.98        32.49 o                         
  -7   8   4         90.14         94.45        27.28 o                         
  -6   8   4       1351.52       1437.21       120.04 o                         
  -5   8   4        500.45        612.80        61.43 o                         
  -4   8   4        224.10        286.24        42.86 o                         
  -3   8   4       2829.35       3251.66       239.81 o                         
  -2   8   4        238.30        295.43        38.84 o                         
  -1   8   4        109.84        146.38        30.82 o                         
   0   8   4        126.01        151.95        27.68 o                         
   1   8   4        850.38        999.49        86.73 o                         
   2   8   4         51.54         47.86        18.44 o                         
   3   8   4        115.12        158.90        28.55 o                         
   4   8   4       1291.59       1593.99       124.07 o                         
   5   8   4        685.26        744.78        75.35 o                         
   6   8   4          1.55         -5.37        13.21 o                         
   7   8   4         10.77        -11.58        11.58 o                         
   8   8   4          1.35          0.80        19.67 o                         
   9   8   4        447.51        471.04        73.42 o                         
  10   8   4        356.70        330.31        62.72 o                         
  11   8   4         43.36         69.81        19.16 o                         
  12   8   4         95.02         69.09        30.49 o                         
  13   8   4        232.76        175.51        43.60 o                         
  14   8   4         32.69         24.90        19.44 o                         
  15   8   4        296.56        275.12        88.26 o                         
  16   8   4        915.06       1249.14       148.91 o                         
  17   8   4        121.21        105.51        48.88 o                         
  18   8   4          4.42         16.68        33.81 o                         
  19   8   4         91.17         31.64        25.65 o                         
 -15   9   4        572.60        549.38        85.52 o                         
 -14   9   4        255.12        263.65        55.82 o                         
 -13   9   4         33.62         45.35        31.55 o                         
 -12   9   4         22.86         44.76        31.60 o                         
 -11   9   4         44.41         80.27        51.12 o                         
 -10   9   4        442.99        442.57        69.94 o                         
  -9   9   4        532.16        502.15        69.17 o                         
  -8   9   4          7.56          0.95        14.43 o                         
  -7   9   4        205.91        212.47        39.57 o                         
  -6   9   4         55.60         65.03        24.32 o                         
  -5   9   4         42.50         24.85        17.40 o                         
  -4   9   4        285.25        362.13        44.45 o                         
  -3   9   4        504.44        514.73        54.45 o                         
  -2   9   4        180.97        182.60        34.65 o                         
  -1   9   4          5.54         14.17        14.27 o                         
   0   9   4          3.48          9.52        14.26 o                         
   1   9   4        645.91        639.17        76.42 o                         
   2   9   4        167.88        218.54        53.67 o                         
   3   9   4       2869.57       3226.87       222.69 o                         
   4   9   4         31.48         59.78        20.21 o                         
   5   9   4         12.41          8.23        14.65 o                         
   6   9   4        593.04        544.19        62.08 o                         
   7   9   4         39.58         60.28        29.51 o                         
   8   9   4         40.24         44.67        19.44 o                         
   9   9   4         10.00          4.36        14.95 o                         
  10   9   4         46.94         38.26        28.06 o                         
  11   9   4          0.59          3.89        29.61 o                         
  12   9   4          1.08         19.77        31.06 o                         
  13   9   4         83.05        109.47        58.81 o                         
  14   9   4        335.57        397.72        70.96 o                         
  -4  10   4        500.17        396.26        68.69 o                         
  -3  10   4        251.94        220.61        51.22 o                         
  -2  10   4         55.98         27.95        30.39 o                         
  -1  10   4         69.32         71.91        35.19 o                         
   0  10   4        155.31        122.93        38.49 o                         
   1  10   4         49.89         71.82        38.01 o                         
   2  10   4        111.05         79.08        38.28 o                         
   3  10   4        824.40        652.86        94.42 o                         
   4  10   4         19.70         49.26        34.77 o                         
 -33   1   5        128.07         81.98        31.07 o                         
 -32   1   5          5.90          7.65        21.94 o                         
 -31   1   5          3.19         18.40        27.04 o                         
 -30   1   5          1.29        -12.25        19.79 o                         
 -29   1   5        858.61        924.75        71.97 o                         
 -28   1   5        188.15        231.15        36.41 o                         
 -27   1   5         52.97        114.39        28.01 o                         
 -26   1   5        130.45        136.84        25.48 o                         
 -25   1   5         12.95         -7.08        12.54 o                         
 -24   1   5         79.67         93.07        19.58 o                         
 -23   1   5        942.35        977.83        65.64 o                         
 -22   1   5        283.16        313.78        31.71 o                         
 -21   1   5        422.69        405.91        24.68 o                         
 -20   1   5         57.81         44.53         9.46 o                         
 -19   1   5        773.86        832.10        41.73 o                         
 -18   1   5       1260.58       1159.29        46.67 o                         
 -17   1   5        198.64        158.33        14.30 o                         
 -16   1   5        461.79        369.95        21.63 o                         
 -15   1   5          6.09          6.66         4.63 o                         
 -13   1   5       2710.90       2757.02        73.94 o                         
 -12   1   5       5560.80       5811.65       143.49 o                         
 -11   1   5      12666.26      12495.55       267.28 o                         
  -9   1   5         86.89         80.00         9.16 o                         
  -8   1   5       9639.05       9611.94       233.35 o                         
  -7   1   5       1333.28       1270.22        44.66 o                         
  -6   1   5        596.33        554.86        25.11 o                         
  -5   1   5       1308.85       1188.33        40.47 o                         
  -4   1   5        319.14        336.96        19.05 o                         
  -3   1   5       1741.19       1568.03        52.67 o                         
  -2   1   5      20728.13      19252.78       504.46 o                         
  -1   1   5       1480.22       1309.96        43.48 o                         
   0   1   5        739.47        721.15        31.13 o                         
   1   1   5      12378.91      11096.74       278.09 o                         
   2   1   5         44.32         40.19         6.10 o                         
   3   1   5       2024.04       1939.74        63.08 o                         
   4   1   5       4188.03       4108.15       107.72 o                         
   5   1   5       9408.77       7952.44       206.72 o                         
   6   1   5       1286.01       1181.78        48.30 o                         
   7   1   5       5579.61       5228.64       143.64 o                         
   8   1   5       2332.03       2353.46        73.68 o                         
   9   1   5       4100.89       4124.91       120.44 o                         
  10   1   5       4068.94       4425.79       118.74 o                         
  11   1   5        157.66        135.57        11.21 o                         
  12   1   5       2112.99       2138.15        65.94 o                         
  13   1   5        797.07        733.93        28.76 o                         
  14   1   5       4095.27       3980.80        99.36 o                         
  15   1   5       2193.55       2226.89        69.91 o                         
  16   1   5        517.42        710.80        31.57 o                         
  17   1   5        262.06        317.28        21.98 o                         
  18   1   5        454.87        432.32        23.83 o                         
  19   1   5       3604.77       3756.54       115.70 o                         
  20   1   5        313.09        267.06        18.77 o                         
  21   1   5        126.24        148.74        16.05 o                         
  22   1   5       7439.47       8158.74       420.15 o                         
  23   1   5         76.98         73.89        18.11 o                         
  24   1   5        146.23        142.82        20.12 o                         
  25   1   5        258.32        251.09        34.63 o                         
  26   1   5          1.68         11.42        12.74 o                         
  27   1   5         38.99         64.07        21.29 o                         
  28   1   5        385.50        511.56        46.83 o                         
  29   1   5         76.39         88.77        21.09 o                         
  30   1   5         40.29         41.75        24.99 o                         
  31   1   5        882.41        774.19        70.36 o                         
  32   1   5        410.05        225.78        69.72 o                         
 -33   2   5          0.09         24.52        39.34 o                         
 -32   2   5          1.85          9.74        26.03 o                         
 -31   2   5          0.16         -4.61        16.65 o                         
 -30   2   5         34.20          7.23        16.50 o                         
 -29   2   5        462.94        640.17        47.84 o                         
 -28   2   5        286.21        332.12        35.47 o                         
 -27   2   5       1140.54       1293.55        81.92 o                         
 -26   2   5        440.76        631.09        51.74 o                         
 -25   2   5        214.69        276.08        32.69 o                         
 -24   2   5        591.77        695.79        50.34 o                         
 -23   2   5       2095.45       2330.14        91.93 o                         
 -22   2   5        144.36        167.82        21.07 o                         
 -21   2   5          5.06          7.87         8.13 o                         
 -20   2   5       4139.99       3982.60       109.78 o                         
 -19   2   5        347.42        335.36        24.92 o                         
 -18   2   5        201.85        201.08        16.10 o                         
 -17   2   5       5190.16       5421.59       149.33 o                         
 -16   2   5       5102.77       4975.76       122.12 o                         
 -15   2   5        450.54        440.56        23.85 o                         
 -14   2   5       3702.92       3841.98       100.90 o                         
 -13   2   5        227.05        191.14        14.38 o                         
 -12   2   5         35.87         41.96         7.24 o                         
 -11   2   5      18603.83      19796.86       438.01 o                         
 -10   2   5       1040.54        990.36        38.12 o                         
  -9   2   5        263.81        320.70        20.00 o                         
  -8   2   5       7901.63       8148.99       201.15 o                         
  -7   2   5          0.43          4.42         3.39 o                         
  -6   2   5        107.83        116.98        10.09 o                         
  -5   2   5       4229.89       3809.36       104.46 o                         
  -4   2   5       4088.00       3732.33        99.02 o                         
  -3   2   5         16.40         20.10         4.67 o                         
  -2   2   5         49.73         54.51         7.04 o                         
  -1   2   5       1734.63       1509.86        49.58 o                         
   0   2   5        546.97        515.52        23.27 o                         
   1   2   5      44016.19      42973.70       981.40 o                         
   2   2   5        311.21        302.69        16.96 o                         
   3   2   5        214.10        151.28        10.94 o                         
   4   2   5      20894.30      20655.12       445.11 o                         
   5   2   5       3738.75       3498.48        95.94 o                         
   6   2   5       7031.41       6735.13       165.23 o                         
   7   2   5       8842.82       9746.89       233.09 o                         
   8   2   5          2.82          3.48         3.59 o                         
   9   2   5         30.98         32.52         5.93 o                         
  10   2   5      72107.24      79682.37      1788.24 o                         
  11   2   5       6506.55       6797.44       163.48 o                         
  12   2   5       1889.54       2030.80        61.84 o                         
  13   2   5        552.80        609.16        29.98 o                         
  14   2   5        500.36        511.82        25.43 o                         
  15   2   5       1735.50       1733.54        58.10 o                         
  16   2   5        630.95        700.34        31.81 o                         
  17   2   5        132.30        155.75        15.12 o                         
  18   2   5        526.39        504.31        29.52 o                         
  19   2   5         47.76         41.19         9.26 o                         
  20   2   5        962.32        908.74        40.06 o                         
  21   2   5         52.64         75.74        18.28 o                         
  22   2   5          0.01         -0.93        11.95 o                         
  23   2   5        202.24        193.29        24.58 o                         
  24   2   5        283.64        326.63        35.23 o                         
  25   2   5        186.54        164.57        26.18 o                         
  26   2   5         14.53         11.97        16.07 o                         
  27   2   5       2411.50       2747.11       124.23 o                         
  28   2   5        287.40        402.30        67.52 o                         
  29   2   5         65.59         68.89        27.44 o                         
  30   2   5          1.50         14.14        20.18 o                         
  31   2   5        385.59        421.90       107.02 o                         
  32   2   5        278.17        236.35        65.34 o                         
 -32   3   5         55.00         38.97        29.04 o                         
 -31   3   5        268.83        363.71       145.30 o                         
 -30   3   5          0.13         30.47        26.64 o                         
 -29   3   5        438.33        505.95       105.75 o                         
 -28   3   5        469.57        528.83       145.41 o                         
 -27   3   5         73.41         29.70        21.10 o                         
 -26   3   5        457.00        475.04        36.62 o                         
 -25   3   5        264.90        337.13        28.83 o                         
 -24   3   5         15.41         11.55        15.50 o                         
 -23   3   5       2399.09       2715.11       117.92 o                         
 -22   3   5       1147.66       1239.38        60.16 o                         
 -21   3   5        359.51        404.53        32.68 o                         
 -20   3   5        454.26        474.49        29.71 o                         
 -19   3   5       1057.23       1003.63        41.21 o                         
 -18   3   5        533.00        548.74        26.63 o                         
 -17   3   5          5.98         17.53         6.96 o                         
 -16   3   5          3.66          5.09         5.79 o                         
 -15   3   5       1084.64       1203.54        46.05 o                         
 -14   3   5       2998.29       3218.90        85.45 o                         
 -13   3   5         24.86         42.04         8.01 o                         
 -12   3   5        795.75        831.25        34.43 o                         
 -11   3   5        996.64       1177.16        40.80 o                         
 -10   3   5       2934.92       2912.30        82.45 o                         
  -9   3   5       1183.54       1144.24        41.59 o                         
  -8   3   5       2810.18       2634.24        74.72 o                         
  -7   3   5       5375.72       5136.35       129.36 o                         
  -6   3   5       3075.34       2930.21        83.23 o                         
  -5   3   5      17335.30      17858.79       403.64 o                         
  -4   3   5       2870.59       2692.54        78.07 o                         
  -3   3   5        587.70        636.54        27.54 o                         
  -2   3   5       8563.65       9065.47       222.71 o                         
  -1   3   5      10955.73      10601.70       258.92 o                         
   0   3   5      17988.40      17699.97       419.69 o                         
   1   3   5          0.71          2.60         2.63 o                         
   2   3   5       6276.21       6345.96       158.98 o                         
   3   3   5      25875.93      25291.58       584.47 o                         
   4   3   5       3058.06       2451.42        71.64 o                         
   5   3   5        722.87        750.77        31.22 o                         
   6   3   5         35.58         38.62         6.59 o                         
   7   3   5       2261.20       2018.82        58.45 o                         
   8   3   5        955.17       1047.91        39.46 o                         
   9   3   5       3969.19       3851.08       111.28 o                         
  10   3   5      14905.26      14383.66       341.76 o                         
  11   3   5       4534.35       4437.39       117.07 o                         
  12   3   5       2831.28       2942.96        88.94 o                         
  13   3   5       1492.72       1593.08        50.45 o                         
  14   3   5          7.10          7.79         5.06 o                         
  15   3   5       2176.98       2216.34        71.15 o                         
  16   3   5       9320.88       9653.19       249.59 o                         
  17   3   5         63.58         81.73        11.57 o                         
  18   3   5          0.26          8.83         9.21 o                         
  19   3   5        302.64        314.06        25.64 o                         
  20   3   5         94.33         55.86        14.53 o                         
  21   3   5         67.26         96.41        19.31 o                         
  22   3   5         10.60         38.35        19.84 o                         
  23   3   5         85.87        108.67        22.09 o                         
  24   3   5         16.36         37.31        21.19 o                         
  25   3   5        346.88        502.96        43.79 o                         
  26   3   5        579.70        497.35        87.72 o                         
  27   3   5        117.80        143.31        26.59 o                         
  28   3   5        831.48        957.68       154.39 o                         
  29   3   5         17.27         18.55        18.49 o                         
  30   3   5         65.27         75.89        39.95 o                         
  31   3   5        150.52        233.43        61.63 o                         
 -30   4   5         23.38         57.77        30.07 o                         
 -29   4   5        137.45        162.32        50.02 o                         
 -28   4   5         63.83         28.04        23.02 o                         
 -27   4   5        530.65        287.58       142.17 o                         
 -26   4   5         47.75         19.13        16.20 o                         
 -25   4   5        729.91        716.63        46.35 o                         
 -24   4   5         68.25         69.06        16.91 o                         
 -23   4   5        544.53        629.30        45.03 o                         
 -22   4   5         58.05         81.23        21.29 o                         
 -21   4   5          1.20          2.10        15.44 o                         
 -20   4   5       9305.22      10427.19       366.49 o                         
 -19   4   5       1005.30       1034.19        70.14 o                         
 -18   4   5       2273.19       2299.35        90.02 o                         
 -17   4   5        854.55        822.03        32.84 o                         
 -16   4   5       9600.59       9964.38       250.85 o                         
 -15   4   5        728.30        795.44        32.80 o                         
 -14   4   5        730.54        795.16        34.31 o                         
 -13   4   5        651.66        703.08        31.22 o                         
 -12   4   5       1131.19       1214.23        44.81 o                         
 -11   4   5        287.94        303.57        18.92 o                         
 -10   4   5        837.35        865.03        34.31 o                         
  -9   4   5       1833.37       1863.44        57.16 o                         
  -8   4   5       2405.07       2584.46        74.29 o                         
  -7   4   5       1323.83       1428.55        46.75 o                         
  -6   4   5        426.51        490.90        24.17 o                         
  -5   4   5       1406.06       1454.18        50.99 o                         
  -4   4   5       7020.64       6845.54       182.91 o                         
  -3   4   5        200.68        223.88        15.10 o                         
  -2   4   5       5808.78       6315.05       161.68 o                         
  -1   4   5        266.33        193.55        14.73 o                         
   0   4   5       2242.23       2443.97        73.59 o                         
   1   4   5        627.16        584.93        26.02 o                         
   2   4   5        152.25        127.00        12.86 o                         
   3   4   5       1122.55       1216.77        51.31 o                         
   4   4   5         52.88         37.78         7.77 o                         
   5   4   5        824.60        830.96        36.50 o                         
   6   4   5       1146.29       1119.55        49.38 o                         
   7   4   5        108.63        151.30        13.25 o                         
   8   4   5        652.86        606.86        27.08 o                         
   9   4   5        151.81        198.57        13.66 o                         
  10   4   5        521.54        505.46        26.01 o                         
  11   4   5       2270.56       2215.35        72.18 o                         
  12   4   5       1020.15       1066.11        41.73 o                         
  13   4   5         63.31         70.73         9.38 o                         
  14   4   5        297.87        365.45        23.59 o                         
  15   4   5        940.38       1064.01        39.95 o                         
  16   4   5        230.91        186.48        15.67 o                         
  17   4   5        652.85        563.36        28.72 o                         
  18   4   5        377.92        420.67        31.23 o                         
  19   4   5        472.11        397.23        31.32 o                         
  20   4   5        568.80        723.01        51.18 o                         
  21   4   5        841.02        896.73        64.78 o                         
  22   4   5         15.67         10.46        15.62 o                         
  23   4   5          0.02         -7.05        17.37 o                         
  24   4   5        821.46        867.40        95.64 o                         
  25   4   5         70.61         74.62        32.65 o                         
  26   4   5         39.68         68.46        24.80 o                         
  27   4   5        491.45        438.83       109.61 o                         
  28   4   5         14.12         -1.09        18.01 o                         
  29   4   5        108.90         99.58        53.94 o                         
  30   4   5         69.49        134.69        43.75 o                         
 -29   5   5         84.57        125.79        44.29 o                         
 -28   5   5        374.49        390.98       119.25 o                         
 -27   5   5         98.94        135.51        33.07 o                         
 -26   5   5         89.34        115.94        57.79 o                         
 -25   5   5        222.09        162.82        58.68 o                         
 -24   5   5         64.30         20.87        22.26 o                         
 -23   5   5         11.42         26.69        18.85 o                         
 -22   5   5         42.96         75.82        19.44 o                         
 -21   5   5         17.47         15.62        14.61 o                         
 -20   5   5          4.20         12.75        13.31 o                         
 -19   5   5         40.53         23.44        16.97 o                         
 -18   5   5        414.30        359.26        27.77 o                         
 -17   5   5         10.10         29.85        10.36 o                         
 -16   5   5         36.22         34.97        10.26 o                         
 -15   5   5        465.61        440.87        26.66 o                         
 -14   5   5        476.59        483.18        25.49 o                         
 -13   5   5       2258.90       2142.72        65.26 o                         
 -12   5   5       2463.42       2453.37        76.39 o                         
 -11   5   5       1356.91       1376.61        47.39 o                         
 -10   5   5       6328.58       6679.13       172.67 o                         
  -9   5   5          3.93          4.63         6.31 o                         
  -8   5   5        607.87        720.32        36.47 o                         
  -7   5   5       2903.89       3075.62       109.12 o                         
  -6   5   5         33.42         35.54         7.58 o                         
  -5   5   5       1196.41       1328.23        55.44 o                         
  -4   5   5          1.20         11.71         5.81 o                         
  -3   5   5       3867.44       3917.82       106.95 o                         
  -2   5   5          0.46          6.24         4.16 o                         
  -1   5   5         78.83         96.85        10.14 o                         
   0   5   5         23.06         36.53         8.05 o                         
   1   5   5          1.28          6.45         5.60 o                         
   2   5   5        897.14       1050.21        47.36 o                         
   3   5   5       7087.68       7662.33       236.88 o                         
   4   5   5        881.24        973.10        45.63 o                         
   5   5   5        100.43        126.95        13.52 o                         
   6   5   5       1447.74       1513.82        58.54 o                         
   7   5   5         60.37         68.34        10.72 o                         
   8   5   5        428.73        469.99        25.80 o                         
   9   5   5       2910.39       3119.93        97.27 o                         
  10   5   5       1378.49       1419.46        57.11 o                         
  11   5   5        313.77        334.09        23.42 o                         
  12   5   5        985.80        869.88        42.71 o                         
  13   5   5        509.35        537.17        37.47 o                         
  14   5   5        432.72        397.50        27.88 o                         
  15   5   5         95.27         86.58        13.78 o                         
  16   5   5       1624.47       1494.23        61.84 o                         
  17   5   5       1733.23       1639.75       136.18 o                         
  18   5   5       1068.47       1061.43       125.09 o                         
  19   5   5        222.26        249.68        29.30 o                         
  20   5   5        222.36        211.87        37.02 o                         
  21   5   5        194.89        191.83        27.93 o                         
  22   5   5        656.87        623.66        74.95 o                         
  23   5   5        417.47        383.55        74.68 o                         
  24   5   5        128.25        104.82        32.02 o                         
  25   5   5        343.65        333.05        43.91 o                         
  26   5   5          1.45          8.84        19.64 o                         
  27   5   5          1.64         22.23        74.84 o                         
  28   5   5          0.25        -15.49        39.57 o                         
 -26   6   5         19.26        -11.50        23.78 o                         
 -25   6   5          2.75         19.65        30.57 o                         
 -24   6   5         57.93         -5.29        21.25 o                         
 -23   6   5        106.86         48.24        74.18 o                         
 -22   6   5          7.60         -1.25        18.73 o                         
 -21   6   5         81.01         43.92        36.41 o                         
 -20   6   5        294.32        324.05        37.35 o                         
 -19   6   5         49.84         79.02        26.25 o                         
 -18   6   5        431.97        546.78        49.17 o                         
 -17   6   5         14.90         15.28        16.03 o                         
 -16   6   5       1497.68       1833.02       112.50 o                         
 -15   6   5       2256.97       2786.14       170.23 o                         
 -14   6   5        250.56        301.56        36.66 o                         
 -13   6   5          7.54         20.66        12.30 o                         
 -12   6   5          0.36          6.61        11.72 o                         
 -11   6   5          0.84          8.34         9.20 o                         
 -10   6   5        541.88        573.09        36.18 o                         
  -9   6   5       1694.86       1752.32        80.00 o                         
  -8   6   5        152.20        164.99        18.83 o                         
  -7   6   5         27.18         14.34         7.55 o                         
  -6   6   5         20.34         19.37         7.86 o                         
  -5   6   5        344.84        413.22        25.62 o                         
  -4   6   5          3.39         11.04         6.29 o                         
  -3   6   5        652.13        635.90        36.09 o                         
  -2   6   5        287.09        264.48        25.19 o                         
  -1   6   5       1424.77       1470.22        81.43 o                         
   0   6   5        487.26        513.63        41.09 o                         
   1   6   5          3.23          2.31         5.35 o                         
   2   6   5         22.56         13.78         6.92 o                         
   3   6   5       4195.31       4391.63       146.66 o                         
   4   6   5         14.38         25.43         9.00 o                         
   5   6   5         33.17         31.97         8.80 o                         
   6   6   5       5384.25       5182.71       166.51 o                         
   7   6   5       1493.78       1429.37        63.11 o                         
   8   6   5         79.23        100.92        13.73 o                         
   9   6   5       3786.92       3755.55       138.62 o                         
  10   6   5         13.82         22.48        10.67 o                         
  11   6   5          1.92         -0.91         8.50 o                         
  12   6   5        178.93        158.08        24.05 o                         
  13   6   5        253.30        289.97        29.69 o                         
  14   6   5         26.28         44.72        15.39 o                         
  15   6   5         17.95         26.72        15.62 o                         
  16   6   5        442.42        499.79        45.59 o                         
  17   6   5          4.25        -12.70        12.70 o                         
  18   6   5        771.74        941.79        97.02 o                         
  19   6   5        171.20        172.80        31.02 o                         
  20   6   5          2.97          7.26        17.91 o                         
  21   6   5        912.96        936.29       103.64 o                         
  22   6   5       1219.54        844.74       600.23 o                         
  23   6   5        380.47        223.38       224.68 o                         
  24   6   5        298.38         77.90       110.01 o                         
  25   6   5        104.97        -11.99        31.78 o                         
 -21   7   5        124.84         51.69        21.55 o                         
 -20   7   5         13.93         14.64        25.75 o                         
 -19   7   5         21.80         45.60        23.75 o                         
 -18   7   5        441.55        361.92       118.15 o                         
 -17   7   5          2.40         18.63        18.54 o                         
 -16   7   5        144.04        103.01        47.56 o                         
 -15   7   5        177.02        182.70        31.35 o                         
 -14   7   5          3.75         12.64        15.13 o                         
 -13   7   5         32.83         36.14        20.69 o                         
 -12   7   5         29.29         32.84        20.13 o                         
 -11   7   5        683.33        846.70        70.81 o                         
 -10   7   5        248.99        278.67        33.02 o                         
  -9   7   5          0.44          2.06        12.26 o                         
  -8   7   5         47.00         46.37        14.55 o                         
  -7   7   5       1905.26       1743.59        97.94 o                         
  -6   7   5        768.66        716.40        76.79 o                         
  -5   7   5        349.95        265.77        53.73 o                         
  -4   7   5          0.30         -5.79        10.30 o                         
  -3   7   5       1867.91       2050.98       151.02 o                         
  -2   7   5        428.58        475.26        57.11 o                         
  -1   7   5       3207.03       3599.16       246.54 o                         
   0   7   5         76.71        107.37        26.24 o                         
   1   7   5         66.00         79.67        20.27 o                         
   2   7   5        762.73        871.80        82.04 o                         
   3   7   5         87.00         65.37        14.13 o                         
   4   7   5        154.00        143.71        20.63 o                         
   5   7   5        234.36        196.02        22.07 o                         
   6   7   5          0.60         15.13        10.15 o                         
   7   7   5         42.15         36.35        13.74 o                         
   8   7   5         73.83         89.28        19.37 o                         
   9   7   5         78.19         84.94        24.38 o                         
  10   7   5          0.00          1.45        11.56 o                         
  11   7   5          4.06          5.12        12.25 o                         
  12   7   5        121.13         98.00        23.15 o                         
  13   7   5          0.02         14.19        13.63 o                         
  14   7   5          2.39         -4.35        12.54 o                         
  15   7   5         27.89         16.71        15.12 o                         
  16   7   5        130.39        107.24        30.12 o                         
  17   7   5        255.50        172.66        53.00 o                         
  18   7   5        157.61        132.87        43.57 o                         
  19   7   5          1.73         -7.77        14.99 o                         
  20   7   5        519.65        266.21       245.48 o                         
  21   7   5       1344.58        701.03       456.90 o                         
 -19   8   5         42.63          4.81        24.04 o                         
 -18   8   5        228.37        192.67        62.44 o                         
 -17   8   5         44.32         73.50        30.94 o                         
 -16   8   5         32.64         71.31        28.89 o                         
 -15   8   5        316.54        289.57       154.38 o                         
 -14   8   5          8.47         -7.17        24.36 o                         
 -13   8   5        302.23        340.47        98.94 o                         
 -12   8   5       2356.36       2217.86       546.10 o                         
 -11   8   5         20.37        -25.07        25.07 o                         
 -10   8   5        245.72        134.96        76.78 o                         
  -9   8   5        306.56        326.04        89.43 o                         
  -8   8   5         60.20         33.28        17.03 o                         
  -7   8   5          4.11         28.38        19.63 o                         
  -6   8   5         18.62         20.58        16.69 o                         
  -5   8   5        127.54        179.45        35.77 o                         
  -4   8   5         23.44         50.08        21.31 o                         
  -3   8   5         68.45         80.77        22.89 o                         
  -2   8   5        261.66        338.80        42.19 o                         
  -1   8   5       3367.47       3947.20       264.53 o                         
   0   8   5        684.55        856.12        77.97 o                         
   1   8   5         40.20         39.68        19.98 o                         
   2   8   5         67.79         86.37        21.96 o                         
   3   8   5         69.66         62.60        27.36 o                         
   4   8   5          0.63         12.80        15.37 o                         
   5   8   5        933.76       1111.18        94.59 o                         
   6   8   5          0.03         -4.67        11.52 o                         
   7   8   5        114.36        123.36        27.01 o                         
   8   8   5        156.11        111.01        27.71 o                         
   9   8   5        348.04        311.54        49.22 o                         
  10   8   5        107.31         83.84        25.86 o                         
  11   8   5          0.29         -6.29        11.87 o                         
  12   8   5        450.60        447.85       108.86 o                         
  13   8   5          1.32          2.61        21.35 o                         
  14   8   5        245.41        248.73        62.35 o                         
  15   8   5          1.94         -3.57        16.76 o                         
  16   8   5          5.77         13.24        21.13 o                         
  17   8   5        185.11        228.18        49.99 o                         
 -15   9   5        234.27        207.45        50.68 o                         
 -14   9   5         47.34         88.99        39.20 o                         
 -13   9   5        266.35        252.51        73.39 o                         
 -12   9   5         40.76         72.63        35.35 o                         
 -11   9   5          0.21         17.38        22.97 o                         
 -10   9   5        999.86       1120.43       150.24 o                         
  -9   9   5        213.07        260.64        51.44 o                         
  -8   9   5         21.37          6.01        28.19 o                         
  -7   9   5          4.41         15.11        17.79 o                         
  -6   9   5        147.30        157.33        33.49 o                         
  -5   9   5          5.70         11.25        23.07 o                         
  -4   9   5         16.94         -6.48        20.94 o                         
  -3   9   5        241.83        272.99        38.19 o                         
  -2   9   5         27.86         45.03        21.68 o                         
  -1   9   5        333.33        366.44        49.79 o                         
   0   9   5         78.68         80.03        25.66 o                         
   1   9   5        335.87        332.47        41.45 o                         
   2   9   5         14.29         -8.60        12.25 o                         
   3   9   5        199.28        269.08        37.90 o                         
   4   9   5          0.90          4.67        21.93 o                         
   5   9   5        693.53        732.59        69.61 o                         
   6   9   5        467.13        528.69        55.71 o                         
   7   9   5        212.96        212.78        33.72 o                         
   8   9   5        142.05        160.91        35.32 o                         
   9   9   5        355.74        339.73        83.59 o                         
  10   9   5         66.91         95.51        27.50 o                         
  11   9   5       1038.12       1249.27       146.91 o                         
  12   9   5        296.05        419.68        93.71 o                         
  13   9   5        300.14        339.20        64.63 o                         
  14   9   5         48.08         72.85        37.88 o                         
  -3  10   5        502.19        428.76        92.09 o                         
  -2  10   5        144.71        121.29        43.69 o                         
   2  10   5         43.76         14.82        46.22 o                         
 -33   0   6        411.69        320.94        44.33 o                         
 -32   0   6         12.57         27.03        22.74 o                         
 -31   0   6         83.61         96.35        30.15 o                         
 -30   0   6        282.22        356.01        54.54 o                         
 -29   0   6         51.33         42.95        33.77 o                         
 -28   0   6        247.06        293.23        42.35 o                         
 -27   0   6        832.94        845.84        72.69 o                         
 -26   0   6        200.64        266.30        39.85 o                         
 -25   0   6        151.58        183.22        45.33 o                         
 -24   0   6       2356.81       3347.42       236.32 o                         
 -23   0   6        868.15       1027.85        80.12 o                         
 -22   0   6       1840.55       1721.02       144.75 o                         
 -21   0   6        317.67        256.77        28.45 o                         
 -20   0   6        541.10        440.29        41.02 o                         
 -19   0   6        421.20        430.45        32.80 o                         
 -18   0   6       1388.83       1583.98        70.81 o                         
 -17   0   6       3153.52       3031.08       133.32 o                         
 -16   0   6       4840.29       5227.62       228.90 o                         
 -15   0   6       8077.84       8074.59       307.19 o                         
 -14   0   6       2176.13       2258.37        89.03 o                         
 -13   0   6       2823.78       2528.68       118.01 o                         
 -12   0   6       8522.71       9252.77       317.44 o                         
 -11   0   6         80.21         93.33        14.09 o                         
 -10   0   6         10.07          2.63         4.76 o                         
  -9   0   6       7581.43       7703.48       274.16 o                         
  -8   0   6        357.71        401.66        34.80 o                         
  -7   0   6       1802.33       1619.92        88.05 o                         
  -6   0   6      23948.60      22813.55       832.36 o                         
  -5   0   6        135.13        114.44        14.99 o                         
  -4   0   6        529.75        449.61        35.89 o                         
  -2   0   6        282.23        237.85        22.95 o                         
  -1   0   6       1811.65       1523.92        70.22 o                         
   1   0   6          9.14          5.29         5.25 o                         
   2   0   6        121.91        101.43        18.43 o                         
   3   0   6       2806.46       2616.63       117.38 o                         
   4   0   6        311.17        267.04        30.06 o                         
   5   0   6       1630.36       1435.92        70.10 o                         
   6   0   6       8660.24       7177.18       257.63 o                         
   7   0   6         26.29         21.86         7.63 o                         
   8   0   6        533.39        445.09        33.93 o                         
   9   0   6          9.11         11.75         6.22 o                         
  10   0   6         70.38         37.57        11.65 o                         
  11   0   6        235.44        207.12        23.53 o                         
  12   0   6      13188.80      14094.87       523.91 o                         
  13   0   6       1815.12       1874.98        77.67 o                         
  14   0   6       5479.48       5444.35       212.22 o                         
  15   0   6       1227.86       1341.68        67.41 o                         
  16   0   6        150.49        124.03        17.93 o                         
  17   0   6        349.09        392.63        30.40 o                         
  18   0   6       2223.76       2148.64        86.86 o                         
  19   0   6        202.05        238.93        24.41 o                         
  20   0   6       1052.46        904.93        52.05 o                         
  21   0   6       5034.05       4854.72       257.81 o                         
  22   0   6       2155.07       2313.97       178.59 o                         
  23   0   6       8371.06       9590.06       570.16 o                         
  24   0   6      11195.92      11424.16       554.65 o                         
  25   0   6        197.89        269.68        38.46 o                         
  26   0   6       2469.09       2681.25       201.06 o                         
  27   0   6        109.34         71.77        24.84 o                         
  28   0   6        475.09        498.78        88.49 o                         
  29   0   6        968.35       1096.69       110.97 o                         
  30   0   6       2257.89       2363.88       209.54 o                         
  31   0   6         19.68         13.27        20.20 o                         
  32   0   6        151.74        272.25        66.07 o                         
 -33   1   6        122.21        132.75        51.39 o                         
 -32   1   6         55.20         67.48        24.22 o                         
 -31   1   6          1.88         -9.55        26.47 o                         
 -30   1   6          4.34        -12.65        12.65 o                         
 -29   1   6         92.11         82.29        23.38 o                         
 -28   1   6        310.53        317.00        45.83 o                         
 -27   1   6       3232.66       3994.82       194.17 o                         
 -26   1   6         25.39         55.71        20.77 o                         
 -25   1   6        909.01       1003.94        56.60 o                         
 -24   1   6        287.03        390.36        37.25 o                         
 -23   1   6       2783.73       2999.48       152.14 o                         
 -22   1   6       2061.85       2053.61        88.92 o                         
 -21   1   6       5647.78       4983.15       164.44 o                         
 -20   1   6        190.15        179.50        15.64 o                         
 -19   1   6         37.92         45.28         9.27 o                         
 -18   1   6        154.18        155.30        13.53 o                         
 -17   1   6         14.07          4.43         5.64 o                         
 -16   1   6        561.74        538.05        29.48 o                         
 -15   1   6       6297.11       6459.57       161.98 o                         
 -14   1   6        444.73        454.14        22.79 o                         
 -13   1   6        370.85        378.52        19.38 o                         
 -12   1   6      23678.94      26259.62       586.10 o                         
 -11   1   6       1362.01       1322.98        45.89 o                         
 -10   1   6        132.20        129.93        12.63 o                         
  -9   1   6        970.08       1045.49        39.56 o                         
  -8   1   6        235.04        242.20        17.77 o                         
  -7   1   6        533.33        513.46        24.68 o                         
  -6   1   6        527.16        418.57        22.83 o                         
  -5   1   6       1271.63       1154.98        49.41 o                         
  -4   1   6         59.93         44.31         7.75 o                         
  -3   1   6      71278.04      72497.73      1788.46 o                         
  -2   1   6       1783.83       1573.91        53.14 o                         
  -1   1   6        315.70        261.54        17.02 o                         
   0   1   6      14519.59      13762.03       356.07 o                         
   1   1   6       1398.02       1163.33        40.43 o                         
   2   1   6        108.08         98.41        11.25 o                         
   3   1   6      89762.87      92839.59      3938.44 o                         
   4   1   6       2744.07       2323.85        73.22 o                         
   5   1   6       1605.13       1440.81        45.85 o                         
   6   1   6      11408.07      11575.63       293.94 o                         
   7   1   6        527.76        547.78        26.11 o                         
   8   1   6       4618.20       4400.07       122.03 o                         
   9   1   6      23984.49      25296.92       600.21 o                         
  10   1   6         59.49         61.69         8.91 o                         
  11   1   6          0.28          3.73         3.37 o                         
  12   1   6      18024.80      20434.75       446.99 o                         
  13   1   6         14.26         21.82         6.02 o                         
  14   1   6        804.49        866.71        34.54 o                         
  15   1   6       1083.78       1140.36        41.22 o                         
  16   1   6         22.31         25.18         5.97 o                         
  17   1   6        143.63        178.62        15.22 o                         
  18   1   6       1432.01       1523.00        54.73 o                         
  19   1   6        542.70        544.28        28.77 o                         
  20   1   6        998.48        895.18        40.86 o                         
  21   1   6        690.34        678.56        39.29 o                         
  22   1   6          5.04         16.21        10.44 o                         
  23   1   6          3.19         16.49        12.32 o                         
  24   1   6       2749.37       3284.63       141.65 o                         
  25   1   6        303.78        380.52        43.89 o                         
  26   1   6         27.44         17.85        17.68 o                         
  27   1   6        403.64        427.59        39.26 o                         
  28   1   6         28.10         41.32        15.89 o                         
  29   1   6          1.22         22.99        49.62 o                         
  30   1   6        885.03       1012.94        62.62 o                         
  31   1   6         20.11         38.44        25.39 o                         
  32   1   6          0.06         42.04        49.45 o                         
 -33   2   6         43.22         15.18        20.75 o                         
 -32   2   6         14.03         10.78        21.99 o                         
 -31   2   6        267.07        197.76        47.33 o                         
 -30   2   6         16.77         12.41        17.75 o                         
 -29   2   6         18.32         11.93        16.72 o                         
 -28   2   6          0.77         -4.07        14.95 o                         
 -27   2   6          7.62        -14.08        14.08 o                         
 -26   2   6         59.60         72.82        21.88 o                         
 -25   2   6          9.58         14.75        13.10 o                         
 -24   2   6        651.39        852.01        47.81 o                         
 -23   2   6         36.14         38.71        13.24 o                         
 -22   2   6          3.57         17.22        11.53 o                         
 -21   2   6       1193.41       1271.51        79.98 o                         
 -20   2   6         68.69         68.50        12.82 o                         
 -19   2   6        527.34        494.19        28.32 o                         
 -18   2   6       2734.08       2800.23       129.21 o                         
 -17   2   6       1884.67       1766.74        85.36 o                         
 -16   2   6       1959.66       1982.58        61.29 o                         
 -15   2   6       7569.84       8064.60       197.82 o                         
 -14   2   6        905.66        862.14        34.64 o                         
 -13   2   6          7.19          3.86         4.06 o                         
 -11   2   6       9615.29       9542.15       254.49 o                         
 -10   2   6       5711.90       6245.15       152.19 o                         
  -9   2   6      35029.61      39279.36       871.94 o                         
  -8   2   6       2412.26       2459.17        68.82 o                         
  -7   2   6       3447.13       3182.19        83.02 o                         
  -6   2   6       1543.43       1604.29        55.09 o                         
  -5   2   6       4269.32       4199.86       120.65 o                         
  -4   2   6       5782.59       5488.32       150.36 o                         
  -3   2   6       2083.31       2173.20        66.78 o                         
  -2   2   6          0.01          6.83         3.28 o                         
  -1   2   6        106.66        109.38         9.27 o                         
   0   2   6       1896.09       2017.66        61.20 o                         
   1   2   6      13606.00      12077.26       259.74 o                         
   2   2   6       6896.06       6417.34       154.00 o                         
   3   2   6       6795.12       5607.44       145.55 o                         
   4   2   6       2766.42       2555.97        75.04 o                         
   5   2   6          7.27         10.81         4.24 o                         
   6   2   6        125.58         75.05         8.37 o                         
   7   2   6         10.37         35.07         5.75 o                         
   8   2   6       2160.71       2052.00        60.72 o                         
  10   2   6       7784.15       7304.58       172.05 o                         
  11   2   6       1609.72       1515.55        49.76 o                         
  12   2   6       3024.38       2893.97        87.76 o                         
  13   2   6        465.41        531.46        26.32 o                         
  14   2   6        167.54        221.42        17.27 o                         
  15   2   6       3084.16       3390.68        85.33 o                         
  16   2   6       1058.69       1061.30        39.46 o                         
  17   2   6        123.94        127.54        14.10 o                         
  18   2   6       2258.79       2315.63        78.25 o                         
  19   2   6         10.40          8.32         7.20 o                         
  20   2   6        134.43        150.24        18.36 o                         
  21   2   6       2002.09       2029.07        99.84 o                         
  22   2   6         87.99         72.14        16.78 o                         
  23   2   6        588.22        559.24        38.16 o                         
  24   2   6        429.54        389.11        42.94 o                         
  25   2   6         13.62         -1.07        12.98 o                         
  26   2   6       1870.65       2069.57        93.00 o                         
  27   2   6       2293.28       2582.10       143.83 o                         
  28   2   6          1.00          9.51        16.81 o                         
  29   2   6          1.99         -8.99        17.66 o                         
  30   2   6        415.21        542.08       101.67 o                         
  31   2   6         14.38         50.77        28.03 o                         
  32   2   6         26.69         36.87        48.69 o                         
 -32   3   6         92.55         62.01        36.15 o                         
 -31   3   6         75.01        131.95        84.59 o                         
 -30   3   6         35.72         41.16        24.84 o                         
 -29   3   6         91.89         66.61        27.64 o                         
 -28   3   6         41.14         55.21        24.12 o                         
 -27   3   6        108.19        112.05        39.96 o                         
 -26   3   6        965.07       1094.36        97.74 o                         
 -25   3   6         20.77         43.63        17.12 o                         
 -24   3   6         41.51         81.46        20.79 o                         
 -23   3   6       1064.61       1165.10        67.96 o                         
 -22   3   6        953.73       1049.42        59.21 o                         
 -21   3   6       1367.11       1602.95        90.22 o                         
 -20   3   6          1.63         -1.44         7.67 o                         
 -19   3   6        236.52        216.45        18.10 o                         
 -18   3   6       1881.75       1862.90        69.56 o                         
 -17   3   6        481.05        422.08        23.44 o                         
 -16   3   6        104.64        113.63        11.57 o                         
 -15   3   6       6897.43       7237.89       175.75 o                         
 -14   3   6       1370.04       1273.96        44.80 o                         
 -13   3   6         29.71         23.17         6.23 o                         
 -12   3   6         20.03          9.45         4.76 o                         
 -11   3   6       2635.37       2851.92        80.47 o                         
 -10   3   6       2060.85       2229.06        63.90 o                         
  -9   3   6       4492.49       4873.86       122.03 o                         
  -8   3   6       2244.50       2243.67        63.71 o                         
  -7   3   6       4907.37       4880.68       126.30 o                         
  -6   3   6        117.97        185.46        13.87 o                         
  -5   3   6       5159.03       5034.02       128.29 o                         
  -4   3   6         55.44         61.94         7.54 o                         
  -3   3   6       4574.13       4784.21       125.82 o                         
  -2   3   6      12213.69      12409.21       303.20 o                         
  -1   3   6       3514.60       3680.86        98.08 o                         
   0   3   6      22872.90      23128.72       542.44 o                         
   1   3   6       4326.80       4240.03       114.08 o                         
   2   3   6      39888.71      40657.61       952.69 o                         
   3   3   6       8094.13       7869.98       189.16 o                         
   4   3   6        256.56        229.25        14.74 o                         
   5   3   6       3070.65       2787.47        80.68 o                         
   6   3   6       3789.05       3863.18       104.48 o                         
   7   3   6       3928.30       3806.27       109.71 o                         
   8   3   6      12289.28      13019.56       315.92 o                         
   9   3   6         40.58         42.68         7.55 o                         
  10   3   6       4006.68       3930.03       108.78 o                         
  11   3   6        507.79        539.12        25.18 o                         
  12   3   6        168.33        211.56        15.05 o                         
  13   3   6        347.03        322.43        18.80 o                         
  14   3   6       1061.87       1128.17        44.52 o                         
  15   3   6       3754.30       3904.05       108.42 o                         
  16   3   6       3335.00       3351.20        98.35 o                         
  17   3   6         28.41         40.65         9.57 o                         
  18   3   6        767.52        765.82        41.19 o                         
  19   3   6          0.01         19.22        10.83 o                         
  20   3   6         55.32         40.11        14.82 o                         
  21   3   6       1499.40       1793.02        89.05 o                         
  22   3   6         76.34        100.93        21.91 o                         
  23   3   6       1521.56       1688.08        97.82 o                         
  24   3   6          6.16         13.55        15.91 o                         
  25   3   6        151.48        201.27        34.91 o                         
  26   3   6         68.41         58.43        19.50 o                         
  27   3   6         44.72         23.99        22.52 o                         
  28   3   6         58.51         67.61        22.40 o                         
  29   3   6        939.32        947.63       124.84 o                         
  30   3   6         13.75         22.00        38.70 o                         
  31   3   6         18.04        -28.11        81.64 o                         
 -30   4   6        152.14        145.85        65.10 o                         
 -29   4   6         51.40         44.59        30.38 o                         
 -28   4   6          4.29         20.68        30.07 o                         
 -27   4   6        110.24        173.43        48.07 o                         
 -26   4   6          2.49        -15.24        16.65 o                         
 -25   4   6        210.57        187.61        39.36 o                         
 -24   4   6        251.41        271.17        27.58 o                         
 -23   4   6         63.10         49.55        20.64 o                         
 -22   4   6         93.46         84.41        19.38 o                         
 -21   4   6          1.21          0.05        13.72 o                         
 -20   4   6       3835.91       4383.44       165.60 o                         
 -19   4   6        839.30        914.74        57.77 o                         
 -18   4   6        804.73        792.56        47.90 o                         
 -17   4   6       1366.14       1235.78        47.46 o                         
 -16   4   6        553.49        534.06        27.86 o                         
 -15   4   6         71.07         72.04        11.07 o                         
 -14   4   6        259.74        219.12        16.83 o                         
 -13   4   6        189.96        183.92        14.15 o                         
 -12   4   6       1365.63       1377.62        45.47 o                         
 -11   4   6        151.47        146.70        13.45 o                         
 -10   4   6         20.25         19.32         5.73 o                         
  -9   4   6       1273.62       1246.71        46.37 o                         
  -8   4   6        401.22        417.61        22.39 o                         
  -7   4   6          5.82          6.53         3.77 o                         
  -6   4   6        245.27        285.27        16.47 o                         
  -5   4   6       5171.03       5051.07       131.38 o                         
  -4   4   6       3655.76       3783.61       103.08 o                         
  -3   4   6       1540.08       1931.48        61.50 o                         
  -2   4   6        102.47         72.69         8.81 o                         
  -1   4   6         87.11        102.52         9.93 o                         
   0   4   6       8570.36       9288.55       228.97 o                         
   1   4   6       3614.61       3674.44       102.19 o                         
   2   4   6       9696.60       9393.61       232.06 o                         
   3   4   6        284.30        259.24        19.70 o                         
   4   4   6        131.68        130.46        13.27 o                         
   5   4   6       4353.92       4494.97       147.11 o                         
   6   4   6          0.27         16.55         5.01 o                         
   7   4   6          0.73          9.28         4.28 o                         
   8   4   6          1.94          4.55         3.93 o                         
   9   4   6        174.83        120.03        11.57 o                         
  10   4   6       1160.55       1154.31        40.75 o                         
  11   4   6        140.96        146.40        14.00 o                         
  12   4   6        263.00        282.66        18.21 o                         
  13   4   6        157.40        156.17        13.24 o                         
  14   4   6       1607.97       1469.17        52.70 o                         
  15   4   6         19.77         25.32         8.07 o                         
  16   4   6        746.31        741.44        33.67 o                         
  17   4   6          5.12          0.61         5.97 o                         
  18   4   6      10519.39      11330.01       567.69 o                         
  19   4   6        186.08        205.52        24.07 o                         
  20   4   6        472.18        541.91        48.14 o                         
  21   4   6          0.03         10.59        15.67 o                         
  22   4   6        604.40        568.52        45.05 o                         
  23   4   6         38.20         72.39        25.62 o                         
  24   4   6       1517.72       1434.62        74.92 o                         
  25   4   6        127.69         96.38        25.86 o                         
  26   4   6        107.41         85.28        26.84 o                         
  27   4   6        159.17        119.48        28.36 o                         
  28   4   6          0.59        -17.31        17.31 o                         
  29   4   6         41.27         76.33        40.57 o                         
  30   4   6         11.49         20.30        41.29 o                         
 -28   5   6         18.60         37.43        45.30 o                         
 -27   5   6          4.35        -26.47        26.47 o                         
 -26   5   6          2.11         20.47        20.85 o                         
 -25   5   6         13.90         23.61        19.88 o                         
 -24   5   6        334.38        335.88        62.28 o                         
 -23   5   6        149.92        141.67        46.46 o                         
 -22   5   6        200.72        194.81        25.67 o                         
 -21   5   6        299.77        332.85        40.33 o                         
 -20   5   6          2.97         13.34        15.35 o                         
 -19   5   6        123.63        123.99        22.03 o                         
 -18   5   6         14.92          5.37         9.36 o                         
 -17   5   6         72.19         67.24        12.75 o                         
 -16   5   6         41.90         57.21        11.23 o                         
 -15   5   6        634.20        567.73        31.18 o                         
 -14   5   6        229.77        192.31        15.83 o                         
 -13   5   6        815.62        700.87        31.77 o                         
 -12   5   6         83.32         76.44        10.14 o                         
 -11   5   6       2048.15       2213.99        67.23 o                         
 -10   5   6         94.77        138.31        13.12 o                         
  -9   5   6         90.54         94.17         9.96 o                         
  -8   5   6       1711.52       1705.33        53.12 o                         
  -7   5   6         49.36         52.95         8.27 o                         
  -6   5   6        520.95        505.19        25.28 o                         
  -5   5   6       2872.90       2597.09        80.10 o                         
  -4   5   6       3116.00       3217.64        90.52 o                         
  -3   5   6          1.16          6.22         4.37 o                         
  -2   5   6        158.68        187.25        13.78 o                         
  -1   5   6       2238.96       2350.13        71.25 o                         
   0   5   6        734.04        898.84        43.41 o                         
   1   5   6        857.09        781.63        40.50 o                         
   2   5   6       1662.85       1643.79        66.27 o                         
   3   5   6        473.54        554.20        30.30 o                         
   4   5   6        959.03       1041.09        45.12 o                         
   5   5   6        138.57        132.48        14.54 o                         
   6   5   6       1288.01       1359.28        55.08 o                         
   7   5   6       1542.13       1545.39        62.05 o                         
   8   5   6        120.92        126.09        13.55 o                         
   9   5   6        700.44        674.98        32.53 o                         
  10   5   6         45.09         43.34         9.98 o                         
  11   5   6        487.44        445.21        28.84 o                         
  12   5   6       1129.45        978.16        48.72 o                         
  13   5   6       1425.93       1220.54        62.24 o                         
  14   5   6       3517.87       3135.57       154.24 o                         
  15   5   6        115.25         88.58        14.45 o                         
  16   5   6       1081.59       1057.92        50.55 o                         
  17   5   6          3.75          7.11         9.18 o                         
  18   5   6         53.51         48.97        13.77 o                         
  19   5   6          4.79         -1.93        16.73 o                         
  20   5   6        198.45        235.60        30.90 o                         
  21   5   6        725.97        741.51        78.18 o                         
  22   5   6        346.94        299.87        56.50 o                         
  23   5   6        320.76        280.33        35.66 o                         
  24   5   6        148.79        119.42        38.47 o                         
  25   5   6         25.73        -14.76        23.20 o                         
  26   5   6         18.93         24.54        22.24 o                         
  27   5   6          8.45          4.79        36.67 o                         
  28   5   6        149.85        145.72        59.95 o                         
 -26   6   6          2.34        -21.41        21.41 o                         
 -25   6   6        179.45         51.79        50.99 o                         
 -24   6   6          2.98         -3.84        19.24 o                         
 -23   6   6         90.90         25.53        17.77 o                         
 -21   6   6         84.27         31.91        20.19 o                         
 -20   6   6        196.33        221.76        35.40 o                         
 -19   6   6        574.25        488.20       160.68 o                         
 -18   6   6        227.94        299.67        44.45 o                         
 -17   6   6         52.85         26.21        18.92 o                         
 -16   6   6       2135.23       2444.95       140.04 o                         
 -15   6   6        151.86        181.98        31.02 o                         
 -14   6   6        197.92        246.49        35.97 o                         
 -13   6   6         33.68         52.86        18.72 o                         
 -12   6   6          2.66          1.59        11.38 o                         
 -11   6   6       5453.86       5472.12       482.65 o                         
 -10   6   6       1222.37       1166.49        59.05 o                         
  -9   6   6         10.59         19.91         9.72 o                         
  -8   6   6        495.08        464.71        31.36 o                         
  -7   6   6       2053.42       2003.88       101.33 o                         
  -6   6   6        602.26        642.42        36.76 o                         
  -5   6   6       2891.69       2947.46       104.90 o                         
  -4   6   6         80.36         61.03        10.85 o                         
  -3   6   6        212.43        201.86        17.89 o                         
  -2   6   6          8.89         12.12         7.80 o                         
  -1   6   6       1396.65       1348.14        90.87 o                         
   0   6   6         29.73         24.80         7.82 o                         
   1   6   6        182.56        182.35        16.97 o                         
   2   6   6        242.35        227.66        19.12 o                         
   3   6   6        536.50        562.83        31.19 o                         
   4   6   6        327.26        357.87        24.61 o                         
   5   6   6       6173.44       6198.10       240.98 o                         
   6   6   6       1379.31       1309.17        68.32 o                         
   7   6   6        778.72        757.85        42.71 o                         
   8   6   6        754.08        696.61        41.53 o                         
   9   6   6        145.58        162.03        17.34 o                         
  10   6   6        341.77        350.24        25.62 o                         
  11   6   6       1448.10       1678.22        94.48 o                         
  12   6   6        644.12        774.54        55.71 o                         
  13   6   6        309.42        396.24        37.58 o                         
  14   6   6        744.98        894.76        60.76 o                         
  15   6   6          2.09         -1.72        12.11 o                         
  16   6   6         30.81         27.87        16.99 o                         
  17   6   6        334.51        288.05        36.41 o                         
  18   6   6         96.48        103.41        21.57 o                         
  19   6   6         76.38         95.92        41.29 o                         
  20   6   6        705.89        694.08        87.90 o                         
  21   6   6        579.58        557.51       182.39 o                         
  22   6   6         51.62         59.47        45.27 o                         
  23   6   6        684.22        592.99       398.27 o                         
  24   6   6         18.94         19.24        24.65 o                         
  25   6   6         97.47         76.59        52.83 o                         
 -22   7   6        300.39         83.90        64.64 o                         
 -21   7   6         51.60         32.46        20.16 o                         
 -20   7   6         18.55          9.43        21.11 o                         
 -19   7   6         49.14         42.72        21.58 o                         
 -18   7   6          0.55          5.82        17.61 o                         
 -17   7   6          0.59         16.54        30.68 o                         
 -16   7   6        581.01        666.57        72.48 o                         
 -15   7   6        149.92        197.73        40.31 o                         
 -14   7   6          8.14          4.87        15.29 o                         
 -13   7   6        237.72        279.19        44.84 o                         
 -12   7   6          9.70         12.52        16.06 o                         
 -11   7   6        565.24        569.13        56.13 o                         
 -10   7   6          6.69         24.67        21.32 o                         
  -9   7   6          3.44         11.19        13.01 o                         
  -8   7   6       1170.28       1208.09       108.52 o                         
  -7   7   6        891.60        844.61        83.96 o                         
  -6   7   6          3.31         22.65        10.48 o                         
  -5   7   6       1163.87       1033.93       157.83 o                         
  -4   7   6         97.18        111.08        23.82 o                         
  -3   7   6         18.45         -1.57        11.26 o                         
  -2   7   6        113.64        129.81        25.80 o                         
  -1   7   6         30.38         68.47        19.32 o                         
   0   7   6        154.55        184.10        29.85 o                         
   1   7   6       2907.65       3145.64       217.98 o                         
   2   7   6         55.33         53.14        14.17 o                         
   3   7   6        388.18        406.85        52.91 o                         
   4   7   6        267.87        252.45        26.22 o                         
   5   7   6       2702.52       2416.89       132.37 o                         
   6   7   6        116.84        106.70        19.19 o                         
   7   7   6       2062.88       2148.29       116.80 o                         
   8   7   6       2599.80       2623.12       137.43 o                         
   9   7   6        137.19        196.93        29.94 o                         
  10   7   6          3.47          5.94        12.78 o                         
  11   7   6        192.53        233.74        31.96 o                         
  12   7   6         80.41        123.29        26.17 o                         
  13   7   6        367.26        411.87        37.47 o                         
  14   7   6         63.66         39.56        17.89 o                         
  15   7   6        118.89        127.23        38.21 o                         
  16   7   6         52.08         34.26        15.72 o                         
  17   7   6          2.21         16.37        18.67 o                         
  18   7   6         14.29         14.19        19.80 o                         
  19   7   6        387.28        159.90       196.81 o                         
  20   7   6        152.50         70.59        40.84 o                         
  21   7   6         52.90        -25.03        29.71 o                         
 -19   8   6          7.92        -25.11        30.77 o                         
 -18   8   6        165.20        157.17        42.01 o                         
 -17   8   6         70.54         76.24        30.18 o                         
 -16   8   6        178.74        184.56        58.47 o                         
 -15   8   6          5.23         -1.12        26.12 o                         
 -14   8   6         13.67         33.28        51.08 o                         
 -13   8   6        338.85        268.85        59.24 o                         
 -12   8   6        241.08        217.88        69.31 o                         
 -11   8   6          4.59          7.10        17.03 o                         
 -10   8   6        192.28        159.86        31.03 o                         
  -9   8   6         13.65         53.18        32.81 o                         
  -8   8   6          4.29         -3.53        12.64 o                         
  -7   8   6        430.45        495.96        88.57 o                         
  -6   8   6        122.09        112.49        28.16 o                         
  -5   8   6         59.61         85.53        24.86 o                         
  -4   8   6          8.21         37.06        24.44 o                         
  -3   8   6        167.02        201.67        36.84 o                         
  -2   8   6       1402.61       1652.25       132.31 o                         
  -1   8   6        322.51        435.47        77.82 o                         
   0   8   6       1494.21       1592.85       129.22 o                         
   1   8   6       1368.01       1706.84       130.53 o                         
   2   8   6        545.27        717.79        68.86 o                         
   3   8   6         51.72         57.00        22.89 o                         
   4   8   6       1789.47       2046.43       155.54 o                         
   5   8   6        224.81        236.43        35.88 o                         
   6   8   6        529.11        515.59       144.97 o                         
   7   8   6        946.92        918.19       181.07 o                         
   8   8   6        248.82        200.32        57.19 o                         
   9   8   6        184.84        236.90        43.54 o                         
  10   8   6        519.53        474.67        67.38 o                         
  11   8   6         39.80         15.63        20.58 o                         
  12   8   6         15.27         -2.22        15.16 o                         
  13   8   6         53.66         27.47        25.05 o                         
  14   8   6          5.91          4.60        15.39 o                         
  15   8   6        294.58        408.08        67.58 o                         
  16   8   6         14.24          4.94        19.38 o                         
  17   8   6          2.42          9.90        21.73 o                         
 -14   9   6        255.29        275.99        56.85 o                         
 -13   9   6        339.16        303.47        57.23 o                         
 -12   9   6        269.60        424.32        71.81 o                         
 -11   9   6         26.53         27.41        26.38 o                         
 -10   9   6        392.31        363.84        62.21 o                         
  -9   9   6        706.86        777.90       120.86 o                         
  -8   9   6        415.49        449.96        70.59 o                         
  -7   9   6        455.23        521.72        80.81 o                         
  -6   9   6         14.66         35.82        19.49 o                         
  -5   9   6          3.52          7.21        16.91 o                         
  -4   9   6        334.91        371.26        50.49 o                         
  -3   9   6         47.61         71.57        21.60 o                         
  -2   9   6        105.28        130.67        26.18 o                         
  -1   9   6        644.33        711.28        68.29 o                         
   0   9   6        527.87        566.25        58.33 o                         
   1   9   6       1549.82       1632.26       129.77 o                         
   2   9   6       1066.08       1171.33        97.21 o                         
   3   9   6        303.01        322.24        47.49 o                         
   4   9   6       1224.36       1355.51       114.44 o                         
   5   9   6         52.61         15.26        46.67 o                         
   6   9   6        173.57        205.78        38.50 o                         
   7   9   6       1232.83       1283.92       152.98 o                         
   8   9   6         62.29         50.17        23.09 o                         
   9   9   6         11.25          5.19        18.48 o                         
  10   9   6          0.16         25.92        31.30 o                         
  11   9   6          4.60         29.80        47.32 o                         
  12   9   6         14.40         -2.33        28.17 o                         
  13   9   6         50.68         10.85        29.96 o                         
  14   9   6        270.15        316.18        83.81 o                         
 -33   1   7          2.74         -6.99        23.48 o                         
 -32   1   7         66.08         78.33        20.91 o                         
 -31   1   7         18.94          8.08        15.58 o                         
 -30   1   7         33.53         37.51        17.08 o                         
 -29   1   7          4.50         13.33        14.72 o                         
 -28   1   7        257.91        290.77        31.74 o                         
 -27   1   7        114.72        137.87        28.61 o                         
 -26   1   7        304.96        337.54        34.33 o                         
 -25   1   7         30.84         50.86        17.10 o                         
 -24   1   7          2.76         -9.09        23.15 o                         
 -23   1   7          0.77          1.81         8.83 o                         
 -22   1   7       1213.27       1296.46        75.75 o                         
 -21   1   7        953.15        862.14        64.60 o                         
 -20   1   7        687.86        672.24        33.46 o                         
 -19   1   7        246.77        312.94        20.62 o                         
 -18   1   7        168.29        162.74        13.60 o                         
 -17   1   7        886.96        809.08        34.63 o                         
 -16   1   7        904.74       1063.63        41.05 o                         
 -15   1   7       1062.19       1029.57        36.23 o                         
 -14   1   7          0.46         10.37         4.76 o                         
 -13   1   7       4413.12       4851.23       131.70 o                         
 -12   1   7         57.19         58.41         8.83 o                         
 -11   1   7       1630.85       1536.82        61.20 o                         
 -10   1   7       5123.30       4802.15       148.38 o                         
  -9   1   7         10.20         13.64         5.45 o                         
  -8   1   7         42.70         35.13         8.20 o                         
  -7   1   7       2429.12       2228.34        73.22 o                         
  -6   1   7        198.96        189.94        15.79 o                         
  -5   1   7        157.52        148.44        12.40 o                         
  -4   1   7        465.44        384.40        21.03 o                         
  -3   1   7       3511.14       3070.01        95.72 o                         
  -2   1   7       1024.52        940.17        37.58 o                         
  -1   1   7       5428.41       5001.49       136.03 o                         
   0   1   7        792.42        775.89        34.87 o                         
   1   1   7        640.51        530.50        29.45 o                         
   2   1   7        168.87         99.24        10.67 o                         
   3   1   7       4104.62       3587.96        99.04 o                         
   4   1   7       4220.07       3428.06        95.03 o                         
   5   1   7       5462.09       5175.47       154.88 o                         
   6   1   7       1182.30       1045.38        41.15 o                         
   7   1   7        192.46        220.67        16.30 o                         
   8   1   7       4211.55       4173.89       122.26 o                         
   9   1   7        115.89        118.89        11.44 o                         
  10   1   7        527.05        564.53        28.83 o                         
  11   1   7       2488.62       2636.07        82.02 o                         
  12   1   7        189.60        219.07        15.57 o                         
  13   1   7        245.39        222.98        15.09 o                         
  14   1   7       3036.22       2900.40        84.23 o                         
  15   1   7       1563.04       1441.07        46.67 o                         
  16   1   7        673.71        754.13        31.60 o                         
  17   1   7       3663.83       3635.03        93.10 o                         
  18   1   7          7.27          5.16         5.87 o                         
  19   1   7         20.83         15.88         8.62 o                         
  20   1   7          0.61          3.37         7.01 o                         
  21   1   7        130.89        100.97        17.18 o                         
  22   1   7        264.55        263.09        24.64 o                         
  23   1   7        312.80        260.59        25.68 o                         
  24   1   7         35.55         43.53        17.02 o                         
  25   1   7        232.04        295.84        34.18 o                         
  26   1   7        441.16        442.66        34.76 o                         
  27   1   7         28.00         57.13        17.66 o                         
  28   1   7        271.01        266.94        37.64 o                         
  29   1   7        336.56        358.85        37.35 o                         
  30   1   7        208.02        212.47        40.45 o                         
  31   1   7        253.97        146.74        47.53 o                         
  32   1   7        394.20        546.69        75.82 o                         
 -33   2   7         17.78          6.66        22.36 o                         
 -32   2   7          5.19         13.91        21.06 o                         
 -31   2   7         22.03         15.52        29.85 o                         
 -30   2   7         19.75        -17.83        40.40 o                         
 -29   2   7          0.58         -1.25        19.67 o                         
 -28   2   7        457.02        622.85        46.60 o                         
 -27   2   7        128.53        176.07        27.30 o                         
 -26   2   7         64.40         69.51        18.75 o                         
 -25   2   7       3311.63       3810.34       237.23 o                         
 -24   2   7         81.59         80.84        16.07 o                         
 -23   2   7         12.03         19.42        11.70 o                         
 -22   2   7         18.02         21.70        13.15 o                         
 -21   2   7        654.98        664.27        46.89 o                         
 -20   2   7         74.95         69.83        10.42 o                         
 -19   2   7       1050.98       1103.07        63.20 o                         
 -18   2   7          4.86          3.76         6.70 o                         
 -17   2   7        427.26        416.34        23.20 o                         
 -16   2   7       6777.16       6270.83       165.25 o                         
 -15   2   7       1128.26       1105.04        37.95 o                         
 -14   2   7       1972.05       2086.47        61.36 o                         
 -13   2   7        460.31        462.71        22.30 o                         
 -12   2   7        709.15        726.02        31.68 o                         
 -11   2   7        723.31        697.89        30.34 o                         
 -10   2   7       3046.20       3413.31        92.46 o                         
  -9   2   7       1626.01       1781.29        51.81 o                         
  -8   2   7       1190.33       1201.19        40.56 o                         
  -7   2   7      15973.66      15741.46       365.77 o                         
  -6   2   7       1362.77       1286.49        40.97 o                         
  -5   2   7       1721.16       1575.66        50.88 o                         
  -4   2   7      43664.80      45277.33      1043.34 o                         
  -3   2   7        829.56        909.17        34.15 o                         
  -2   2   7        373.29        391.73        20.41 o                         
   0   2   7        423.65        388.03        20.57 o                         
   1   2   7         24.36         17.89         4.81 o                         
   2   2   7      14005.32      12262.49       318.12 o                         
   3   2   7        138.56        120.82        11.45 o                         
   4   2   7        567.87        612.59        29.19 o                         
   5   2   7       1095.40        899.99        37.59 o                         
   6   2   7         58.49         50.64         7.74 o                         
   7   2   7       2376.70       2165.83        68.01 o                         
   8   2   7       4709.02       5092.05       133.08 o                         
   9   2   7       5456.85       5538.32       139.06 o                         
  10   2   7      16088.30      16922.99       415.38 o                         
  11   2   7          8.78         14.16         5.50 o                         
  12   2   7        334.38        336.93        20.70 o                         
  13   2   7        201.01        257.50        17.45 o                         
  14   2   7       5021.95       5504.66       151.68 o                         
  15   2   7        649.11        732.24        30.61 o                         
  16   2   7       1364.89       1337.75        42.82 o                         
  17   2   7        878.69        817.87        36.15 o                         
  18   2   7         44.12         33.91         9.95 o                         
  19   2   7          1.38          9.16         8.90 o                         
  20   2   7       3875.05       3453.88       183.72 o                         
  21   2   7        864.87       1033.05        66.00 o                         
  22   2   7       1235.25       1363.62       100.82 o                         
  23   2   7       3511.86       4056.75       173.39 o                         
  24   2   7        102.12         96.43        21.20 o                         
  25   2   7        666.71        768.90        53.92 o                         
  26   2   7         90.19        128.00        26.23 o                         
  27   2   7        107.59        120.55        20.90 o                         
  28   2   7        175.35        162.69        31.37 o                         
  29   2   7        132.25         77.08        29.98 o                         
  30   2   7        192.13        144.96        31.94 o                         
  31   2   7        335.35        436.34        93.05 o                         
 -32   3   7         60.10         40.42        22.70 o                         
 -31   3   7          3.73          6.49        20.15 o                         
 -30   3   7          3.31         -1.50        16.66 o                         
 -29   3   7        199.49        270.93        71.59 o                         
 -28   3   7         91.02        105.66        42.55 o                         
 -27   3   7        155.49        121.72        48.01 o                         
 -26   3   7          0.00         16.75        15.71 o                         
 -25   3   7        184.27        131.71        20.41 o                         
 -24   3   7        202.99        240.31        27.43 o                         
 -23   3   7          0.24         10.53        11.97 o                         
 -22   3   7       3507.25       3595.77       155.55 o                         
 -21   3   7       1009.99       1195.80        60.38 o                         
 -20   3   7       1503.09       1607.30        92.58 o                         
 -19   3   7       2849.67       2686.33        96.28 o                         
 -18   3   7        386.34        397.15        21.24 o                         
 -17   3   7        396.74        405.95        24.01 o                         
 -16   3   7         53.05         31.75         7.29 o                         
 -15   3   7       1401.85       1495.58        49.00 o                         
 -14   3   7         77.54         62.58         9.33 o                         
 -13   3   7        480.90        619.18        26.42 o                         
 -12   3   7       1131.65       1123.07        40.82 o                         
 -11   3   7          6.80          7.08         4.51 o                         
 -10   3   7       2025.48       2216.06        70.43 o                         
  -9   3   7        770.23        791.70        34.99 o                         
  -8   3   7       1471.93       1718.86        56.56 o                         
  -7   3   7      11920.59      12576.05       300.12 o                         
  -6   3   7         28.21         27.55         5.48 o                         
  -5   3   7        197.19        177.72        13.68 o                         
  -4   3   7         29.93         55.04         7.03 o                         
  -3   3   7       2342.38       2331.38        68.39 o                         
  -2   3   7        318.44        294.92        17.85 o                         
  -1   3   7      17607.45      18469.43       421.79 o                         
   0   3   7      10991.22      10489.23       247.25 o                         
   1   3   7         67.69         74.57         8.46 o                         
   2   3   7      47098.63      52209.19      1149.72 o                         
   3   3   7        860.77        861.37        33.25 o                         
   4   3   7        206.36        192.86        13.16 o                         
   5   3   7      11023.98      11065.86       266.88 o                         
   6   3   7         70.52        105.63        10.58 o                         
   7   3   7        976.12        972.39        37.27 o                         
   8   3   7      14544.14      15966.89       364.54 o                         
   9   3   7        178.17        171.08        13.32 o                         
  10   3   7        196.14        198.64        13.51 o                         
  11   3   7        953.97       1257.13        42.58 o                         
  12   3   7        108.30        108.72        11.57 o                         
  13   3   7         18.34         39.10         8.37 o                         
  14   3   7       2039.42       2270.58        75.81 o                         
  15   3   7         65.53         60.83         9.92 o                         
  16   3   7         98.56         76.41        10.48 o                         
  17   3   7       2659.39       2571.88       137.22 o                         
  18   3   7        161.67        175.34        19.89 o                         
  19   3   7        189.48        188.93        20.84 o                         
  20   3   7       3914.94       3995.34       214.13 o                         
  21   3   7        112.58        143.64        26.97 o                         
  22   3   7       2808.15       3455.67       152.26 o                         
  23   3   7       2770.61       3099.82       135.98 o                         
  24   3   7          0.52          8.78        16.26 o                         
  25   3   7         18.51         25.42        16.90 o                         
  26   3   7          2.55          9.97        21.50 o                         
  27   3   7        147.80         99.08        43.98 o                         
  28   3   7       1071.35       1097.03        79.02 o                         
  29   3   7        992.83       1026.25       204.42 o                         
  30   3   7        142.98        135.01        37.94 o                         
  31   3   7          7.27        -26.59        41.89 o                         
 -30   4   7          5.06          1.26        48.74 o                         
 -29   4   7         18.47          2.66        38.48 o                         
 -28   4   7        183.08        134.53        47.54 o                         
 -27   4   7        253.88        207.02        69.27 o                         
 -26   4   7        406.90        418.07       116.64 o                         
 -25   4   7        814.00        676.24        55.54 o                         
 -24   4   7         66.50         84.19        18.38 o                         
 -23   4   7          0.23        -11.98        12.68 o                         
 -22   4   7        276.20        269.48        27.94 o                         
 -21   4   7        107.19        157.82        23.80 o                         
 -20   4   7          0.48          4.36        13.70 o                         
 -19   4   7         43.78         39.77        14.05 o                         
 -18   4   7         29.99         15.08         8.63 o                         
 -17   4   7       1106.91       1071.26        39.47 o                         
 -16   4   7         14.75         25.90         7.51 o                         
 -15   4   7          0.01          4.50         5.91 o                         
 -14   4   7        931.39       1021.52        39.22 o                         
 -13   4   7        949.93       1066.12        41.28 o                         
 -12   4   7        625.15        681.47        30.42 o                         
 -11   4   7        685.69        721.48        32.21 o                         
 -10   4   7          1.61          2.13         4.71 o                         
  -9   4   7        298.67        358.88        20.93 o                         
  -8   4   7        427.95        455.69        24.14 o                         
  -7   4   7         23.79         46.81         7.41 o                         
  -6   4   7       6187.12       6228.27       160.21 o                         
  -5   4   7       2089.97       2197.92        65.41 o                         
  -4   4   7       1535.90       1557.37        50.02 o                         
  -3   4   7       2383.03       2349.25        70.93 o                         
  -2   4   7      14756.41      14993.74       358.02 o                         
  -1   4   7          6.26         20.72         5.05 o                         
   0   4   7       6821.76       6963.08       176.03 o                         
   1   4   7        636.29        772.83        32.09 o                         
   2   4   7       2950.00       3029.57        84.38 o                         
   3   4   7       3356.34       3298.24        91.43 o                         
   4   4   7      24495.86      25646.63       604.84 o                         
   5   4   7        155.54        172.23        13.36 o                         
   6   4   7         42.30         72.16         8.75 o                         
   7   4   7       1790.51       1765.78        54.92 o                         
   8   4   7        202.12        286.80        18.37 o                         
   9   4   7        475.72        438.25        23.03 o                         
  10   4   7        219.95        260.46        17.34 o                         
  11   4   7          0.05          5.13         5.01 o                         
  12   4   7        423.94        440.82        23.37 o                         
  13   4   7       2400.50       2574.66        80.58 o                         
  14   4   7        816.25        757.37        32.32 o                         
  15   4   7         77.52         83.98        11.52 o                         
  16   4   7         12.23          7.58         7.73 o                         
  17   4   7       1868.06       1859.25        82.24 o                         
  18   4   7       4080.21       4035.12       211.24 o                         
  19   4   7       1662.97       1727.01        85.43 o                         
  20   4   7        246.78        265.95        36.78 o                         
  21   4   7         33.67         47.89        17.36 o                         
  22   4   7         19.17          3.87        18.95 o                         
  23   4   7         57.50         57.50        18.76 o                         
  24   4   7        671.14        639.10       105.81 o                         
  25   4   7        496.21        452.89        95.07 o                         
  26   4   7        209.76        179.12        69.26 o                         
  27   4   7          8.80         24.83        19.07 o                         
  28   4   7          3.41        -17.37        37.83 o                         
  29   4   7        149.67        139.40        38.96 o                         
 -28   5   7          3.36          3.62        20.53 o                         
 -27   5   7        333.94        298.88        74.89 o                         
 -26   5   7          1.09         17.18        21.50 o                         
 -25   5   7          5.18         26.84        21.68 o                         
 -24   5   7        480.83        342.55       117.13 o                         
 -23   5   7         19.93         18.08        15.96 o                         
 -22   5   7          1.24          0.73        12.56 o                         
 -21   5   7         57.00         51.59        21.30 o                         
 -20   5   7          1.71         11.32        17.06 o                         
 -19   5   7        439.87        427.14        37.30 o                         
 -18   5   7         14.81         17.29        11.99 o                         
 -17   5   7        150.23        132.77        18.45 o                         
 -16   5   7         45.64         50.91        12.03 o                         
 -15   5   7         58.13         66.68        11.58 o                         
 -14   5   7          7.11          8.14         8.25 o                         
 -13   5   7       2229.17       2097.78        72.26 o                         
 -12   5   7         28.67         15.81         7.32 o                         
 -11   5   7       1379.57       1425.14        50.39 o                         
 -10   5   7        185.27        247.13        17.02 o                         
  -9   5   7        297.87        285.87        18.39 o                         
  -8   5   7       2429.88       2612.02        77.77 o                         
  -7   5   7        386.32        377.74        21.21 o                         
  -6   5   7        312.80        308.78        19.51 o                         
  -5   5   7        844.03        933.04        37.12 o                         
  -4   5   7       3763.61       4317.88       115.58 o                         
  -3   5   7       2089.04       2261.35        71.61 o                         
  -2   5   7       2089.57       2289.45        75.66 o                         
  -1   5   7        722.41        787.88        32.40 o                         
   0   5   7        488.32        448.82        22.85 o                         
   1   5   7          1.68          3.02         5.29 o                         
   2   5   7        299.63        352.60        23.98 o                         
   3   5   7          4.95         12.44         6.44 o                         
   4   5   7        109.35        101.17        11.68 o                         
   5   5   7        373.31        426.41        28.24 o                         
   6   5   7       1765.99       1781.10        70.64 o                         
   7   5   7        350.46        312.67        21.68 o                         
   8   5   7        433.77        399.27        26.76 o                         
   9   5   7          4.06          4.28         6.74 o                         
  10   5   7        955.44        916.34        44.80 o                         
  11   5   7          0.07          6.66         7.47 o                         
  12   5   7        144.26        113.71        14.73 o                         
  13   5   7       4040.41       3609.86       191.49 o                         
  14   5   7         28.38         15.23         8.50 o                         
  15   5   7        801.64        700.20        39.51 o                         
  16   5   7        213.79        186.36        18.31 o                         
  17   5   7          0.15         -6.81         9.84 o                         
  18   5   7         10.98         -4.54         9.92 o                         
  19   5   7        163.83        130.21        23.38 o                         
  20   5   7        101.13        115.42        38.10 o                         
  21   5   7        102.44         85.47        36.18 o                         
  22   5   7       1177.27       1120.09       150.86 o                         
  23   5   7         15.97         20.70        22.34 o                         
  24   5   7        247.15        269.36        45.22 o                         
  25   5   7        199.72        262.03        39.53 o                         
  26   5   7        304.88        289.30        55.71 o                         
  27   5   7         84.45         24.49        32.21 o                         
 -26   6   7        140.00         47.94        90.98 o                         
 -25   6   7          8.53         15.57        25.88 o                         
 -24   6   7        549.24        179.67       130.40 o                         
 -23   6   7          3.91          9.37        16.69 o                         
 -22   6   7         69.27         14.29        16.51 o                         
 -21   6   7         47.61         -9.07        20.96 o                         
 -20   6   7          1.30          8.36        20.36 o                         
 -19   6   7        792.22        791.60       171.91 o                         
 -18   6   7        970.05       1115.07        63.73 o                         
 -17   6   7         83.15         81.60        18.37 o                         
 -16   6   7        108.77        140.74        27.70 o                         
 -15   6   7         13.51         35.91        19.13 o                         
 -14   6   7        165.67        221.46        30.80 o                         
 -13   6   7        276.23        308.33        35.69 o                         
 -12   6   7        306.21        356.14        38.72 o                         
 -11   6   7        233.64        233.43        39.02 o                         
 -10   6   7        139.50        172.19        21.76 o                         
  -9   6   7       2439.02       2420.59       151.17 o                         
  -8   6   7        339.00        363.15        27.19 o                         
  -7   6   7         36.58         40.38        10.40 o                         
  -6   6   7         53.32         46.94        10.28 o                         
  -5   6   7        226.42        232.71        19.15 o                         
  -4   6   7        983.90        996.79        47.12 o                         
  -3   6   7        187.35        163.01        16.13 o                         
  -2   6   7          7.06          5.59         5.68 o                         
  -1   6   7       1769.05       1700.23        68.08 o                         
   0   6   7        340.98        327.60        23.21 o                         
   1   6   7        680.88        715.91        36.38 o                         
   2   6   7       1698.74       1684.72        66.78 o                         
   3   6   7       1323.61       1292.89        55.67 o                         
   4   6   7       1849.72       1965.81        75.16 o                         
   5   6   7         31.06         44.20        10.09 o                         
   6   6   7       1961.32       2001.91        80.51 o                         
   7   6   7        619.86        578.98        38.80 o                         
   8   6   7        423.28        463.56        33.59 o                         
   9   6   7        616.61        679.33        57.92 o                         
  10   6   7        138.72        191.80        23.04 o                         
  11   6   7         36.18         54.33        15.75 o                         
  12   6   7        190.89        244.32        30.08 o                         
  13   6   7        300.05        336.18        37.44 o                         
  14   6   7         56.78         39.30        19.18 o                         
  15   6   7        462.90        554.93        50.25 o                         
  16   6   7        511.45        445.31        46.16 o                         
  17   6   7        185.49        323.60        41.19 o                         
  18   6   7        123.60        107.13        28.39 o                         
  19   6   7        799.76        921.68       145.28 o                         
  20   6   7       1039.38       1109.49        86.35 o                         
  21   6   7        234.20        175.19       122.78 o                         
  22   6   7        963.45        825.83       571.24 o                         
  23   6   7        643.89        309.95       234.37 o                         
  24   6   7        693.85        433.57       267.35 o                         
  25   6   7        614.89        229.26       206.49 o                         
 -22   7   7         61.63         10.73        22.12 o                         
 -21   7   7        447.83        219.09       163.53 o                         
 -20   7   7          0.55          4.15        20.42 o                         
 -19   7   7        101.97         88.93        36.12 o                         
 -18   7   7          0.99        -18.80        87.79 o                         
 -17   7   7        224.67        214.24        87.68 o                         
 -16   7   7        110.79        117.09        37.49 o                         
 -15   7   7          4.25         -7.75        16.74 o                         
 -14   7   7         47.45         20.94        23.19 o                         
 -13   7   7          5.99          3.74        18.53 o                         
 -12   7   7          1.34         -7.64        18.56 o                         
 -11   7   7        378.93        346.93        47.67 o                         
 -10   7   7          1.85          7.21        23.70 o                         
  -9   7   7        197.92        176.71        30.22 o                         
  -8   7   7        325.31        376.96        47.05 o                         
  -7   7   7        143.58        144.59        20.40 o                         
  -6   7   7       1280.62       1256.42       180.73 o                         
  -5   7   7        189.76        162.02        22.17 o                         
  -4   7   7         13.12         26.80        21.49 o                         
  -3   7   7        804.99        970.75        90.16 o                         
  -2   7   7        320.57        304.27        38.72 o                         
  -1   7   7       1475.57       1652.37       131.11 o                         
   0   7   7          1.94          3.70        11.41 o                         
   1   7   7         70.37         85.29        21.98 o                         
   2   7   7          6.39          7.94        11.11 o                         
   3   7   7         48.78         33.62        11.90 o                         
   4   7   7         32.24         32.49        14.12 o                         
   5   7   7        126.31        129.87        20.35 o                         
   6   7   7        422.50        416.05        41.71 o                         
   7   7   7        425.07        453.43        40.06 o                         
   8   7   7        450.37        494.76        43.24 o                         
   9   7   7          3.13         14.69        13.11 o                         
  10   7   7         92.75        107.00        21.38 o                         
  11   7   7         21.72         29.02        15.85 o                         
  12   7   7         24.74         32.35        20.28 o                         
  13   7   7        123.07        109.65        26.84 o                         
  14   7   7          5.45          4.97        12.62 o                         
  15   7   7        171.35        171.68        46.61 o                         
  16   7   7        546.89        642.89       126.69 o                         
  17   7   7         15.84         10.22        20.73 o                         
  18   7   7        376.75        259.21       260.92 o                         
  19   7   7        122.19         84.31        36.82 o                         
  20   7   7       1066.94        751.82       504.56 o                         
  21   7   7        430.54        244.88       168.37 o                         
 -18   8   7        206.73        219.59        64.25 o                         
 -17   8   7         62.48         66.67        30.10 o                         
 -16   8   7         20.16         45.77        25.40 o                         
 -15   8   7        159.83        213.69        46.71 o                         
 -14   8   7         63.37         72.47        27.35 o                         
 -13   8   7         16.78         25.92        19.48 o                         
 -12   8   7        547.55        486.18       151.60 o                         
 -11   8   7         56.00         86.26        32.76 o                         
 -10   8   7         76.63         52.79        22.05 o                         
  -9   8   7        171.49        184.48        59.72 o                         
  -8   8   7        255.89        269.94       209.00 o                         
  -7   8   7         55.44         67.12        28.37 o                         
  -6   8   7         35.02         31.80        25.07 o                         
  -5   8   7        180.99        263.28        42.44 o                         
  -4   8   7        267.49        294.15        43.91 o                         
  -3   8   7          3.11          1.79        13.14 o                         
  -2   8   7        533.05        655.32        63.88 o                         
  -1   8   7          0.08        -10.39        11.31 o                         
   0   8   7        656.55        832.55        75.73 o                         
   1   8   7        168.31        193.00        31.34 o                         
   2   8   7         20.91         21.11        17.84 o                         
   3   8   7        443.53        509.79        60.02 o                         
   4   8   7       1993.12       2531.11       185.48 o                         
   5   8   7         97.58         89.53        46.29 o                         
   6   8   7        144.88        146.42        39.98 o                         
   7   8   7         23.52         19.27        14.04 o                         
   8   8   7         11.90         12.28        14.64 o                         
   9   8   7        196.65        261.61        62.14 o                         
  10   8   7       2627.51       2414.03       409.38 o                         
  11   8   7        145.73        140.04        27.40 o                         
  12   8   7        443.81        422.67        86.49 o                         
  13   8   7        587.95        513.70       102.84 o                         
  14   8   7         17.49         13.56        16.34 o                         
  15   8   7        435.24        340.01        60.76 o                         
 -14   9   7        118.30        131.92        53.82 o                         
 -13   9   7          1.02         27.06        24.87 o                         
 -12   9   7        164.06        156.35        41.36 o                         
 -11   9   7       1831.76       2116.39       222.73 o                         
 -10   9   7         19.94         31.88        26.45 o                         
  -9   9   7          6.76         -6.30        16.55 o                         
  -8   9   7         35.51         41.68        26.99 o                         
  -7   9   7        103.35        109.40        34.88 o                         
  -6   9   7        185.66        216.10        46.97 o                         
  -5   9   7          0.15        -10.96        16.55 o                         
  -4   9   7          0.16          4.35        20.56 o                         
  -3   9   7         16.60         11.81        21.17 o                         
  -2   9   7         85.93         95.90        26.62 o                         
  -1   9   7         27.30         60.80        28.36 o                         
   0   9   7        771.59        831.75        75.73 o                         
   1   9   7        489.16        504.76        54.57 o                         
   2   9   7        440.65        449.98        63.36 o                         
   3   9   7        222.33        201.20        36.91 o                         
   4   9   7          0.65          2.81        23.82 o                         
   5   9   7        679.25        720.46        74.38 o                         
   6   9   7        542.92        647.00        69.85 o                         
   7   9   7        193.48        240.78        58.46 o                         
   8   9   7          6.20          7.30        15.30 o                         
   9   9   7          7.46          6.51        21.41 o                         
  10   9   7        828.78        844.99       110.93 o                         
  11   9   7         91.92        178.62        50.11 o                         
  12   9   7         16.95         17.58        30.05 o                         
 -33   0   8        371.75        413.84        55.84 o                         
 -32   0   8        295.41        316.54        43.25 o                         
 -31   0   8         46.72         62.41        25.46 o                         
 -30   0   8          2.18         -0.02        20.37 o                         
 -29   0   8        522.64        444.17        65.33 o                         
 -28   0   8         74.59         82.79        32.09 o                         
 -27   0   8         26.09         20.52        19.83 o                         
 -26   0   8        376.06        324.31        50.69 o                         
 -25   0   8       1503.73       1936.05       176.73 o                         
 -24   0   8        486.56        533.93        55.31 o                         
 -23   0   8       1313.51       1667.81       169.01 o                         
 -22   0   8        179.75        172.04        30.13 o                         
 -21   0   8       1336.06       1207.06       188.68 o                         
 -20   0   8          0.17         11.20         9.69 o                         
 -19   0   8          9.50         15.14        12.84 o                         
 -18   0   8        123.29        192.85        22.27 o                         
 -17   0   8       6415.07       6708.96       278.90 o                         
 -16   0   8       1366.90       1436.13        69.20 o                         
 -15   0   8        245.75        278.96        23.43 o                         
 -14   0   8        653.62        763.80        42.12 o                         
 -13   0   8       1967.81       1879.64        85.66 o                         
 -12   0   8        450.15        388.59        27.97 o                         
 -10   0   8       1297.64       1196.60        55.48 o                         
  -9   0   8        109.18        115.92        15.31 o                         
  -8   0   8       5591.33       5613.66       204.34 o                         
  -7   0   8        350.47        303.94        25.73 o                         
  -6   0   8       1100.50        877.62        53.92 o                         
  -5   0   8       4351.32       3795.28       187.38 o                         
  -4   0   8        153.54        144.71        19.14 o                         
  -3   0   8         10.81         23.31        10.36 o                         
  -2   0   8         27.10          7.07         5.33 o                         
  -1   0   8       1093.69        969.91        57.34 o                         
   0   0   8         58.18         61.52        10.96 o                         
   1   0   8      59231.61      56216.98      1802.65 o                         
   2   0   8        142.99        117.87        15.82 o                         
   3   0   8        945.47        838.26        51.78 o                         
   4   0   8      33459.79      32766.93      1499.68 o                         
   5   0   8        261.64        204.99        21.50 o                         
   6   0   8         73.56         76.57        15.55 o                         
   7   0   8        325.89        240.42        24.35 o                         
   8   0   8       1557.28       1582.00        75.68 o                         
   9   0   8        937.64        801.43        45.91 o                         
  10   0   8      19324.00      21565.66       692.00 o                         
  11   0   8       4889.03       4481.12       155.06 o                         
  12   0   8        900.60        971.72        48.23 o                         
  13   0   8       5407.70       4869.25       170.66 o                         
  14   0   8        519.90        522.11        39.82 o                         
  15   0   8       1102.88       1079.71        53.08 o                         
  16   0   8         31.14         34.72        11.80 o                         
  17   0   8         88.49         82.20        15.58 o                         
  18   0   8        741.94        643.84        42.08 o                         
  19   0   8        357.21        338.82        30.43 o                         
  20   0   8       1105.25        890.98        71.53 o                         
  21   0   8       3965.74       4382.57       278.53 o                         
  22   0   8        305.85        290.29        39.16 o                         
  23   0   8       1122.43       1302.42        93.23 o                         
  24   0   8        726.72        754.85        65.80 o                         
  25   0   8       1099.26       1385.34        98.49 o                         
  26   0   8         52.06        125.65        37.94 o                         
  27   0   8        249.18        298.24        53.95 o                         
  28   0   8         38.90         66.55        35.98 o                         
  29   0   8          5.91         14.89        20.63 o                         
  30   0   8        287.07        192.80        47.65 o                         
  31   0   8        489.48        570.27        87.17 o                         
  32   0   8        281.12        241.86        71.34 o                         
 -33   1   8          1.58        -14.04        18.50 o                         
 -32   1   8          1.59         30.02        22.54 o                         
 -31   1   8        140.13        157.43        30.76 o                         
 -30   1   8        453.45        413.24        36.88 o                         
 -29   1   8         44.06         52.89        16.90 o                         
 -28   1   8       1195.64       1182.80        66.33 o                         
 -27   1   8        263.81        297.18        38.65 o                         
 -26   1   8         17.10         26.76        16.59 o                         
 -25   1   8         32.59         41.81        16.94 o                         
 -24   1   8         79.76        117.85        22.74 o                         
 -23   1   8      10292.65      10523.35       562.93 o                         
 -22   1   8       1284.27       1371.16        79.65 o                         
 -21   1   8       1207.01       1149.76        61.29 o                         
 -20   1   8        316.96        328.56        21.43 o                         
 -19   1   8         86.90         87.90        12.24 o                         
 -18   1   8         81.95         91.91        12.39 o                         
 -17   1   8        494.47        563.21        26.37 o                         
 -16   1   8         50.30         44.42         8.23 o                         
 -15   1   8       1121.40       1049.67        36.24 o                         
 -14   1   8       4640.28       4748.37       124.92 o                         
 -13   1   8       1814.22       1838.34        53.60 o                         
 -12   1   8        996.35       1106.69        42.41 o                         
 -11   1   8      13051.43      13568.36       359.17 o                         
 -10   1   8        430.64        512.31        25.10 o                         
  -9   1   8        358.63        328.98        20.79 o                         
  -8   1   8        685.62        638.23        28.01 o                         
  -7   1   8         15.70          5.58         4.53 o                         
  -6   1   8         92.68         93.07        11.30 o                         
  -5   1   8        167.21        224.34        16.52 o                         
  -4   1   8        119.98         89.67         9.26 o                         
  -3   1   8          1.32          4.10         3.49 o                         
  -2   1   8       5502.85       5322.69       139.49 o                         
  -1   1   8        616.41        544.59        27.85 o                         
   0   1   8       1211.19        967.11        41.17 o                         
   1   1   8        174.21        218.14        15.56 o                         
   2   1   8         79.45         80.77         9.99 o                         
   3   1   8        701.92        639.87        33.03 o                         
   4   1   8        982.98        920.52        39.21 o                         
   5   1   8         89.43         65.11         9.31 o                         
   6   1   8         33.62         37.45         6.97 o                         
   7   1   8       1952.86       1731.35        54.74 o                         
   8   1   8         11.21         18.38         5.38 o                         
   9   1   8         17.87         37.51         7.73 o                         
  10   1   8        996.59        864.14        34.77 o                         
  11   1   8        200.69        213.94        15.00 o                         
  12   1   8        251.73        249.14        16.75 o                         
  13   1   8       2795.69       2600.05        78.80 o                         
  14   1   8         12.37         24.54         6.36 o                         
  15   1   8         63.00         74.43         9.61 o                         
  16   1   8        148.30        134.89        12.03 o                         
  17   1   8         15.33          7.95         5.51 o                         
  18   1   8        994.99        816.12        31.33 o                         
  19   1   8       7802.64       7241.69       221.02 o                         
  20   1   8        573.40        505.22        36.28 o                         
  21   1   8        688.35        738.86        39.94 o                         
  22   1   8        781.05        810.81        47.27 o                         
  23   1   8        277.09        287.38        27.40 o                         
  24   1   8        976.26       1110.08        52.33 o                         
  25   1   8        563.21        663.43        48.87 o                         
  26   1   8        183.21        211.75        27.75 o                         
  27   1   8        685.27        660.91        53.54 o                         
  28   1   8        874.97        887.67        56.70 o                         
  29   1   8          8.78         -0.17        14.54 o                         
  30   1   8        249.98        206.93        54.29 o                         
  31   1   8         34.81         38.09        31.10 o                         
  32   1   8        214.51        144.55        45.61 o                         
 -32   2   8        105.26        111.06        29.27 o                         
 -31   2   8         21.97         17.50        17.13 o                         
 -30   2   8          1.39        -11.28        16.24 o                         
 -29   2   8        464.50        395.07       128.87 o                         
 -28   2   8         54.70         48.60        25.51 o                         
 -27   2   8        367.57        418.87        44.06 o                         
 -26   2   8        881.71        976.30        88.89 o                         
 -25   2   8        119.62        160.33        25.10 o                         
 -24   2   8         18.85         39.17        14.75 o                         
 -23   2   8        132.40        166.18        22.25 o                         
 -22   2   8          0.94         -8.79         8.79 o                         
 -21   2   8        456.80        521.83        36.85 o                         
 -20   2   8         74.15         84.17        12.98 o                         
 -19   2   8          0.00         -1.36         5.72 o                         
 -18   2   8         42.06         38.48         9.22 o                         
 -17   2   8       5611.58       5432.34       166.23 o                         
 -16   2   8       1060.16       1036.18        40.99 o                         
 -15   2   8         91.93         86.64        12.07 o                         
 -14   2   8       2609.74       2606.70        80.70 o                         
 -13   2   8        760.60        754.31        32.49 o                         
 -12   2   8          0.03         -1.62         3.42 o                         
 -11   2   8       1572.35       1758.77        53.33 o                         
 -10   2   8         62.18         55.19         8.13 o                         
  -9   2   8         11.66         28.76         6.13 o                         
  -8   2   8        433.81        529.90        25.10 o                         
  -7   2   8          0.97          1.56         3.20 o                         
  -6   2   8        321.57        281.99        16.98 o                         
  -5   2   8       8455.08       7727.66       176.79 o                         
  -4   2   8       8107.87       7711.52       187.45 o                         
  -3   2   8       1330.02       1238.35        44.17 o                         
  -2   2   8       9741.55      10326.89       278.25 o                         
  -1   2   8        600.31        508.69        24.23 o                         
   0   2   8       1759.83       1537.77        50.05 o                         
   1   2   8      22681.83      21576.36       548.44 o                         
   2   2   8       1292.41       1234.37        44.23 o                         
   3   2   8        433.35        363.10        20.39 o                         
   4   2   8       2845.70       2798.46        84.70 o                         
   5   2   8       2337.89       2143.96        67.67 o                         
   6   2   8       1720.84       1782.67        55.00 o                         
   7   2   8      26848.25      29117.41       684.34 o                         
   8   2   8        484.99        465.94        23.03 o                         
   9   2   8       1860.54       1765.60        57.73 o                         
  10   2   8      15085.74      15902.22       383.37 o                         
  11   2   8        497.91        557.88        26.50 o                         
  12   2   8       1437.15       1536.40        51.36 o                         
  13   2   8       1223.55       1077.63        38.80 o                         
  14   2   8          2.23          0.28         4.12 o                         
  15   2   8        939.87        969.17        38.29 o                         
  16   2   8       1144.02       1171.77        41.60 o                         
  17   2   8          0.10          2.04         4.47 o                         
  18   2   8         58.53         73.63        11.64 o                         
  19   2   8        255.68        173.95        18.96 o                         
  20   2   8        344.77        258.49        27.73 o                         
  21   2   8        643.03        702.85        47.94 o                         
  22   2   8       2180.66       1977.63       117.61 o                         
  23   2   8        238.04        226.34        27.22 o                         
  24   2   8         32.08         48.65        20.09 o                         
  25   2   8        154.53        206.23        29.49 o                         
  26   2   8        290.20        217.41        27.23 o                         
  27   2   8        373.24        269.21        57.83 o                         
  28   2   8          7.24         -3.80        17.38 o                         
  29   2   8         32.98         26.52        18.30 o                         
  30   2   8        202.56        252.30        60.15 o                         
  31   2   8       1407.23       1593.61       146.75 o                         
 -32   3   8         30.77         18.97        23.95 o                         
 -31   3   8          2.33         -3.16        20.27 o                         
 -30   3   8         37.57         63.26        21.09 o                         
 -29   3   8         47.74         20.43        32.63 o                         
 -28   3   8       1098.15       1098.67        94.14 o                         
 -27   3   8          3.69          5.22        15.97 o                         
 -26   3   8        271.33        293.88        30.69 o                         
 -25   3   8         73.41         75.49        16.96 o                         
 -24   3   8         84.12         91.81        19.60 o                         
 -23   3   8        341.21        350.75        28.36 o                         
 -22   3   8          0.32          8.04        14.65 o                         
 -21   3   8        238.87        305.99        28.09 o                         
 -20   3   8        111.30        112.37        16.47 o                         
 -19   3   8       1336.28       1206.99        50.85 o                         
 -18   3   8        848.19        759.39        38.27 o                         
 -17   3   8       1872.33       1808.61        60.80 o                         
 -16   3   8         41.97         29.71         7.63 o                         
 -15   3   8         48.92         56.71         7.95 o                         
 -14   3   8         58.65         87.48        10.30 o                         
 -13   3   8        177.75        184.15        14.37 o                         
 -12   3   8        207.94        218.64        14.64 o                         
 -11   3   8       1369.27       1444.31        48.50 o                         
 -10   3   8         55.71         51.27         7.89 o                         
  -9   3   8        123.83        120.62        11.08 o                         
  -8   3   8         38.43         56.99         8.58 o                         
  -7   3   8       1374.26       1447.69        46.74 o                         
  -6   3   8        846.56        799.26        31.78 o                         
  -5   3   8        621.61        557.60        25.67 o                         
  -4   3   8       1824.56       2056.81        63.69 o                         
  -3   3   8       3308.15       3432.90        97.85 o                         
  -2   3   8       5364.00       5530.41       143.57 o                         
  -1   3   8       4848.75       4772.04       123.97 o                         
   0   3   8        539.59        560.56        24.75 o                         
   1   3   8       1302.85       1307.87        42.35 o                         
   2   3   8      11062.71      11125.55       252.82 o                         
   3   3   8       1161.93       1181.62        41.65 o                         
   4   3   8         54.57         58.18         8.38 o                         
   5   3   8       1080.90       1104.09        40.73 o                         
   6   3   8       5090.84       5509.04       151.00 o                         
   7   3   8        452.49        407.65        23.37 o                         
   8   3   8        507.82        580.48        27.82 o                         
   9   3   8       1378.00       1426.43        48.92 o                         
  10   3   8        805.99        924.42        37.05 o                         
  11   3   8         17.42          9.72         5.17 o                         
  12   3   8        662.01        762.28        33.16 o                         
  13   3   8       1990.62       1959.04        60.02 o                         
  14   3   8       1286.18       1287.39        48.41 o                         
  15   3   8       1289.12       1429.40        48.55 o                         
  16   3   8       1368.28       1495.35        52.94 o                         
  17   3   8        394.27        373.48        21.93 o                         
  18   3   8        800.39        770.36        38.18 o                         
  19   3   8       2685.10       2664.31       151.90 o                         
  20   3   8        463.17        475.64        43.63 o                         
  21   3   8        523.28        582.88        42.08 o                         
  22   3   8        541.78        800.61        59.93 o                         
  23   3   8        342.03        342.31        40.86 o                         
  24   3   8        306.78        265.08        29.03 o                         
  25   3   8       1264.50       1348.90        79.66 o                         
  26   3   8         30.71         43.56        23.92 o                         
  27   3   8        157.95        153.83        39.32 o                         
  28   3   8          5.07         40.57        30.48 o                         
  29   3   8         59.30         24.81        24.25 o                         
  30   3   8         47.53          4.99        47.65 o                         
 -30   4   8          0.04         -1.19        17.95 o                         
 -29   4   8         30.05         50.09        23.88 o                         
 -28   4   8        143.61        133.19        31.53 o                         
 -27   4   8         50.31         14.87        19.26 o                         
 -26   4   8        814.73        888.58        56.48 o                         
 -25   4   8        273.79        169.53        63.37 o                         
 -24   4   8        757.50        884.02        67.51 o                         
 -23   4   8        127.33        135.17        26.89 o                         
 -22   4   8        831.04       1006.71        58.08 o                         
 -21   4   8        325.84        305.40        28.09 o                         
 -20   4   8        215.42        200.57        24.72 o                         
 -19   4   8          6.97         16.83        13.08 o                         
 -18   4   8        145.49        136.36        16.00 o                         
 -17   4   8       1424.00       1574.17        66.16 o                         
 -16   4   8        615.14        676.34        28.88 o                         
 -15   4   8        525.63        547.85        27.81 o                         
 -14   4   8       1735.05       1963.88        57.85 o                         
 -13   4   8        496.08        495.06        25.56 o                         
 -12   4   8        266.89        291.46        18.97 o                         
 -11   4   8          3.71          9.29         6.77 o                         
 -10   4   8        234.93        300.95        18.73 o                         
  -9   4   8          3.83          4.42         4.36 o                         
  -8   4   8       1675.45       1875.07        62.56 o                         
  -7   4   8        460.31        410.61        22.79 o                         
  -6   4   8       1318.31       1298.67        45.54 o                         
  -5   4   8       1755.02       1894.67        62.62 o                         
  -4   4   8       5416.38       5675.11       146.69 o                         
  -3   4   8        521.85        576.13        26.98 o                         
  -2   4   8      13332.42      13987.07       329.46 o                         
  -1   4   8       1020.61       1005.70        38.49 o                         
   0   4   8       1466.91       1608.37        51.94 o                         
   1   4   8       3632.05       3742.13        99.30 o                         
   2   4   8       1378.98       1447.36        48.50 o                         
   3   4   8       8760.27       8490.20       197.98 o                         
   4   4   8       7178.97       7511.81       193.45 o                         
   5   4   8       1353.50       1279.30        44.62 o                         
   6   4   8        494.57        490.63        24.57 o                         
   7   4   8       5630.08       5924.91       163.55 o                         
   8   4   8        141.62        179.99        14.49 o                         
   9   4   8        665.13        614.52        28.51 o                         
  10   4   8         26.26         41.11         8.00 o                         
  11   4   8          0.74          9.47         5.05 o                         
  12   4   8        801.04        815.55        34.47 o                         
  13   4   8        581.86        648.63        29.40 o                         
  14   4   8        714.08        761.69        35.89 o                         
  15   4   8         78.74         98.57        12.21 o                         
  16   4   8        562.49        568.53        34.88 o                         
  17   4   8        412.02        402.03        30.02 o                         
  18   4   8       1327.88       1190.51        86.32 o                         
  19   4   8        152.05        259.50        35.86 o                         
  20   4   8        185.05        226.66        27.27 o                         
  21   4   8        124.44         88.57        27.20 o                         
  22   4   8        107.43        127.38        23.89 o                         
  23   4   8         20.39         18.78        17.46 o                         
  24   4   8        375.74        324.38        63.85 o                         
  25   4   8        124.24        121.88        29.33 o                         
  26   4   8          4.89         11.13        21.71 o                         
  27   4   8        468.42        597.54        68.73 o                         
  28   4   8        877.23        991.55       110.36 o                         
  29   4   8         13.34         33.45        35.10 o                         
 -28   5   8        244.13        199.02        41.88 o                         
 -27   5   8         32.17         17.73        28.99 o                         
 -26   5   8         93.69         61.66        25.14 o                         
 -25   5   8        179.47        129.85        37.95 o                         
 -24   5   8          0.66          3.57        20.95 o                         
 -23   5   8        120.67         95.87        20.54 o                         
 -22   5   8       2050.38       2117.99       175.43 o                         
 -21   5   8          0.00         17.34        15.80 o                         
 -20   5   8        606.89        589.26        61.55 o                         
 -19   5   8        754.91        783.54        79.25 o                         
 -18   5   8          0.10          9.48        10.42 o                         
 -17   5   8        760.27        792.28        39.91 o                         
 -16   5   8       1891.25       1783.99        86.32 o                         
 -15   5   8       1674.21       1788.02        69.54 o                         
 -14   5   8       1203.14       1151.82        53.53 o                         
 -13   5   8       1842.48       1754.92        59.36 o                         
 -12   5   8          4.87          5.65         6.14 o                         
 -11   5   8        405.34        403.17        22.36 o                         
 -10   5   8        363.42        393.33        22.94 o                         
  -9   5   8         88.74         71.67         9.94 o                         
  -8   5   8       1980.75       2011.47        66.06 o                         
  -7   5   8        896.80        959.05        38.35 o                         
  -6   5   8        166.24        191.48        15.19 o                         
  -5   5   8          0.03          7.05         5.22 o                         
  -4   5   8       5750.09       6021.22       153.15 o                         
  -3   5   8        862.11        965.55        37.58 o                         
  -2   5   8          5.57          8.06         4.66 o                         
  -1   5   8        829.97        916.71        36.00 o                         
   0   5   8       2534.36       2752.37        80.06 o                         
   1   5   8        878.50        977.79        39.47 o                         
   2   5   8         35.38         39.87         8.58 o                         
   3   5   8       1002.72       1056.87        46.57 o                         
   4   5   8       1570.38       1716.46        67.27 o                         
   5   5   8        205.69        205.03        17.85 o                         
   6   5   8          9.08          9.51         6.57 o                         
   7   5   8        991.75        974.38        41.54 o                         
   8   5   8        144.48        134.03        16.78 o                         
   9   5   8        206.09        229.55        20.31 o                         
  10   5   8        525.79        497.76        32.12 o                         
  11   5   8         41.28         25.84         8.03 o                         
  12   5   8        173.30        148.12        14.78 o                         
  13   5   8        140.42        127.39        13.90 o                         
  14   5   8        127.73        109.12        14.30 o                         
  15   5   8         29.79         30.31        10.12 o                         
  16   5   8          3.45         -8.46         8.70 o                         
  17   5   8         19.13         18.51        11.87 o                         
  18   5   8        422.77        364.99        38.16 o                         
  19   5   8        568.64        548.89        90.66 o                         
  20   5   8         87.05         63.36        28.60 o                         
  21   5   8         36.06         19.30        16.79 o                         
  22   5   8          3.28         11.30        19.96 o                         
  23   5   8        256.63        247.42        61.41 o                         
  24   5   8        718.46        702.49        84.68 o                         
  25   5   8       2878.12       2886.84       170.47 o                         
  26   5   8        305.09        218.92        41.71 o                         
  27   5   8          5.60         -8.31        32.79 o                         
 -25   6   8        138.72         57.06        54.24 o                         
 -24   6   8         47.72         22.21        18.74 o                         
 -23   6   8         20.14        -11.28        17.82 o                         
 -21   6   8          0.27        -12.24        15.46 o                         
 -20   6   8        282.54        297.79        68.68 o                         
 -19   6   8         29.46         51.88        17.55 o                         
 -18   6   8          3.79          2.42        16.83 o                         
 -17   6   8        469.22        471.59       111.72 o                         
 -16   6   8        184.36        138.34        34.41 o                         
 -15   6   8        219.89        214.17        38.94 o                         
 -14   6   8        179.92        255.75        41.58 o                         
 -13   6   8        117.48        162.74        30.48 o                         
 -12   6   8        240.90        263.76        32.60 o                         
 -11   6   8        373.19        379.45        54.86 o                         
 -10   6   8         56.14         65.86        14.16 o                         
  -9   6   8         78.52         79.15        15.61 o                         
  -8   6   8        244.70        242.98        22.63 o                         
  -7   6   8        987.78        927.89        48.45 o                         
  -6   6   8         84.73         72.34        12.81 o                         
  -5   6   8         33.24         19.20         7.70 o                         
  -4   6   8        507.42        475.96        25.76 o                         
  -3   6   8          8.78         10.95         5.41 o                         
  -2   6   8        432.58        447.67        24.81 o                         
  -1   6   8        242.24        234.12        19.37 o                         
   0   6   8        220.62        192.01        17.01 o                         
   1   6   8        301.83        328.25        23.28 o                         
   2   6   8       4379.55       4213.47       146.78 o                         
   3   6   8          0.75         11.24         8.17 o                         
   4   6   8        540.32        586.09        32.06 o                         
   5   6   8         12.82         15.68         9.97 o                         
   6   6   8       1760.63       1759.15        76.46 o                         
   7   6   8         52.70         47.11        11.19 o                         
   8   6   8       1486.01       1339.39        97.10 o                         
   9   6   8        558.65        674.67        54.54 o                         
  10   6   8        805.05        867.02        59.12 o                         
  11   6   8        230.44        220.04        27.40 o                         
  12   6   8        165.52        136.87        21.92 o                         
  13   6   8        819.59        908.51        56.05 o                         
  14   6   8        408.97        395.63        39.88 o                         
  15   6   8        852.83        947.14        65.11 o                         
  16   6   8         93.13        114.53        29.54 o                         
  17   6   8          0.78          5.63        15.33 o                         
  18   6   8        370.14        386.12        78.96 o                         
  19   6   8          0.15         24.08        23.19 o                         
  20   6   8        608.21        576.62       120.49 o                         
  21   6   8        524.45        308.81       314.65 o                         
  22   6   8        152.08        141.71       123.16 o                         
  23   6   8       1417.86        929.37       684.34 o                         
  24   6   8         63.11         -8.45        36.37 o                         
 -22   7   8         20.70        -24.44        27.90 o                         
 -21   7   8          0.23         29.11        22.96 o                         
 -20   7   8        101.69         47.56        20.24 o                         
 -19   7   8          8.48         29.51        27.05 o                         
 -18   7   8         38.51         42.93        21.73 o                         
 -17   7   8         14.16         24.42        25.64 o                         
 -16   7   8        781.58        897.42        76.50 o                         
 -15   7   8        665.30        616.28       142.49 o                         
 -14   7   8         13.69         -0.57        15.21 o                         
 -13   7   8         57.76         54.96        21.95 o                         
 -12   7   8          4.15         16.01        21.42 o                         
 -11   7   8          1.23         21.19        17.02 o                         
 -10   7   8          0.11         -2.00        13.78 o                         
  -9   7   8       1242.65       1362.70       183.20 o                         
  -8   7   8        117.79        158.24        34.13 o                         
  -7   7   8        400.73        328.46        38.45 o                         
  -6   7   8        164.62        123.57        30.19 o                         
  -5   7   8        222.90        209.12        37.08 o                         
  -4   7   8        609.69        727.46        69.00 o                         
  -3   7   8        513.43        608.76       111.79 o                         
  -2   7   8        503.23        607.31        67.72 o                         
  -1   7   8        121.88        109.66        24.45 o                         
   0   7   8       1407.16       1521.59       125.91 o                         
   1   7   8        170.77        127.47        26.03 o                         
   2   7   8        595.07        591.89        91.24 o                         
   3   7   8          1.61         10.73        11.03 o                         
   4   7   8         56.73         34.94        16.12 o                         
   5   7   8        170.59        124.79        20.26 o                         
   6   7   8        522.40        518.25        43.23 o                         
   7   7   8          0.48        -10.33        10.33 o                         
   8   7   8        285.24        313.28        35.76 o                         
   9   7   8         93.85        122.54        22.40 o                         
  10   7   8          8.51          6.23        18.03 o                         
  11   7   8         53.55         40.64        24.42 o                         
  12   7   8          2.11         -4.17        13.31 o                         
  13   7   8         74.56         75.70        21.93 o                         
  14   7   8        167.73        200.37        50.10 o                         
  15   7   8         16.35         24.60        16.37 o                         
  16   7   8          7.21         27.92        20.84 o                         
  17   7   8        179.96         83.81        46.46 o                         
  18   7   8         36.09        -19.44        31.21 o                         
  19   7   8          2.33         -7.86        33.28 o                         
  20   7   8        250.01         80.52       141.77 o                         
  21   7   8         93.58        -10.58        37.29 o                         
 -18   8   8        483.49        411.29        68.84 o                         
 -17   8   8          6.80         12.55        20.19 o                         
 -16   8   8          5.51         12.46        21.26 o                         
 -15   8   8          1.10          4.38        28.73 o                         
 -14   8   8        192.37        194.53        60.57 o                         
 -13   8   8        414.38        301.97       145.80 o                         
 -12   8   8          8.30         10.49        17.74 o                         
 -11   8   8          0.23          7.09        21.01 o                         
 -10   8   8         81.75         61.90        36.57 o                         
  -9   8   8          4.15         -7.42        19.39 o                         
  -8   8   8         26.83         35.01        23.39 o                         
  -7   8   8       1693.01       1993.14       221.46 o                         
  -6   8   8        154.21        156.70        39.68 o                         
  -5   8   8         57.92         76.07        29.72 o                         
  -4   8   8         32.28          7.03        19.46 o                         
  -3   8   8         13.02         19.11        17.16 o                         
  -2   8   8        106.81        179.14        66.10 o                         
  -1   8   8        175.93        215.55        33.74 o                         
   0   8   8        991.85       1223.35       105.99 o                         
   1   8   8        122.27        213.34        46.91 o                         
   2   8   8       1274.15       1521.16       119.18 o                         
   3   8   8        818.14        911.10        93.64 o                         
   4   8   8        221.50        211.82        58.24 o                         
   5   8   8        219.72        214.67        77.37 o                         
   6   8   8        416.49        378.53        67.91 o                         
   7   8   8         31.83         33.99        16.18 o                         
   8   8   8        236.13        212.73        46.61 o                         
   9   8   8        665.56        672.88       130.71 o                         
  10   8   8         47.01         48.65        18.22 o                         
  11   8   8        537.13        445.69       123.29 o                         
  12   8   8        106.51        132.77        49.46 o                         
  13   8   8        283.47        207.98        71.78 o                         
 -14   9   8         42.68         45.77        29.16 o                         
 -13   9   8         53.93         47.13        40.58 o                         
 -12   9   8         45.86         52.79        29.80 o                         
 -11   9   8        654.30        800.51       104.49 o                         
 -10   9   8          0.00          2.68        22.76 o                         
  -9   9   8        578.39        459.92        72.28 o                         
  -8   9   8         53.99         74.79        31.26 o                         
  -7   9   8          0.16        -11.09        11.09 o                         
  -6   9   8        206.16        182.54        58.86 o                         
  -5   9   8          0.02          9.39        21.17 o                         
  -4   9   8        909.73        917.76       114.90 o                         
  -3   9   8        201.44        233.72        49.14 o                         
  -2   9   8         64.28         59.36        27.79 o                         
  -1   9   8         91.49        125.11        26.44 o                         
   0   9   8        685.29        746.43        71.11 o                         
   1   9   8        504.68        540.48        69.92 o                         
   2   9   8        550.95        609.92        66.97 o                         
   3   9   8        347.98        428.96        54.93 o                         
   4   9   8         19.89         33.20        18.03 o                         
   5   9   8        130.78        185.71        32.18 o                         
   6   9   8        755.41        776.80       116.95 o                         
   7   9   8          0.86         -0.68        21.55 o                         
   8   9   8        689.04        594.51        96.87 o                         
   9   9   8          9.62          7.86        19.72 o                         
 -33   1   9        570.69        496.18        59.81 o                         
 -32   1   9        163.36         61.00        28.14 o                         
 -31   1   9        311.79        341.78        47.37 o                         
 -30   1   9         28.21          5.20        19.73 o                         
 -29   1   9        192.33        200.40        27.84 o                         
 -28   1   9          9.47          6.73        14.20 o                         
 -27   1   9          9.91         -6.82        13.46 o                         
 -26   1   9         40.37         25.48        21.02 o                         
 -25   1   9         14.18         -2.51        13.31 o                         
 -24   1   9         17.75          7.92        10.73 o                         
 -23   1   9        189.41        219.91        23.06 o                         
 -22   1   9          2.67         19.82        11.53 o                         
 -21   1   9        347.78        345.78        28.01 o                         
 -20   1   9        278.82        261.42        21.25 o                         
 -19   1   9        131.19        158.58        15.40 o                         
 -18   1   9        298.97        307.81        18.95 o                         
 -17   1   9          0.73         -0.50         3.24 o                         
 -16   1   9        542.37        498.28        24.33 o                         
 -15   1   9       1590.44       1591.60        56.83 o                         
 -14   1   9       2103.66       1980.46        66.37 o                         
 -13   1   9        710.10        805.69        41.66 o                         
 -12   1   9       1753.89       1633.57        58.90 o                         
 -11   1   9        172.06        165.37        13.67 o                         
 -10   1   9         32.31         30.05         6.74 o                         
  -9   1   9       2384.02       2960.28        90.29 o                         
  -8   1   9        100.83         99.55        10.24 o                         
  -7   1   9         32.52         29.83         7.06 o                         
  -6   1   9       6427.98       5473.26       140.22 o                         
  -5   1   9         83.20        108.78        10.78 o                         
  -4   1   9       1489.81       1343.33        43.66 o                         
  -3   1   9      12892.02      11712.63       270.51 o                         
  -2   1   9        338.45        363.24        23.10 o                         
  -1   1   9        966.62        897.70        41.14 o                         
   0   1   9       1926.44       1800.45        59.66 o                         
   1   1   9         76.49         46.40         8.31 o                         
   2   1   9        181.45        170.24        15.20 o                         
   3   1   9       1182.96       1176.68        41.58 o                         
   4   1   9        128.54        112.76        12.16 o                         
   5   1   9        141.85        180.67        14.36 o                         
   6   1   9        179.90        222.44        16.13 o                         
   7   1   9        228.32        251.02        17.61 o                         
   8   1   9        531.22        524.55        28.51 o                         
   9   1   9        211.19        175.92        13.51 o                         
  10   1   9        616.63        542.97        29.00 o                         
  11   1   9        336.92        300.37        20.62 o                         
  12   1   9        535.96        527.83        26.56 o                         
  13   1   9        120.09        120.80        11.79 o                         
  14   1   9        444.60        395.08        21.86 o                         
  15   1   9       4084.85       3893.83       106.85 o                         
  16   1   9       1439.07       1371.18        44.93 o                         
  17   1   9       2247.29       2443.77        73.03 o                         
  18   1   9        304.76        290.44        18.02 o                         
  19   1   9        101.78         98.94        11.02 o                         
  20   1   9        172.38        131.17        17.65 o                         
  21   1   9       4329.10       4744.85       238.90 o                         
  22   1   9         45.52         45.63        13.77 o                         
  23   1   9        156.43        178.31        21.82 o                         
  24   1   9        335.54        299.71        30.48 o                         
  25   1   9         28.90         65.44        19.32 o                         
  26   1   9        366.93        404.90        37.15 o                         
  27   1   9          7.46         24.43        15.34 o                         
  28   1   9         10.87          2.79        14.32 o                         
  29   1   9          1.07         -3.30        15.14 o                         
  30   1   9          0.03         10.32        20.58 o                         
  31   1   9          0.37         58.99        30.55 o                         
 -32   2   9         29.32         65.64        30.07 o                         
 -31   2   9         28.44          2.92        15.43 o                         
 -30   2   9        474.55        456.93        85.83 o                         
 -29   2   9         18.50          7.12        16.73 o                         
 -28   2   9         85.30         82.08        22.65 o                         
 -27   2   9        841.64       1090.99        65.88 o                         
 -26   2   9        395.52        470.42        46.14 o                         
 -25   2   9          9.78         14.83        14.83 o                         
 -24   2   9       2731.01       2835.87       127.83 o                         
 -23   2   9          1.04         17.31        14.08 o                         
 -22   2   9         80.14        101.87        19.23 o                         
 -21   2   9       3779.55       3747.05       153.45 o                         
 -20   2   9        355.06        388.59        27.83 o                         
 -19   2   9         79.15         66.87        13.03 o                         
 -18   2   9         61.51         97.37        13.15 o                         
 -17   2   9        288.25        284.95        17.90 o                         
 -16   2   9          7.41          9.48         5.16 o                         
 -15   2   9       2453.76       2589.55        77.15 o                         
 -14   2   9        200.73        232.02        15.00 o                         
 -13   2   9        715.13        807.77        36.67 o                         
 -12   2   9        750.68        777.76        30.90 o                         
 -11   2   9        315.84        275.87        18.09 o                         
 -10   2   9       2308.05       2292.88        75.90 o                         
  -9   2   9        882.64        653.28        30.55 o                         
  -8   2   9       3057.30       3080.31        94.17 o                         
  -7   2   9        647.30        669.42        30.88 o                         
  -6   2   9         14.12         12.04         4.38 o                         
  -5   2   9       2185.83       2264.46        71.19 o                         
  -4   2   9         56.08         64.21         8.28 o                         
  -3   2   9        561.28        622.43        31.09 o                         
  -2   2   9       1198.55       1145.47        43.24 o                         
  -1   2   9       1293.67       1183.81        43.13 o                         
   0   2   9       1825.13       1546.52        48.07 o                         
   1   2   9       1445.99       1283.97        45.97 o                         
   2   2   9        702.31        708.83        32.11 o                         
   3   2   9      22693.40      23297.24       553.08 o                         
   4   2   9        689.19        634.52        30.18 o                         
   5   2   9       3024.06       3155.88        86.74 o                         
   6   2   9        940.73       1006.72        37.97 o                         
   7   2   9       1395.57       1453.83        48.42 o                         
   8   2   9         31.37         60.39         8.57 o                         
   9   2   9       5472.49       5769.07       154.06 o                         
  10   2   9          0.00          3.37         3.92 o                         
  11   2   9       1369.31       1381.90        49.63 o                         
  12   2   9        710.83        767.66        34.08 o                         
  13   2   9         74.46         81.70         9.47 o                         
  14   2   9         22.86         25.80         7.08 o                         
  15   2   9        640.64        684.48        30.08 o                         
  16   2   9         39.10         33.21         7.64 o                         
  17   2   9         17.56          2.78         4.75 o                         
  18   2   9        756.22        652.09        36.36 o                         
  19   2   9         39.55         34.98        10.70 o                         
  20   2   9          9.50         11.55        10.20 o                         
  21   2   9        152.57        104.99        20.09 o                         
  22   2   9          0.17         27.16        15.20 o                         
  23   2   9         23.88         61.53        24.04 o                         
  24   2   9        642.90        633.92        56.44 o                         
  25   2   9         22.60         33.90        18.21 o                         
  26   2   9        259.07        330.81        33.44 o                         
  27   2   9        428.79        528.18        51.61 o                         
  28   2   9         37.39         29.97        16.96 o                         
  29   2   9          0.53         -2.32        16.07 o                         
  30   2   9        107.93        109.06        34.02 o                         
  31   2   9          3.45         24.11        70.52 o                         
 -31   3   9         53.37         29.38        21.24 o                         
 -30   3   9          0.37         14.19        18.27 o                         
 -29   3   9       1153.10       1126.27       107.27 o                         
 -28   3   9        406.24        441.84        94.29 o                         
 -27   3   9        921.80        806.60        82.69 o                         
 -26   3   9          0.02          5.03        13.02 o                         
 -25   3   9        288.77        324.81        29.68 o                         
 -24   3   9        425.10        433.92        37.04 o                         
 -23   3   9         81.34         81.92        17.88 o                         
 -22   3   9          1.01         -8.36        13.29 o                         
 -21   3   9          6.22         23.37        16.32 o                         
 -20   3   9          4.43          1.06         9.50 o                         
 -19   3   9        112.08        104.62        16.45 o                         
 -18   3   9         25.99         35.98         8.67 o                         
 -17   3   9       2141.09       1937.99        63.35 o                         
 -16   3   9        370.60        355.98        23.19 o                         
 -15   3   9          0.51          3.21         5.24 o                         
 -14   3   9        206.57        194.44        15.21 o                         
 -13   3   9        907.87        906.82        35.84 o                         
 -12   3   9       2078.90       2311.28        67.18 o                         
 -11   3   9         63.25         53.10         8.08 o                         
 -10   3   9        664.59        743.64        31.53 o                         
  -9   3   9       1987.95       1990.29        58.80 o                         
  -8   3   9        103.23        106.91        11.28 o                         
  -7   3   9         35.43         27.76         6.19 o                         
  -6   3   9       7644.17       7933.83       194.12 o                         
  -5   3   9       2292.11       2384.31        71.86 o                         
  -4   3   9       6474.33       6945.48       183.09 o                         
  -3   3   9       1285.25       1483.81        49.53 o                         
  -2   3   9       1236.25       1203.20        41.29 o                         
  -1   3   9          2.97         11.95         4.36 o                         
   0   3   9       3875.84       3981.10       106.89 o                         
   1   3   9       1276.51       1449.47        48.02 o                         
   2   3   9          6.09          8.87         4.55 o                         
   3   3   9          0.01         25.77         8.12 o                         
   4   3   9        101.88         98.36        10.70 o                         
   5   3   9       8817.23       8569.83       230.07 o                         
   6   3   9      10991.73      10994.96       281.16 o                         
   7   3   9          1.20          9.80         4.90 o                         
   8   3   9        402.47        380.34        21.69 o                         
   9   3   9       1448.43       1341.19        50.81 o                         
  10   3   9         10.77          8.67         5.16 o                         
  11   3   9        107.11        143.49        13.33 o                         
  12   3   9       4688.64       4423.85       117.86 o                         
  13   3   9        111.17        116.41        12.79 o                         
  14   3   9        356.51        347.29        21.39 o                         
  15   3   9          4.12         10.12         6.88 o                         
  16   3   9        464.12        542.90        27.08 o                         
  17   3   9       1233.41       1180.78        63.75 o                         
  18   3   9        118.39         64.55        10.64 o                         
  19   3   9          0.41         -8.47         8.47 o                         
  20   3   9        766.02        725.00        48.38 o                         
  21   3   9         52.26         66.78        22.14 o                         
  22   3   9         20.51         14.23        19.32 o                         
  23   3   9        485.32        487.31        41.65 o                         
  24   3   9        991.26        880.71        67.52 o                         
  25   3   9         80.98         66.00        24.73 o                         
  26   3   9        408.85        323.98        71.90 o                         
  27   3   9        146.83        111.86        36.64 o                         
  28   3   9        111.17         70.87        25.83 o                         
  29   3   9         32.79         35.26        31.77 o                         
  30   3   9         84.23        113.98        49.99 o                         
 -30   4   9         14.22         -1.64        20.07 o                         
 -29   4   9        173.16        206.58        36.00 o                         
 -28   4   9        187.53        130.39        30.30 o                         
 -27   4   9          1.32         14.80        19.75 o                         
 -26   4   9          5.84         18.13        15.05 o                         
 -25   4   9          0.19         14.37        18.01 o                         
 -24   4   9        516.62        606.83        41.56 o                         
 -23   4   9          5.47         -5.76        13.79 o                         
 -22   4   9          5.22         30.25        18.71 o                         
 -21   4   9        581.68        633.19        44.42 o                         
 -20   4   9        832.05        980.92        52.64 o                         
 -19   4   9         28.62         59.96        16.65 o                         
 -18   4   9        204.82        161.86        16.97 o                         
 -17   4   9        564.90        585.10        34.76 o                         
 -16   4   9        789.55        646.70        29.51 o                         
 -15   4   9       1531.75       1522.27        49.72 o                         
 -14   4   9         11.94         13.11         6.23 o                         
 -13   4   9         13.70         20.54         7.11 o                         
 -12   4   9        965.47       1050.88        40.89 o                         
 -11   4   9        136.70        138.53        12.48 o                         
 -10   4   9        472.89        403.32        21.52 o                         
  -9   4   9          4.37         11.34         5.03 o                         
  -8   4   9       1006.62       1133.89        44.60 o                         
  -7   4   9        236.14        274.93        18.60 o                         
  -6   4   9       9826.73      10343.91       247.98 o                         
  -5   4   9       2414.93       2404.16        80.24 o                         
  -4   4   9          0.84          5.09         4.09 o                         
  -3   4   9       4047.20       4392.08       118.29 o                         
  -2   4   9      12135.16      12812.63       298.59 o                         
  -1   4   9        420.73        536.32        25.10 o                         
   0   4   9        279.33        317.36        18.97 o                         
   1   4   9        652.20        674.80        28.67 o                         
   2   4   9        534.66        519.20        23.19 o                         
   3   4   9       3303.76       3393.04        98.89 o                         
   4   4   9       4474.46       4532.47       117.43 o                         
   5   4   9       3036.62       3089.48        92.68 o                         
   6   4   9         14.63         13.24         5.19 o                         
   7   4   9       1367.00       1414.63        50.67 o                         
   8   4   9       2954.28       2916.91        80.96 o                         
   9   4   9        432.46        409.48        22.14 o                         
  10   4   9        462.51        496.98        25.66 o                         
  11   4   9       1629.19       1536.93        54.95 o                         
  12   4   9        830.99        960.83        40.54 o                         
  13   4   9         16.06         14.32         7.34 o                         
  14   4   9        946.27        947.39        40.06 o                         
  15   4   9       1294.83       1258.05        49.13 o                         
  16   4   9         94.14        130.97        16.72 o                         
  17   4   9        594.77        632.77        38.09 o                         
  18   4   9        484.94        433.62        41.66 o                         
  19   4   9        191.63        238.18        29.13 o                         
  20   4   9        969.40       1120.81        82.84 o                         
  21   4   9         20.42         26.48        16.89 o                         
  22   4   9          0.74          4.73        24.72 o                         
  23   4   9        472.53        517.51        70.09 o                         
  24   4   9         16.26         35.88        19.53 o                         
  25   4   9         56.89         17.69        21.93 o                         
  26   4   9        150.78        168.16        32.25 o                         
  27   4   9        625.98        774.89        90.02 o                         
  28   4   9        134.03         86.09        67.36 o                         
  29   4   9         88.02         73.92        34.95 o                         
 -28   5   9         59.43        108.18        39.56 o                         
 -27   5   9         93.85        126.72        30.79 o                         
 -26   5   9          1.33        -16.35        16.35 o                         
 -25   5   9          9.07        -14.17        14.17 o                         
 -24   5   9        104.77        123.79        54.75 o                         
 -23   5   9        106.60         52.42        17.22 o                         
 -22   5   9        413.47        378.79        56.32 o                         
 -21   5   9          1.58        -10.50        15.98 o                         
 -20   5   9       1024.41       1111.93        60.41 o                         
 -19   5   9        105.87        129.33        18.48 o                         
 -18   5   9       1495.26       1545.15        94.34 o                         
 -17   5   9          0.55         17.58        10.97 o                         
 -16   5   9        372.91        364.38        25.50 o                         
 -15   5   9        256.08        276.75        23.11 o                         
 -14   5   9        105.22        102.63        13.45 o                         
 -13   5   9          0.10         -5.35         5.76 o                         
 -12   5   9          0.02         18.06         8.23 o                         
 -11   5   9         22.94         21.20         7.33 o                         
 -10   5   9        198.55        226.45        16.46 o                         
  -9   5   9         15.68         27.35         7.66 o                         
  -8   5   9         11.05         33.77         7.75 o                         
  -7   5   9       1020.87       1046.02        40.35 o                         
  -6   5   9       1311.22       1363.76        48.93 o                         
  -5   5   9        101.45        116.71        12.11 o                         
  -4   5   9        371.59        415.22        22.99 o                         
  -3   5   9        286.83        278.74        17.42 o                         
  -2   5   9        403.13        399.41        21.02 o                         
  -1   5   9        905.58        909.93        35.88 o                         
   0   5   9       1251.56       1511.86        49.78 o                         
   1   5   9        561.62        682.90        29.07 o                         
   2   5   9          2.15          1.00         3.74 o                         
   3   5   9        857.91        929.76        42.74 o                         
   4   5   9       1408.94       1423.05        58.45 o                         
   5   5   9        706.83        742.69        37.20 o                         
   6   5   9          0.43          1.04         5.75 o                         
   7   5   9         63.19         65.29        12.44 o                         
   8   5   9          4.78          6.53         6.67 o                         
   9   5   9         57.34         34.80         9.29 o                         
  10   5   9         16.92         11.31         6.36 o                         
  11   5   9        494.19        405.76        24.79 o                         
  12   5   9        530.57        457.69        25.36 o                         
  13   5   9       1602.98       1409.13        71.84 o                         
  14   5   9       2905.05       2689.43       132.69 o                         
  15   5   9         85.16         82.92        14.90 o                         
  16   5   9        106.62         58.16        15.90 o                         
  17   5   9       2726.36       2451.19       172.40 o                         
  18   5   9         15.46          3.74        15.91 o                         
  19   5   9        979.15        925.13        79.41 o                         
  20   5   9         97.86         71.86        23.66 o                         
  21   5   9         43.34         38.09        19.85 o                         
  22   5   9        181.62        164.34        26.73 o                         
  23   5   9         29.57         26.10        22.11 o                         
  24   5   9       1523.90       1862.13       121.50 o                         
  25   5   9        922.89        965.18       102.49 o                         
  26   5   9        109.02        133.83        38.74 o                         
  27   5   9        107.55        154.68        54.52 o                         
 -25   6   9          5.66         21.42        58.20 o                         
 -24   6   9         12.03         16.46        18.00 o                         
 -22   6   9        380.31        122.69        89.97 o                         
 -21   6   9        137.19         35.62        58.16 o                         
 -20   6   9        446.96        377.35        96.32 o                         
 -19   6   9        928.20        826.10       172.53 o                         
 -18   6   9          1.25         -2.45        19.10 o                         
 -17   6   9          3.58          6.89        14.56 o                         
 -16   6   9         71.72         46.30        15.20 o                         
 -15   6   9         48.45         40.21        15.39 o                         
 -14   6   9        228.05        187.90        34.39 o                         
 -13   6   9       1185.29       1031.98       156.85 o                         
 -12   6   9         75.86         63.08        20.26 o                         
 -11   6   9        318.38        322.51        46.51 o                         
 -10   6   9       2625.99       2624.75       236.86 o                         
  -9   6   9        181.46        180.16        19.90 o                         
  -8   6   9       6111.38       6058.65       414.87 o                         
  -7   6   9        135.61        111.98        14.09 o                         
  -6   6   9        508.87        434.14        31.56 o                         
  -5   6   9       3667.15       3425.55       132.95 o                         
  -4   6   9         81.25         97.13        11.35 o                         
  -3   6   9        245.12        235.92        18.36 o                         
  -2   6   9        712.60        657.55        29.26 o                         
  -1   6   9         16.03         17.25         7.17 o                         
   0   6   9         64.49         71.78        11.77 o                         
   1   6   9        967.25        972.28        44.47 o                         
   2   6   9          0.53         14.46         7.14 o                         
   3   6   9          3.04          3.58         8.31 o                         
   4   6   9        619.17        583.39        34.64 o                         
   5   6   9        120.33         97.60        14.82 o                         
   6   6   9        551.43        587.33        36.82 o                         
   7   6   9        150.63        153.81        19.64 o                         
   8   6   9       3230.51       3311.34       145.69 o                         
   9   6   9        205.48        222.56        21.92 o                         
  10   6   9        244.18        302.93        34.78 o                         
  11   6   9        456.75        527.37        49.45 o                         
  12   6   9        254.85        292.72        29.90 o                         
  13   6   9         31.23         54.48        16.78 o                         
  14   6   9        763.29        827.68        70.70 o                         
  15   6   9         33.07         44.22        20.05 o                         
  16   6   9        299.74        269.37        33.20 o                         
  17   6   9         13.06         23.85        15.55 o                         
  18   6   9          8.92          5.25        17.86 o                         
  19   6   9          0.37         29.11        29.91 o                         
  20   6   9         76.07         36.34        25.08 o                         
  21   6   9         13.48         32.17        56.89 o                         
  22   6   9          6.05         21.64        42.59 o                         
  23   6   9        228.83        188.82       155.14 o                         
  24   6   9          4.18         27.90        28.46 o                         
 -22   7   9          9.39          0.42        20.79 o                         
 -21   7   9         20.96         -3.70        16.62 o                         
 -19   7   9         78.54         42.71        58.92 o                         
 -18   7   9         58.06         29.87        24.97 o                         
 -17   7   9        393.52        345.43       123.23 o                         
 -16   7   9        702.61        657.26       192.83 o                         
 -15   7   9         33.64         46.72        24.71 o                         
 -14   7   9         26.12         43.81        19.46 o                         
 -13   7   9         53.96         52.88        21.33 o                         
 -12   7   9        376.36        375.80        41.34 o                         
 -11   7   9        248.63        324.87        46.39 o                         
 -10   7   9        576.78        653.28        71.40 o                         
  -9   7   9          9.33         27.16        20.31 o                         
  -8   7   9        208.15        229.42        34.58 o                         
  -7   7   9        412.47        376.73        38.44 o                         
  -6   7   9        326.70        276.23        30.15 o                         
  -5   7   9        484.96        392.41       101.66 o                         
  -4   7   9        225.46        238.05        34.04 o                         
  -3   7   9          5.94         -4.33        10.68 o                         
  -2   7   9        799.66        974.26        91.01 o                         
  -1   7   9       1110.27       1225.21       105.37 o                         
   0   7   9         40.95         35.93        14.76 o                         
   1   7   9        184.88        140.53        19.06 o                         
   2   7   9        411.35        395.67        45.18 o                         
   3   7   9         64.28         61.65        16.04 o                         
   4   7   9        566.03        556.00        69.46 o                         
   5   7   9         27.24         26.40        14.68 o                         
   6   7   9        242.34        250.12        29.04 o                         
   7   7   9         17.82         28.13        14.87 o                         
   8   7   9         30.34         35.39        17.67 o                         
   9   7   9        102.59        112.86        22.14 o                         
  10   7   9        314.12        275.42        37.16 o                         
  11   7   9        193.30        169.99        26.26 o                         
  12   7   9        141.99        173.76        24.40 o                         
  13   7   9        258.63        158.44        33.46 o                         
  14   7   9        417.88        298.49       140.92 o                         
  15   7   9          1.33          9.37        19.46 o                         
  16   7   9        107.06         41.51        21.27 o                         
  17   7   9        318.96         78.82       133.69 o                         
  18   7   9          6.19        -26.65        29.67 o                         
  19   7   9         28.07         49.37        52.64 o                         
  20   7   9        405.24        112.44       124.40 o                         
 -18   8   9         18.59          9.59        24.59 o                         
 -17   8   9        170.11        191.05        60.08 o                         
 -16   8   9        169.98        215.06        48.89 o                         
 -15   8   9         35.82         42.84        25.53 o                         
 -14   8   9          6.84         35.10        23.90 o                         
 -13   8   9          4.87         -0.96        17.64 o                         
 -12   8   9         64.37         58.92        28.24 o                         
 -11   8   9        190.16        143.59       100.27 o                         
 -10   8   9        671.13        602.29       214.42 o                         
  -9   8   9          0.17        -12.99        12.99 o                         
  -8   8   9          1.11         26.27        31.78 o                         
  -7   8   9          0.09         -0.87        16.43 o                         
  -6   8   9        130.49        177.43        44.31 o                         
  -5   8   9       1155.77       1629.27       179.98 o                         
  -4   8   9         33.85         58.40        26.54 o                         
  -3   8   9          8.96         23.10        20.88 o                         
  -2   8   9        661.37        790.84        73.04 o                         
  -1   8   9         57.92         64.95        36.92 o                         
   0   8   9         57.37         49.69        18.41 o                         
   1   8   9       1085.89       1173.22        96.68 o                         
   2   8   9        429.14        473.47        57.10 o                         
   3   8   9        136.85        111.93        27.60 o                         
   4   8   9        127.48        108.02        25.69 o                         
   5   8   9         77.32         84.26        22.00 o                         
   6   8   9          1.51          0.04        15.22 o                         
   7   8   9        146.96        142.18        24.37 o                         
   8   8   9          0.15        -15.41        15.41 o                         
   9   8   9         72.67         93.63        23.40 o                         
  10   8   9        242.78        209.17        61.92 o                         
  11   8   9       1555.37       1402.36       308.10 o                         
  12   8   9          7.15         10.92        21.81 o                         
  13   8   9        148.38         99.12        63.13 o                         
 -14   9   9         50.17         59.39        29.67 o                         
 -13   9   9         18.73         16.06        23.05 o                         
 -12   9   9          9.38         15.03        34.88 o                         
 -11   9   9        607.78        682.55        95.44 o                         
 -10   9   9        380.49        383.13        65.81 o                         
  -9   9   9         26.98         47.20        43.92 o                         
  -8   9   9        146.67        184.61        43.98 o                         
  -7   9   9        347.90        232.24        66.21 o                         
  -6   9   9          1.70        -15.61        15.61 o                         
  -5   9   9         36.76         43.40        25.51 o                         
  -4   9   9        918.04        856.23       109.51 o                         
  -3   9   9         18.35         43.00        25.71 o                         
  -2   9   9          2.46         20.04        22.14 o                         
  -1   9   9          9.06          7.83        19.65 o                         
   0   9   9         83.97         52.54        27.12 o                         
   1   9   9          5.80         12.59        20.91 o                         
   2   9   9        274.90        285.86        75.02 o                         
   3   9   9        146.31        189.48        46.44 o                         
   4   9   9        821.61        926.87       136.03 o                         
   5   9   9          0.08         19.19        28.75 o                         
   6   9   9         37.50         39.64        29.99 o                         
   7   9   9        350.62        277.38        56.00 o                         
   8   9   9         82.04         33.63        29.40 o                         
 -33   0  10        199.50        184.00        99.47 o                         
 -32   0  10        252.48        354.32        87.93 o                         
 -31   0  10       2020.82       2261.05       264.27 o                         
 -30   0  10        253.41        223.57        37.74 o                         
 -29   0  10         54.56         84.92        27.02 o                         
 -28   0  10          0.55         27.45        25.11 o                         
 -27   0  10          0.96          2.51        17.98 o                         
 -26   0  10          7.53          0.61        18.69 o                         
 -25   0  10         68.06         85.44        25.75 o                         
 -24   0  10       2890.42       3125.14       238.25 o                         
 -23   0  10        432.31        420.90        47.16 o                         
 -22   0  10       2251.31       2135.77       130.04 o                         
 -21   0  10       1751.05       1566.12       110.80 o                         
 -20   0  10        324.68        279.80        27.81 o                         
 -19   0  10         15.76         18.87        10.98 o                         
 -18   0  10        455.20        426.67        33.52 o                         
 -17   0  10        635.75        650.40        41.26 o                         
 -16   0  10        485.27        477.86        34.14 o                         
 -15   0  10       3114.60       3012.87       124.70 o                         
 -14   0  10        295.93        366.21        28.85 o                         
 -13   0  10      10574.32      10100.08       361.62 o                         
 -12   0  10       2044.99       1994.46        90.27 o                         
 -11   0  10       5198.57       5507.63       229.52 o                         
 -10   0  10      10396.70      10078.06       379.26 o                         
  -9   0  10         25.85         29.74        11.11 o                         
  -8   0  10       2090.18       2096.52        99.65 o                         
  -7   0  10       7959.16       8226.86       321.08 o                         
  -6   0  10       3410.70       3171.01       144.18 o                         
  -5   0  10        684.74        708.66        56.35 o                         
  -4   0  10      20548.59      19817.75       708.62 o                         
  -3   0  10        152.96        127.09        15.88 o                         
  -2   0  10       2385.99       2151.38       105.30 o                         
  -1   0  10        470.63        355.69        27.56 o                         
   0   0  10         50.96         51.30        12.81 o                         
   1   0  10         23.51          8.53         6.67 o                         
   2   0  10      13451.82      12336.75       501.00 o                         
   3   0  10        142.20        101.69        16.28 o                         
   4   0  10        688.35        576.04        47.69 o                         
   5   0  10       1409.99       1226.54        63.16 o                         
   6   0  10        726.43        614.42        43.07 o                         
   7   0  10          0.20         11.93         8.24 o                         
   8   0  10         40.88         89.85        17.33 o                         
   9   0  10       1460.10       1513.47        86.40 o                         
  10   0  10       5772.21       5616.40       244.00 o                         
  11   0  10      10680.67      11330.97       384.69 o                         
  12   0  10        667.57        643.11        43.24 o                         
  13   0  10       2987.80       3284.09       134.17 o                         
  14   0  10       1255.29       1236.38        70.09 o                         
  15   0  10       1561.64       1403.28        63.38 o                         
  16   0  10       1327.44       1416.00        69.58 o                         
  17   0  10       3162.41       3224.78       120.56 o                         
  18   0  10       1598.60       1427.86       101.44 o                         
  19   0  10        237.65        206.15        21.56 o                         
  20   0  10       9174.68       9801.40       598.34 o                         
  21   0  10        198.93        189.13        31.99 o                         
  22   0  10         27.96         49.92        15.67 o                         
  23   0  10        315.53        349.91        42.85 o                         
  24   0  10        235.38        281.21        80.78 o                         
  25   0  10         42.51         -1.70        17.33 o                         
  26   0  10        352.62        398.33        46.96 o                         
  27   0  10        176.73        231.06        36.31 o                         
  28   0  10        713.64        694.93        71.03 o                         
  29   0  10         52.37         56.39        65.46 o                         
  30   0  10        125.74        109.88        39.33 o                         
  31   0  10        962.44        864.28        85.43 o                         
 -33   1  10         18.21         11.67        40.03 o                         
 -32   1  10        193.74        115.34        32.91 o                         
 -31   1  10        637.74        529.12        40.42 o                         
 -30   1  10        546.98        497.31        46.17 o                         
 -29   1  10          1.85          0.93        20.04 o                         
 -28   1  10       1257.00       1331.26        77.39 o                         
 -27   1  10       1660.06       1930.23       107.42 o                         
 -26   1  10        469.57        455.18        39.67 o                         
 -25   1  10       1159.63       1070.87        65.38 o                         
 -24   1  10        130.02        166.75        28.41 o                         
 -23   1  10        197.67        213.80        23.71 o                         
 -22   1  10       1374.41       1368.68        60.38 o                         
 -21   1  10       2721.24       2925.71       108.37 o                         
 -20   1  10         14.55         13.50         8.15 o                         
 -19   1  10       3087.98       3122.06        82.97 o                         
 -18   1  10        221.05        221.34        16.42 o                         
 -17   1  10        932.31        942.43        33.63 o                         
 -16   1  10        517.73        528.50        28.52 o                         
 -15   1  10        294.09        339.26        19.85 o                         
 -14   1  10       1159.91       1141.04        41.61 o                         
 -13   1  10       1192.40       1222.04        43.77 o                         
 -12   1  10        521.30        545.42        25.61 o                         
 -11   1  10        949.05       1012.10        42.70 o
[truncated: 705,997 more chars]
